# Supplementary material for: Structural determination of oleanane-28,13β-olide and taraxerane-28,14β-olide fluoro­lactonization products from the reaction of oleanolic acid with SelectfluorTM
Source: Acta Crystallogr E Crystallogr Commun. 2024 Jul 15;80(Pt 8):857–62. doi: 10.1107/S2056989024006480 (PMC11299754; doi:10.1107/S2056989024006480)
Supplement: Supplementary file 1 [file e-80-00857-sup1.cif]

##############################################################################
#                                                                            #
# This CIF contains the data in a paper accepted for publication in          #
# Acta Crystallographica Section E. It conforms to the requirements of       #
# Notes for Authors for Acta Crystallographica Section E, and has been       #
# peer reviewed under the auspices of the IUCr Commission on Journals.       #
#                                                                            #
# Full details of the Crystallographic Information File format               #
# are given in the paper "The Crystallographic Information File (CIF):       #
# a New Standard Archive File for Crystallography" by S. R. Hall, F. H.      #
# Allen and I. D. Brown [Acta Cryst. (1991), A47, 655-685].                  #
#                                                                            #
# The current version of the core CIF dictionary is obtainable from          #
# ftp://ftp.iucr.org/pub/cif_core.dic.                                       #
#                                                                            #
# Software is freely available for graphical display of the structure(s)     #
# in this CIF. For information consult the CIF software page                 #
# http://www.iucr.org/resources/cif/software.                                #
#                                                                            #
# This file may be used for bona fide research purposes within the           #
# scientific community so long as proper attribution is given to the journal # 
# article from which it was obtained.                                        #
#                                                                            #
##############################################################################
data_1
_audit_creation_method
;
Olex2 1.5
(compiled 2024.02.16 svn.r378c4104 for OlexSys, GUI svn.r6928)
;
_journal_date_recd_electronic     2024-01-12
_journal_date_accepted     2024-07-02
_journal_name_full     'Acta Crystallographica, Section E'
_journal_year     2024
_journal_volume     80
_journal_issue      1
_journal_page_first     0
_journal_page_last     0
_journal_paper_category     GO
_journal_paper_doi     10.1107/S2056989024006480
_journal_coeditor_code     YY2009
_publ_contact_author_name     'Megan A Eadsforth'
_publ_contact_author_address
;
Department of Chemistry, University of Manchester,
UK
;
_publ_contact_author_email     megan.eadsforth@manchester.ac.uk
_publ_contact_author_fax     ?
_publ_contact_author_phone     ?
_publ_section_title
;
Structural determination of oleanane-28,13\b-olide and taraxerane-28,14\b-olide
fluorolactonization products from the reaction of oleanolic acid with
Selectfluor^TM^
;
loop_
    _publ_author_name
    _publ_author_footnote
    _publ_author_address
    'Eadsforth, Megan A.' .
;
Department of Chemistry, University of Manchester, Manchester, UK
;
    'Kong, Linghan' .
;
Division of Pharmacy and Optometry, University of Manchester, Manchester, UK
;
    'Whitehead, George' .
;
Department of Chemistry, University of Manchester, Manchester, UK
;
    'Vit\'orica-Yrez\'abal, I\~nigo J.' .
;
Department of Inorganic Chemistry, Faculty of Science, University of Granada,
Granada, Spain
;
    'O'Keefe, Raymond T.' .
;
Division of Evolution, Infection and Genomics, University of Manchester,
Manchester, UK
;
    'Bryce, Richard A.' .
;
Division of Pharmacy and Optometry, University of Manchester, Manchester, UK
;
    'Whitehead, Roger C.' .
;
Department of Chemistry, University of Manchester, Manchester, UK
;
_publ_section_synopsis
;
X-Ray analysis and structure determination of fluorolactonization products from
the reaction of oleanolic acid with Selectfluor^TM^ are reported.
;
_chemical_name_systematic
;
12-\a-Fluoro-3\b-hydroxyolean-28,13\b-olide methanol hemisolvate
;
_chemical_name_common     ?
_chemical_formula_moiety     '2(C30 H47 F O3), C H4 O'
_chemical_formula_sum     'C61 H98 F2 O7'
_chemical_formula_iupac     '2C30 H47 F O3, C H4 O'
_chemical_formula_weight     981.39
_chemical_melting_point     ?
_chemical_absolute_configuration     ad
_space_group_crystal_system     monoclinic
_space_group_name_H-M_alt     'P 1 21 1'
_space_group_name_Hall     'P 2yb'
loop_
    _space_group_symop_operation_xyz
    'x, y, z'
    '-x, y+1/2, -z'
_cell_length_a     12.4983(2)
_cell_length_b     7.17223(12)
_cell_length_c     60.3774(12)
_cell_angle_alpha     90
_cell_angle_beta     94.1762(17)
_cell_angle_gamma     90
_cell_volume     5397.90(17)
_cell_formula_units_Z     4
_cell_measurement_reflns_used     13347
_cell_measurement_theta_min     1.5070
_cell_measurement_theta_max     74.6780
_cell_measurement_temperature     100.00(10)
loop_
    _twin_individual_id
    _twin_individual_mass_fraction_refined
    1 0.9428(16)
    2 0.0572(16)
_exptl_crystal_description     plate
_exptl_crystal_colour     'clear colourless'
_exptl_crystal_size_max     0.418
_exptl_crystal_size_mid     0.244
_exptl_crystal_size_min     0.054
_exptl_crystal_density_diffrn     1.208
_exptl_crystal_density_meas     ?
_exptl_crystal_density_method     ?
_exptl_crystal_F_000     2152
_exptl_absorpt_coefficient_mu     0.643
_exptl_absorpt_correction_type     multi-scan
_exptl_absorpt_process_details
;
(CrysAlisPro; Rigaku OD, 2020)
;
_exptl_absorpt_correction_T_min     0.48587
_exptl_absorpt_correction_T_max     1.00000
_diffrn_ambient_temperature     100.00(10)
_diffrn_source     'Rotating-anode X-ray tube (dual wavelength)'
_diffrn_radiation_type     CuK\a
_diffrn_radiation_wavelength     1.54184
_diffrn_measurement_device_type     'XtaLAB AFC11 (RINC): Kappa single'
_diffrn_measurement_device     'four-circle diffractometer'
_diffrn_measurement_method     '\w scans'
_diffrn_detector_area_resol_mean     10.0000
_diffrn_reflns_number     77709
_diffrn_reflns_av_R_equivalents     0.0742
_diffrn_reflns_av_unetI/netI     0.0709
_diffrn_reflns_theta_min     2.201
_diffrn_reflns_theta_max     76.154
_diffrn_reflns_theta_full     67.684
_diffrn_measured_fraction_theta_max     0.980
_diffrn_measured_fraction_theta_full     0.997
_diffrn_reflns_limit_h_min     -12
_diffrn_reflns_limit_h_max     15
_diffrn_reflns_limit_k_min     -8
_diffrn_reflns_limit_k_max     8
_diffrn_reflns_limit_l_min     -74
_diffrn_reflns_limit_l_max     75
_refine_special_details
;Data were streaked. this was the best crystal that could be found. Streaking
 has resulted in prolate atoms as not all intensity for all resflections could
 be accurately captured. ISOR restraints applied to refine more realistic
 thermal parameters for these atoms.
<b>Data collection</b>: X-ray diffraction data for compounds (<b>1</b>) and
(<b>2</b>) were collected using a dual wavelength Rigaku FR-X rotating anode
diffractometer using CuK\a (\l = 1.54184 \%A) radiation, equipped with an
AFC-11 4-circle kappa goniometer, VariMAX^TM^ microfocus optics, a
Hypix-6000HE detector and an Oxford Cryosystems 800 plus nitrogen flow gas
system, at temperatures of 240K and 100K, respectively. Data were collected
and reduced using CrysAlisPro v40. Absorption correction was performed using
empirical methods (SCALE3 ABSPACK) based upon symmetry-equivalent reflections
combined with measurements at different azimuthal angles.
<b>Crystal structure determination and refinements</b>: The crystal structure
was solved and refined against all F^2^ values using the SHELX and Olex2 suite
of programmes. All non-hydrogen atoms were refined anisotropically.
;
_reflns_number_total     21225
_reflns_number_gt     19142
_reflns_threshold_expression     'I > 2\s(I)'
_refine_ls_structure_factor_coef     Fsqd
_refine_ls_matrix_type     full
_refine_ls_R_factor_all     0.1039
_refine_ls_R_factor_gt     0.0975
_refine_ls_wR_factor_gt     0.2713
_refine_ls_wR_factor_ref     0.2766
_refine_ls_goodness_of_fit_ref     1.045
_refine_ls_restrained_S_all     1.045
_refine_ls_number_reflns     21225
_refine_ls_number_parameters     1292
_refine_ls_number_restraints     43
_refine_ls_hydrogen_treatment     constr
_refine_ls_weighting_scheme     calc
_refine_ls_weighting_details
             'w=1/[\s^2^(Fo^2^)+(0.1319P)^2^+16.8795P] where P=(Fo^2^+2Fc^2^)/3'
_atom_sites_solution_hydrogens     mixed
_atom_sites_solution_primary     dual
_atom_sites_solution_secondary     ?
_refine_ls_shift/su_max     0.000
_refine_ls_shift/su_mean     0.000
_refine_diff_density_max     0.763
_refine_diff_density_min     -0.541
_refine_ls_extinction_method     none
_refine_ls_extinction_coef     .
_refine_ls_abs_structure_details
;
Flack <i>x</i> determined using 7081 quotients
[(<i>I</i>^+^)-(<i>I</i>^-^)]/[(<i>I</i>^+^)+(<i>I</i>^-^)]
(Parsons <i>et al.</i>,  2013)
;
_refine_ls_abs_structure_Flack     0.04(10)
loop_
    _atom_type_symbol
    _atom_type_description
    _atom_type_scat_dispersion_real
    _atom_type_scat_dispersion_imag
    _atom_type_scat_source
    'C' 'C' 0.0181 0.0091
                         'International Tables Vol C Tables 4.2.6.8 and 6.1.1.4'
    'H' 'H' 0.0000 0.0000
                         'International Tables Vol C Tables 4.2.6.8 and 6.1.1.4'
    'F' 'F' 0.0727 0.0534
                         'International Tables Vol C Tables 4.2.6.8 and 6.1.1.4'
    'O' 'O' 0.0492 0.0322
                         'International Tables Vol C Tables 4.2.6.8 and 6.1.1.4'
_computing_data_collection
;
CrysAlisPro 1.171.40.84a (Rigaku OD, 2020)
;
_computing_cell_refinement
;
CrysAlisPro 1.171.40.84a (Rigaku OD, 2020)
;
_computing_data_reduction
;
CrysAlisPro 1.171.40.84a (Rigaku OD, 2020)
;
_computing_structure_solution
;
<i>SHELXT</i>  (Sheldrick, 2015a)
;
_computing_structure_refinement
;
<i>SHELXL2019/3</i> (Sheldrick, 2015bb)
;
_computing_molecular_graphics
;
Olex2 1.5 (Dolomanov et al., 2009)
;
_computing_publication_material
;
Olex2 1.5 (Dolomanov et al., 20096)
;
loop_
    _atom_site_type_symbol
    _atom_site_label
    _atom_site_fract_x
    _atom_site_fract_y
    _atom_site_fract_z
    _atom_site_U_iso_or_equiv
    _atom_site_adp_type
    _atom_site_calc_flag
    _atom_site_occupancy
    _atom_site_disorder_assembly
    _atom_site_disorder_group
    O O13 0.2010(5) -0.0663(9) 0.49918(11) 0.0378(14) Uani d 1 . .
    H H13 0.227588 0.036854 0.497586 0.057 Uiso d 1 . .
    C C121 0.0913(7) -0.0603(13) 0.49219(19) 0.044(2) Uani d 1 . .
    H H12E 0.082825 -0.030947 0.476307 0.066 Uiso calc 1 . .
    H H12F 0.055924 0.035958 0.500569 0.066 Uiso calc 1 . .
    H H12G 0.058565 -0.181743 0.494824 0.066 Uiso calc 1 . .
    O O14 0.6992(5) 0.0744(9) 0.00058(11) 0.0399(14) Uani d 1 . .
    H H14 0.723344 -0.031516 -0.000119 0.060 Uiso d 1 . .
    C C122 0.5940(8) 0.0669(16) 0.0077(2) 0.051(3) Uani d 1 . .
    H H12H 0.548650 -0.008940 -0.002700 0.077 Uiso calc 1 . .
    H H12I 0.564632 0.193367 0.008223 0.077 Uiso calc 1 . .
    H H12J 0.595871 0.011038 0.022545 0.077 Uiso calc 1 . .
    F F1A 0.1075(3) 0.4109(7) 0.36114(8) 0.0341(11) Uani d 1 . .
    O O1A 0.3127(4) 0.7268(8) 0.34616(9) 0.0267(11) Uani d 1 . .
    O O2A 0.4107(5) 0.8594(9) 0.32041(10) 0.0369(14) Uani d 1 . .
    O O3A 0.2403(5) 0.2994(8) 0.49106(9) 0.0317(12) Uani d 1 . .
    H H3A 0.240270 0.400417 0.497400 0.047 Uiso d 1 . .
    C C1A 0.1610(6) 0.4831(11) 0.43359(13) 0.0265(16) Uani d 1 . .
    H H1AA 0.105929 0.575476 0.428370 0.032 Uiso calc 1 . .
    H H1AB 0.140697 0.361522 0.426740 0.032 Uiso calc 1 . .
    C C2A 0.1616(6) 0.4656(12) 0.45857(14) 0.0306(17) Uani d 1 . .
    H H2AA 0.089791 0.424517 0.462534 0.037 Uiso calc 1 . .
    H H2AB 0.175915 0.589457 0.465376 0.037 Uiso calc 1 . .
    C C3A 0.2453(7) 0.3281(11) 0.46806(13) 0.0285(16) Uani d 1 . .
    H H3AA 0.228476 0.205527 0.460704 0.034 Uiso calc 1 . .
    C C4A 0.3606(6) 0.3830(11) 0.46205(14) 0.0278(16) Uani d 1 . .
    C C5A 0.3573(6) 0.4112(11) 0.43671(13) 0.0259(15) Uani d 1 . .
    H H5A 0.337445 0.285740 0.430447 0.031 Uiso calc 1 . .
    C C6A 0.4679(6) 0.4520(12) 0.42803(14) 0.0316(17) Uani d 1 . .
    H H6AA 0.487892 0.583111 0.431353 0.038 Uiso calc 1 . .
    H H6AB 0.522486 0.370588 0.435800 0.038 Uiso calc 1 . .
    C C7A 0.4670(6) 0.4191(12) 0.40325(14) 0.0307(17) Uani d 1 . .
    H H7AA 0.457738 0.284000 0.400373 0.037 Uiso calc 1 . .
    H H7AB 0.537702 0.455731 0.398246 0.037 Uiso calc 1 . .
    C C8A 0.3794(5) 0.5250(11) 0.38929(12) 0.0237(15) Uani d 1 . .
    C C9A 0.2697(6) 0.5153(10) 0.40019(13) 0.0233(15) Uani d 1 . .
    H H9A 0.245792 0.383288 0.397870 0.028 Uiso calc 1 . .
    C C10A 0.2711(6) 0.5439(11) 0.42576(13) 0.0256(15) Uani d 1 . .
    C C11A 0.1853(6) 0.6295(11) 0.38662(13) 0.0261(16) Uani d 1 . .
    H H11A 0.115943 0.614895 0.393353 0.031 Uiso calc 1 . .
    H H11B 0.205666 0.762688 0.387821 0.031 Uiso calc 1 . .
    C C12A 0.1692(5) 0.5801(11) 0.36244(13) 0.0258(15) Uani d 1 . .
    H H12A 0.127823 0.681624 0.354332 0.031 Uiso calc 1 . .
    C C13A 0.2720(6) 0.5393(11) 0.35072(12) 0.0240(15) Uani d 1 . .
    C C14A 0.3617(5) 0.4344(11) 0.36511(12) 0.0242(14) Uani d 1 . .
    C C15A 0.4662(5) 0.4408(12) 0.35280(14) 0.0288(16) Uani d 1 . .
    H H15A 0.501742 0.562443 0.355804 0.035 Uiso calc 1 . .
    H H15B 0.515275 0.342220 0.358917 0.035 Uiso calc 1 . .
    C C16A 0.4488(6) 0.4144(12) 0.32781(13) 0.0293(16) Uani d 1 . .
    H H16A 0.435998 0.280543 0.324643 0.035 Uiso calc 1 . .
    H H16B 0.515228 0.450779 0.320911 0.035 Uiso calc 1 . .
    C C17A 0.3544(6) 0.5279(11) 0.31694(13) 0.0251(15) Uani d 1 . .
    C C18A 0.2500(6) 0.4707(12) 0.32640(13) 0.0269(16) Uani d 1 . .
    H H18A 0.194202 0.556945 0.319500 0.032 Uiso calc 1 . .
    C C19A 0.2145(6) 0.2734(12) 0.31882(14) 0.0321(17) Uani d 1 . .
    H H19A 0.145128 0.242534 0.324842 0.039 Uiso calc 1 . .
    H H19B 0.268385 0.180999 0.324610 0.039 Uiso calc 1 . .
    C C20A 0.2029(6) 0.2639(14) 0.29321(14) 0.0342(18) Uani d 1 . .
    C C21A 0.3070(7) 0.3285(13) 0.28363(14) 0.0326(18) Uani d 1 . .
    H H21A 0.296016 0.331042 0.267224 0.039 Uiso calc 1 . .
    H H21B 0.364215 0.236664 0.287676 0.039 Uiso calc 1 . .
    C C22A 0.3446(6) 0.5221(11) 0.29183(14) 0.0292(16) Uani d 1 . .
    H H22A 0.415022 0.550831 0.286110 0.035 Uiso calc 1 . .
    H H22B 0.292621 0.617654 0.286084 0.035 Uiso calc 1 . .
    C C23A 0.4336(8) 0.2169(15) 0.46882(15) 0.043(2) Uani d 1 . .
    H H23A 0.420354 0.177366 0.483909 0.064 Uiso calc 1 . .
    H H23B 0.508887 0.254161 0.468354 0.064 Uiso calc 1 . .
    H H23C 0.418252 0.113232 0.458494 0.064 Uiso calc 1 . .
    C C24A 0.4027(7) 0.5495(13) 0.47614(14) 0.0350(18) Uani d 1 . .
    H H24A 0.350924 0.652155 0.474564 0.052 Uiso calc 1 . .
    H H24B 0.471592 0.590423 0.471077 0.052 Uiso calc 1 . .
    H H24C 0.412285 0.512038 0.491768 0.052 Uiso calc 1 . .
    C C25A 0.2871(7) 0.7524(11) 0.43231(13) 0.0308(16) Uani d 1 . .
    H H25A 0.362371 0.787060 0.431251 0.046 Uiso calc 1 . .
    H H25B 0.267534 0.770859 0.447583 0.046 Uiso calc 1 . .
    H H25C 0.241369 0.830495 0.422225 0.046 Uiso calc 1 . .
    C C26A 0.4192(6) 0.7291(11) 0.38877(13) 0.0264(15) Uani d 1 . .
    H H26A 0.360022 0.810311 0.383276 0.040 Uiso calc 1 . .
    H H26B 0.477891 0.738527 0.378916 0.040 Uiso calc 1 . .
    H H26C 0.444880 0.767829 0.403795 0.040 Uiso calc 1 . .
    C C27A 0.3266(7) 0.2250(12) 0.36667(13) 0.0315(17) Uani d 1 . .
    H H27A 0.341944 0.180210 0.381906 0.047 Uiso calc 1 . .
    H H27B 0.366317 0.149600 0.356505 0.047 Uiso calc 1 . .
    H H27C 0.249471 0.214379 0.362579 0.047 Uiso calc 1 . .
    C C28A 0.3665(7) 0.7229(12) 0.32693(13) 0.0306(17) Uani d 1 . .
    C C29A 0.1072(7) 0.3815(17) 0.28368(16) 0.045(2) Uani d 1 . .
    H H29A 0.042280 0.343998 0.290686 0.068 Uiso calc 1 . .
    H H29B 0.096851 0.361537 0.267608 0.068 Uiso calc 1 . .
    H H29C 0.121719 0.513712 0.286675 0.068 Uiso calc 1 . .
    C C30A 0.1830(7) 0.0579(14) 0.28648(16) 0.040(2) Uani d 1 . .
    H H30A 0.243136 -0.018707 0.292519 0.060 Uiso calc 1 . .
    H H30B 0.176674 0.047674 0.270255 0.060 Uiso calc 1 . .
    H H30C 0.116462 0.014253 0.292418 0.060 Uiso calc 1 . .
    F F1D -0.3048(3) 0.5948(7) 0.13742(8) 0.0349(11) Uani d 1 . .
    O O1D -0.0917(4) 0.2741(7) 0.15326(9) 0.0266(11) Uani d 1 . .
    O O2D 0.0232(5) 0.1409(9) 0.17898(11) 0.0374(14) Uani d 1 . .
    O O3D -0.2534(5) 0.7097(9) 0.00820(10) 0.0362(13) Uani d 1 . .
    H H3D -0.262068 0.609859 0.001688 0.054 Uiso d 1 . .
    C C1D -0.2974(6) 0.5220(11) 0.06531(14) 0.0295(17) Uani d 1 . .
    H H1DA -0.349438 0.429149 0.070177 0.035 Uiso calc 1 . .
    H H1DB -0.312891 0.642607 0.072376 0.035 Uiso calc 1 . .
    C C2D -0.3124(6) 0.5434(12) 0.04016(14) 0.0308(17) Uani d 1 . .
    H H2DA -0.304470 0.419832 0.033149 0.037 Uiso calc 1 . .
    H H2DB -0.386013 0.588606 0.036053 0.037 Uiso calc 1 . .
    C C3D -0.2329(7) 0.6769(11) 0.03126(14) 0.0299(17) Uani d 1 . .
    H H3DA -0.243996 0.798951 0.038761 0.036 Uiso calc 1 . .
    C C4D -0.1149(6) 0.6204(11) 0.03755(15) 0.0305(17) Uani d 1 . .
    C C5D -0.1010(6) 0.5916(10) 0.06285(13) 0.0253(15) Uani d 1 . .
    H H5D -0.116113 0.716751 0.069222 0.030 Uiso calc 1 . .
    C C6D 0.0142(6) 0.5471(12) 0.07181(14) 0.0307(17) Uani d 1 . .
    H H6DA 0.030548 0.415354 0.068522 0.037 Uiso calc 1 . .
    H H6DB 0.064746 0.626617 0.064168 0.037 Uiso calc 1 . .
    C C7D 0.0302(6) 0.5794(11) 0.09662(13) 0.0271(15) Uani d 1 . .
    H H7DA 0.024084 0.714640 0.099562 0.033 Uiso calc 1 . .
    H H7DB 0.103775 0.540306 0.101786 0.033 Uiso calc 1 . .
    C C8D -0.0501(5) 0.4747(11) 0.11020(13) 0.0236(15) Uani d 1 . .
    C C9D -0.1665(5) 0.4859(10) 0.09895(13) 0.0240(15) Uani d 1 . .
    H H9D -0.188648 0.617991 0.101285 0.029 Uiso calc 1 . .
    C C10D -0.1811(6) 0.4584(11) 0.07331(13) 0.0260(15) Uani d 1 . .
    C C11D -0.2445(6) 0.3693(12) 0.11224(13) 0.0289(16) Uani d 1 . .
    H H11C -0.318165 0.383327 0.105219 0.035 Uiso calc 1 . .
    H H11D -0.224676 0.235971 0.111367 0.035 Uiso calc 1 . .
    C C12D -0.2441(6) 0.4251(12) 0.13639(13) 0.0293(16) Uani d 1 . .
    H H12D -0.280414 0.325427 0.144668 0.035 Uiso calc 1 . .
    C C13D -0.1348(6) 0.4653(11) 0.14831(12) 0.0243(15) Uani d 1 . .
    C C14D -0.0531(6) 0.5679(11) 0.13456(12) 0.0246(15) Uani d 1 . .
    C C15D 0.0583(6) 0.5583(12) 0.14722(14) 0.0300(17) Uani d 1 . .
    H H15C 0.091157 0.436467 0.144074 0.036 Uiso calc 1 . .
    H H15D 0.104150 0.656592 0.141365 0.036 Uiso calc 1 . .
    C C16D 0.0587(6) 0.5819(12) 0.17250(14) 0.0287(16) Uani d 1 . .
    H H16C 0.050557 0.715799 0.175981 0.034 Uiso calc 1 . .
    H H16D 0.128815 0.540094 0.179424 0.034 Uiso calc 1 . .
    C C17D -0.0317(6) 0.4710(11) 0.18275(14) 0.0268(15) Uani d 1 . .
    C C18D -0.1415(5) 0.5336(11) 0.17248(13) 0.0243(15) Uani d 1 . .
    H H18D -0.195259 0.451162 0.179089 0.029 Uiso calc 1 . .
    C C19D -0.1681(6) 0.7325(11) 0.17957(13) 0.0275(16) Uani d 1 . .
    H H19C -0.240375 0.767565 0.173089 0.033 Uiso calc 1 . .
    H H19D -0.115533 0.820794 0.173950 0.033 Uiso calc 1 . .
    C C20D -0.1650(6) 0.7450(11) 0.20514(14) 0.0296(16) Uani d 1 . .
    C C21D -0.0584(7) 0.6705(12) 0.21573(14) 0.0325(17) Uani d 1 . .
    H H21C -0.062096 0.667665 0.232046 0.039 Uiso calc 1 . .
    H H21D -0.000509 0.758294 0.212413 0.039 Uiso calc 1 . .
    C C22D -0.0286(6) 0.4756(12) 0.20785(14) 0.0308(17) Uani d 1 . .
    H H22C 0.044214 0.442462 0.214174 0.037 Uiso calc 1 . .
    H H22D -0.079720 0.382909 0.213106 0.037 Uiso calc 1 . .
    C C23D -0.0452(8) 0.7871(15) 0.03123(15) 0.042(2) Uani d 1 . .
    H H23D -0.055791 0.891393 0.041335 0.063 Uiso calc 1 . .
    H H23E -0.066178 0.825490 0.015946 0.063 Uiso calc 1 . .
    H H23F 0.030490 0.750437 0.032395 0.063 Uiso calc 1 . .
    C C24D -0.0810(7) 0.4530(14) 0.02354(14) 0.0372(19) Uani d 1 . .
    H H24D -0.081879 0.489838 0.007903 0.056 Uiso calc 1 . .
    H H24E -0.131217 0.349606 0.025084 0.056 Uiso calc 1 . .
    H H24F -0.008499 0.413319 0.028768 0.056 Uiso calc 1 . .
    C C25D -0.1721(7) 0.2518(11) 0.06663(13) 0.0301(16) Uani d 1 . .
    H H25D -0.096252 0.215915 0.067132 0.045 Uiso calc 1 . .
    H H25E -0.204890 0.234149 0.051537 0.045 Uiso calc 1 . .
    H H25F -0.209257 0.173948 0.076978 0.045 Uiso calc 1 . .
    C C26D -0.0116(6) 0.2686(11) 0.11111(13) 0.0278(16) Uani d 1 . .
    H H26D -0.069222 0.188812 0.115880 0.042 Uiso calc 1 . .
    H H26E 0.051406 0.257403 0.121692 0.042 Uiso calc 1 . .
    H H26F 0.007458 0.229791 0.096342 0.042 Uiso calc 1 . .
    C C27D -0.0850(7) 0.7756(12) 0.13252(13) 0.0328(17) Uani d 1 . .
    H H27D -0.045033 0.847217 0.144212 0.049 Uiso calc 1 . .
    H H27E -0.162097 0.788553 0.134088 0.049 Uiso calc 1 . .
    H H27F -0.067957 0.822756 0.117949 0.049 Uiso calc 1 . .
    C C28D -0.0278(6) 0.2774(11) 0.17245(13) 0.0279(16) Uani d 1 . .
    C C29D -0.2602(7) 0.6442(14) 0.21412(14) 0.0355(19) Uani d 1 . .
    H H29D -0.326762 0.686069 0.206042 0.053 Uiso calc 1 . .
    H H29E -0.263041 0.672348 0.229955 0.053 Uiso calc 1 . .
    H H29F -0.252123 0.509433 0.212149 0.053 Uiso calc 1 . .
    C C30D -0.1736(8) 0.9511(14) 0.21128(15) 0.041(2) Uani d 1 . .
    H H30D -0.171714 0.963662 0.227468 0.062 Uiso calc 1 . .
    H H30E -0.241217 1.001945 0.204603 0.062 Uiso calc 1 . .
    H H30F -0.113307 1.019837 0.205707 0.062 Uiso calc 1 . .
    F F1B 0.4000(5) -0.3445(7) 0.15133(9) 0.0426(13) Uani d 1 . .
    O O1B 0.5350(4) 0.0789(9) 0.16920(10) 0.0318(12) Uani d 1 . .
    O O2B 0.5938(5) 0.2795(10) 0.19574(12) 0.0475(17) Uani d 1 . .
    O O3B 0.2899(5) -0.0943(8) 0.02089(9) 0.0337(13) Uani d 1 . .
    H H3B 0.265729 -0.193374 0.015961 0.051 Uiso d 1 . .
    C C1B 0.4070(6) -0.2236(10) 0.07830(13) 0.0262(15) Uani d 1 . .
    H H1BA 0.471590 -0.297242 0.083082 0.031 Uiso calc 1 . .
    H H1BB 0.344093 -0.288291 0.083764 0.031 Uiso calc 1 . .
    C C2B 0.3952(6) -0.2193(10) 0.05335(14) 0.0289(16) Uani d 1 . .
    H H2BA 0.386400 -0.348379 0.047687 0.035 Uiso calc 1 . .
    H H2BB 0.461563 -0.167723 0.047738 0.035 Uiso calc 1 . .
    C C3B 0.2989(6) -0.1015(10) 0.04436(13) 0.0280(16) Uani d 1 . .
    H H3BA 0.232604 -0.162934 0.049164 0.034 Uiso calc 1 . .
    C C4B 0.3019(6) 0.0962(10) 0.05378(13) 0.0253(15) Uani d 1 . .
    C C5B 0.3178(6) 0.0870(10) 0.07943(13) 0.0233(14) Uani d 1 . .
    H H5B 0.253696 0.018260 0.084151 0.028 Uiso calc 1 . .
    C C6B 0.3139(6) 0.2769(10) 0.09083(13) 0.0265(15) Uani d 1 . .
    H H6BA 0.380846 0.346115 0.088641 0.032 Uiso calc 1 . .
    H H6BB 0.253055 0.349983 0.083952 0.032 Uiso calc 1 . .
    C C7B 0.3011(6) 0.2558(10) 0.11548(12) 0.0224(14) Uani d 1 . .
    H H7BA 0.230370 0.198573 0.117491 0.027 Uiso calc 1 . .
    H H7BB 0.301438 0.381294 0.122312 0.027 Uiso calc 1 . .
    C C8B 0.3887(6) 0.1368(10) 0.12788(13) 0.0236(15) Uani d 1 . .
    C C9B 0.4061(6) -0.0484(10) 0.11484(13) 0.0255(15) Uani d 1 . .
    H H9B 0.339040 -0.122187 0.116192 0.031 Uiso calc 1 . .
    C C10B 0.4167(5) -0.0285(10) 0.08918(13) 0.0226(14) Uani d 1 . .
    C C11B 0.4952(7) -0.1645(11) 0.12688(14) 0.0295(16) Uani d 1 . .
    H H11E 0.500908 -0.284678 0.118999 0.035 Uiso calc 1 . .
    H H11F 0.564244 -0.097927 0.126056 0.035 Uiso calc 1 . .
    C C12B 0.4786(7) -0.2038(11) 0.15101(14) 0.0317(17) Uani d 1 . .
    H H12B 0.547192 -0.251923 0.158443 0.038 Uiso calc 1 . .
    C C13B 0.4392(6) -0.0409(11) 0.16456(13) 0.0252(15) Uani d 1 . .
    C C14B 0.3523(6) 0.0800(10) 0.15178(13) 0.0231(14) Uani d 1 . .
    C C15B 0.3331(6) 0.2558(10) 0.16609(13) 0.0266(15) Uani d 1 . .
    H H15E 0.389587 0.348630 0.163608 0.032 Uiso calc 1 . .
    H H15F 0.263260 0.311602 0.160887 0.032 Uiso calc 1 . .
    C C16B 0.3329(7) 0.2183(11) 0.19086(13) 0.0300(16) Uani d 1 . .
    H H16E 0.265324 0.154448 0.193898 0.036 Uiso calc 1 . .
    H H16F 0.335078 0.338706 0.198900 0.036 Uiso calc 1 . .
    C C17B 0.4297(6) 0.0961(11) 0.19992(13) 0.0273(16) Uani d 1 . .
    C C18B 0.4210(6) -0.0978(11) 0.18883(13) 0.0246(15) Uani d 1 . .
    H H18B 0.487769 -0.165379 0.194295 0.030 Uiso calc 1 . .
    C C19B 0.3286(6) -0.2131(11) 0.19704(13) 0.0263(15) Uani d 1 . .
    H H19E 0.327764 -0.338306 0.190123 0.032 Uiso calc 1 . .
    H H19F 0.259351 -0.151350 0.192699 0.032 Uiso calc 1 . .
    C C20B 0.3427(6) -0.2323(12) 0.22277(13) 0.0278(16) Uani d 1 . .
    C C21B 0.3531(7) -0.0361(12) 0.23365(13) 0.0306(17) Uani d 1 . .
    H H21E 0.283559 0.029558 0.231190 0.037 Uiso calc 1 . .
    H H21F 0.368231 -0.051310 0.249873 0.037 Uiso calc 1 . .
    C C22B 0.4404(7) 0.0844(12) 0.22476(14) 0.0336(18) Uani d 1 . .
    H H22E 0.436411 0.211425 0.231059 0.040 Uiso calc 1 . .
    H H22F 0.511469 0.031569 0.229608 0.040 Uiso calc 1 . .
    C C23B 0.1903(7) 0.1844(13) 0.04754(14) 0.0329(18) Uani d 1 . .
    H H23G 0.169867 0.161643 0.031799 0.049 Uiso calc 1 . .
    H H23H 0.193739 0.319051 0.050287 0.049 Uiso calc 1 . .
    H H23I 0.136923 0.128314 0.056612 0.049 Uiso calc 1 . .
    C C24B 0.3866(7) 0.2173(12) 0.04298(13) 0.0312(17) Uani d 1 . .
    H H24G 0.457201 0.158172 0.045299 0.047 Uiso calc 1 . .
    H H24H 0.388954 0.341354 0.049794 0.047 Uiso calc 1 . .
    H H24I 0.367137 0.228871 0.027022 0.047 Uiso calc 1 . .
    C C25B 0.5278(6) 0.0522(12) 0.08405(13) 0.0287(16) Uani d 1 . .
    H H25G 0.542907 0.019434 0.068839 0.043 Uiso calc 1 . .
    H H25H 0.583576 -0.000157 0.094485 0.043 Uiso calc 1 . .
    H H25I 0.526735 0.188187 0.085611 0.043 Uiso calc 1 . .
    C C26B 0.4919(6) 0.2590(11) 0.12909(14) 0.0280(16) Uani d 1 . .
    H H26G 0.484922 0.359864 0.139845 0.042 Uiso calc 1 . .
    H H26H 0.501524 0.312387 0.114424 0.042 Uiso calc 1 . .
    H H26I 0.554173 0.181817 0.133761 0.042 Uiso calc 1 . .
    C C27B 0.2448(6) -0.0313(11) 0.14986(13) 0.0267(15) Uani d 1 . .
    H H27G 0.199661 0.013538 0.137004 0.040 Uiso calc 1 . .
    H H27H 0.207150 -0.013183 0.163386 0.040 Uiso calc 1 . .
    H H27I 0.259924 -0.164241 0.148001 0.040 Uiso calc 1 . .
    C C28B 0.5274(7) 0.1642(13) 0.18911(15) 0.0335(18) Uani d 1 . .
    C C29B 0.4423(7) -0.3479(12) 0.23034(13) 0.0300(16) Uani d 1 . .
    H H29G 0.441818 -0.374368 0.246254 0.045 Uiso calc 1 . .
    H H29H 0.507159 -0.277645 0.227527 0.045 Uiso calc 1 . .
    H H29I 0.441357 -0.465485 0.222053 0.045 Uiso calc 1 . .
    C C30B 0.2433(7) -0.3292(14) 0.23056(14) 0.0348(18) Uani d 1 . .
    H H30G 0.236527 -0.453372 0.223832 0.052 Uiso calc 1 . .
    H H30H 0.179432 -0.255236 0.226075 0.052 Uiso calc 1 . .
    H H30I 0.250135 -0.341122 0.246772 0.052 Uiso calc 1 . .
    F F1C 0.8093(5) 0.3451(7) 0.34930(9) 0.0401(12) Uani d 1 . .
    O O1C 0.9292(4) -0.0814(8) 0.33233(9) 0.0290(11) Uani d 1 . .
    O O2C 0.9693(5) -0.2869(10) 0.30602(11) 0.0443(16) Uani d 1 . .
    O O3C 0.7735(5) 0.1025(8) 0.47955(10) 0.0373(14) Uani d 1 . .
    H H3C 0.744835 0.195684 0.484334 0.056 Uiso d 1 . .
    C C1C 0.8581(6) 0.2275(10) 0.42259(13) 0.0253(15) Uani d 1 . .
    H H1CA 0.919843 0.300812 0.418014 0.030 Uiso calc 1 . .
    H H1CB 0.791765 0.291899 0.416804 0.030 Uiso calc 1 . .
    C C2C 0.8615(6) 0.2244(11) 0.44778(14) 0.0301(16) Uani d 1 . .
    H H2CA 0.857294 0.353652 0.453397 0.036 Uiso calc 1 . .
    H H2CB 0.930479 0.170208 0.453760 0.036 Uiso calc 1 . .
    C C3C 0.7681(6) 0.1090(10) 0.45604(13) 0.0270(16) Uani d 1 . .
    H H3CA 0.699455 0.172275 0.450846 0.032 Uiso calc 1 . .
    C C4C 0.7643(6) -0.0911(11) 0.44686(13) 0.0263(15) Uani d 1 . .
    C C5C 0.7667(6) -0.0832(10) 0.42118(13) 0.0229(14) Uani d 1 . .
    H H5C 0.700307 -0.013080 0.416039 0.028 Uiso calc 1 . .
    C C6C 0.7541(6) -0.2720(11) 0.40983(13) 0.0275(16) Uani d 1 . .
    H H6CA 0.821691 -0.343396 0.412434 0.033 Uiso calc 1 . .
    H H6CB 0.696456 -0.342964 0.416448 0.033 Uiso calc 1 . .
    C C7C 0.7273(6) -0.2526(10) 0.38509(13) 0.0237(14) Uani d 1 . .
    H H7CA 0.655491 -0.194615 0.382619 0.028 Uiso calc 1 . .
    H H7CB 0.723265 -0.378500 0.378372 0.028 Uiso calc 1 . .
    C C8C 0.8084(6) -0.1354(10) 0.37313(12) 0.0233(15) Uani d 1 . .
    C C9C 0.8335(5) 0.0512(10) 0.38620(13) 0.0222(14) Uani d 1 . .
    H H9C 0.765800 0.125974 0.384537 0.027 Uiso calc 1 . .
    C C10C 0.8612(5) 0.0321(10) 0.41190(13) 0.0231(15) Uani d 1 . .
    C C11C 0.9166(6) 0.1628(11) 0.37427(13) 0.0272(16) Uani d 1 . .
    H H11G 0.929508 0.282486 0.382186 0.033 Uiso calc 1 . .
    H H11H 0.984973 0.092681 0.375259 0.033 Uiso calc 1 . .
    C C12C 0.8858(6) 0.2035(10) 0.35039(14) 0.0270(16) Uani d 1 . .
    H H12C 0.950788 0.249348 0.343318 0.032 Uiso calc 1 . .
    C C13C 0.8370(6) 0.0418(10) 0.33643(13) 0.0255(15) Uani d 1 . .
    C C14C 0.7566(5) -0.0762(10) 0.34887(12) 0.0219(14) Uani d 1 . .
    C C15C 0.7265(6) -0.2518(11) 0.33461(13) 0.0293(16) Uani d 1 . .
    H H15G 0.784122 -0.345718 0.337219 0.035 Uiso calc 1 . .
    H H15H 0.659812 -0.305978 0.339732 0.035 Uiso calc 1 . .
    C C16C 0.7103(6) -0.2154(11) 0.31007(14) 0.0284(16) Uani d 1 . .
    H H16G 0.641649 -0.148342 0.306871 0.034 Uiso calc 1 . .
    H H16H 0.705509 -0.335800 0.302047 0.034 Uiso calc 1 . .
    C C17C 0.8045(6) -0.0963(12) 0.30135(13) 0.0280(16) Uani d 1 . .
    C C18C 0.8039(6) 0.0962(11) 0.31209(12) 0.0250(15) Uani d 1 . .
    H H18C 0.868414 0.160301 0.306828 0.030 Uiso calc 1 . .
    C C19C 0.7089(6) 0.2176(10) 0.30336(13) 0.0247(15) Uani d 1 . .
    H H19G 0.715654 0.343444 0.310064 0.030 Uiso calc 1 . .
    H H19H 0.641037 0.161644 0.307639 0.030 Uiso calc 1 . .
    C C20C 0.7067(6) 0.2333(11) 0.27792(13) 0.0260(15) Uani d 1 . .
    C C21C 0.7064(7) 0.0383(11) 0.26743(13) 0.0293(16) Uani d 1 . .
    H H21G 0.638003 -0.024290 0.270158 0.035 Uiso calc 1 . .
    H H21H 0.709222 0.051822 0.251169 0.035 Uiso calc 1 . .
    C C22C 0.7990(7) -0.0860(12) 0.27618(14) 0.0318(17) Uani d 1 . .
    H H22G 0.789006 -0.212866 0.269902 0.038 Uiso calc 1 . .
    H H22H 0.867275 -0.035611 0.271369 0.038 Uiso calc 1 . .
    C C23C 0.6580(7) -0.1792(13) 0.45274(14) 0.0340(18) Uani d 1 . .
    H H23J 0.659617 -0.313559 0.449806 0.051 Uiso calc 1 . .
    H H23K 0.598490 -0.122312 0.443672 0.051 Uiso calc 1 . .
    H H23L 0.648082 -0.158100 0.468496 0.051 Uiso calc 1 . .
    C C24C 0.8561(7) -0.2110(12) 0.45813(13) 0.0296(16) Uani d 1 . .
    H H24J 0.844558 -0.226863 0.473897 0.044 Uiso calc 1 . .
    H H24K 0.924979 -0.148423 0.456669 0.044 Uiso calc 1 . .
    H H24L 0.856925 -0.333431 0.450937 0.044 Uiso calc 1 . .
    C C25C 0.9747(6) -0.0491(12) 0.41754(13) 0.0290(16) Uani d 1 . .
    H H25J 1.001577 -0.007296 0.432367 0.043 Uiso calc 1 . .
    H H25K 1.023111 -0.005902 0.406562 0.043 Uiso calc 1 . .
    H H25L 0.971216 -0.185635 0.417265 0.043 Uiso calc 1 . .
    C C26C 0.9098(6) -0.2591(11) 0.37235(13) 0.0272(15) Uani d 1 . .
    H H26J 0.971013 -0.181550 0.368917 0.041 Uiso calc 1 . .
    H H26K 0.897363 -0.354685 0.360853 0.041 Uiso calc 1 . .
    H H26L 0.925238 -0.319387 0.386804 0.041 Uiso calc 1 . .
    C C27C 0.6521(6) 0.0365(11) 0.35039(13) 0.0251(15) Uani d 1 . .
    H H27J 0.600506 0.001658 0.338084 0.038 Uiso calc 1 . .
    H H27K 0.667903 0.170055 0.349530 0.038 Uiso calc 1 . .
    H H27L 0.621474 0.009434 0.364534 0.038 Uiso calc 1 . .
    C C28C 0.9096(7) -0.1687(13) 0.31237(13) 0.0317(18) Uani d 1 . .
    C C29C 0.8062(7) 0.3414(12) 0.27058(14) 0.0314(17) Uani d 1 . .
    H H29J 0.809010 0.464990 0.277527 0.047 Uiso calc 1 . .
    H H29K 0.800526 0.355238 0.254388 0.047 Uiso calc 1 . .
    H H29L 0.871625 0.272153 0.275200 0.047 Uiso calc 1 . .
    C C30C 0.6067(7) 0.3386(13) 0.26943(14) 0.0323(17) Uani d 1 . .
    H H30J 0.609027 0.465300 0.275523 0.048 Uiso calc 1 . .
    H H30K 0.543020 0.273955 0.274098 0.048 Uiso calc 1 . .
    H H30L 0.603424 0.344592 0.253177 0.048 Uiso calc 1 . .
loop_
    _atom_site_aniso_label
    _atom_site_aniso_U_11
    _atom_site_aniso_U_22
    _atom_site_aniso_U_33
    _atom_site_aniso_U_12
    _atom_site_aniso_U_13
    _atom_site_aniso_U_23
    O13 0.035(3) 0.020(3) 0.058(4) -0.001(2) 0.005(3) 0.007(3)
    C121 0.033(4) 0.019(4) 0.080(7) -0.004(3) -0.002(4) 0.007(4)
    O14 0.037(3) 0.021(3) 0.064(4) 0.007(3) 0.020(3) 0.006(3)
    C122 0.042(5) 0.037(6) 0.078(7) 0.000(4) 0.027(5) 0.004(5)
    F1A 0.018(2) 0.035(3) 0.051(3) -0.0109(19) 0.0092(18) -0.006(2)
    O1A 0.030(3) 0.020(3) 0.032(3) -0.001(2) 0.010(2) 0.000(2)
    O2A 0.044(3) 0.027(3) 0.040(3) -0.011(3) 0.010(3) 0.002(2)
    O3A 0.040(3) 0.016(3) 0.040(3) -0.001(2) 0.009(2) 0.000(2)
    C1A 0.015(3) 0.021(4) 0.044(4) 0.000(3) 0.009(3) -0.002(3)
    C2A 0.019(3) 0.024(4) 0.049(5) 0.002(3) 0.007(3) -0.002(3)
    C3A 0.033(4) 0.017(4) 0.036(4) 0.004(3) 0.006(3) -0.002(3)
    C4A 0.022(4) 0.019(4) 0.044(4) 0.001(3) 0.005(3) -0.003(3)
    C5A 0.016(3) 0.016(4) 0.047(4) 0.002(3) 0.006(3) -0.004(3)
    C6A 0.023(4) 0.027(4) 0.044(5) 0.003(3) 0.005(3) 0.006(3)
    C7A 0.021(4) 0.025(4) 0.047(5) 0.007(3) 0.007(3) 0.004(3)
    C8A 0.011(3) 0.027(4) 0.034(4) 0.002(3) 0.005(3) 0.001(3)
    C9A 0.017(3) 0.012(3) 0.042(4) 0.003(2) 0.008(3) 0.001(3)
    C10A 0.022(3) 0.019(4) 0.036(4) -0.003(3) 0.006(3) 0.002(3)
    C11A 0.020(3) 0.018(4) 0.041(4) 0.008(3) 0.011(3) 0.004(3)
    C12A 0.013(3) 0.019(4) 0.046(4) -0.003(3) 0.008(3) 0.003(3)
    C13A 0.021(3) 0.019(4) 0.033(4) -0.001(3) 0.009(3) 0.003(3)
    C14A 0.017(3) 0.023(4) 0.033(4) 0.000(3) 0.005(3) 0.002(3)
    C15A 0.012(3) 0.025(4) 0.051(5) 0.005(3) 0.008(3) 0.001(3)
    C16A 0.019(3) 0.025(4) 0.045(4) 0.011(3) 0.011(3) 0.004(3)
    C17A 0.017(3) 0.023(4) 0.036(4) -0.003(3) 0.005(3) -0.001(3)
    C18A 0.020(3) 0.029(4) 0.033(4) 0.003(3) 0.006(3) 0.002(3)
    C19A 0.025(4) 0.027(4) 0.045(5) -0.003(3) 0.007(3) -0.004(3)
    C20A 0.024(4) 0.038(5) 0.041(5) -0.001(3) 0.007(3) -0.009(4)
    C21A 0.035(4) 0.032(5) 0.032(4) 0.004(3) 0.007(3) -0.005(3)
    C22A 0.028(4) 0.017(4) 0.043(4) -0.007(3) 0.011(3) 0.000(3)
    C23A 0.051(6) 0.042(5) 0.034(4) 0.011(4) 0.003(4) 0.007(4)
    C24A 0.033(4) 0.033(5) 0.039(4) -0.003(4) 0.005(3) -0.003(4)
    C25A 0.036(4) 0.020(4) 0.037(4) -0.003(3) 0.007(3) -0.002(3)
    C26A 0.022(3) 0.020(4) 0.039(4) -0.004(3) 0.009(3) -0.001(3)
    C27A 0.036(4) 0.028(4) 0.031(4) 0.009(3) 0.006(3) 0.000(3)
    C28A 0.036(4) 0.031(4) 0.025(4) -0.004(3) 0.007(3) 0.002(3)
    C29A 0.026(4) 0.067(7) 0.042(5) 0.015(4) 0.000(3) -0.012(5)
    C30A 0.038(5) 0.035(5) 0.049(5) -0.009(4) 0.009(4) -0.012(4)
    F1D 0.019(2) 0.036(3) 0.051(3) 0.0130(19) 0.0071(18) -0.004(2)
    O1D 0.027(3) 0.013(2) 0.041(3) 0.000(2) 0.006(2) 0.002(2)
    O2D 0.039(3) 0.028(3) 0.046(3) 0.009(3) 0.008(3) 0.003(3)
    O3D 0.047(4) 0.024(3) 0.038(3) 0.002(3) 0.007(3) -0.003(2)
    C1D 0.018(3) 0.022(4) 0.050(5) 0.000(3) 0.008(3) -0.004(3)
    C2D 0.024(4) 0.020(4) 0.049(5) 0.002(3) 0.004(3) 0.001(3)
    C3D 0.036(4) 0.018(4) 0.036(4) -0.003(3) 0.008(3) -0.006(3)
    C4D 0.027(4) 0.018(4) 0.048(5) -0.004(3) 0.010(3) -0.005(3)
    C5D 0.020(3) 0.013(3) 0.044(4) -0.008(3) 0.013(3) -0.003(3)
    C6D 0.019(3) 0.029(4) 0.045(5) 0.000(3) 0.010(3) 0.002(3)
    C7D 0.019(3) 0.019(4) 0.045(4) 0.001(3) 0.009(3) 0.001(3)
    C8D 0.016(3) 0.019(4) 0.037(4) 0.000(3) 0.008(3) 0.001(3)
    C9D 0.014(3) 0.018(4) 0.041(4) 0.000(3) 0.010(3) -0.001(3)
    C10D 0.020(3) 0.019(4) 0.040(4) 0.003(3) 0.007(3) 0.004(3)
    C11D 0.020(4) 0.031(4) 0.036(4) -0.007(3) 0.003(3) 0.004(3)
    C12D 0.015(3) 0.032(4) 0.041(4) 0.005(3) 0.007(3) 0.007(3)
    C13D 0.020(3) 0.021(4) 0.031(4) -0.001(3) 0.005(3) 0.004(3)
    C14D 0.019(3) 0.023(4) 0.032(4) -0.006(3) 0.007(3) -0.001(3)
    C15D 0.013(3) 0.024(4) 0.053(5) -0.003(3) 0.006(3) -0.001(3)
    C16D 0.017(3) 0.024(4) 0.046(5) -0.006(3) 0.005(3) -0.001(3)
    C17D 0.020(3) 0.020(4) 0.041(4) 0.001(3) 0.006(3) -0.001(3)
    C18D 0.015(3) 0.022(4) 0.036(4) -0.005(3) 0.005(3) 0.002(3)
    C19D 0.021(3) 0.017(4) 0.045(4) -0.002(3) 0.008(3) 0.002(3)
    C20D 0.026(4) 0.017(4) 0.047(5) -0.002(3) 0.010(3) -0.001(3)
    C21D 0.035(4) 0.028(4) 0.035(4) 0.001(3) 0.005(3) -0.005(3)
    C22D 0.023(4) 0.022(4) 0.047(5) 0.005(3) 0.001(3) -0.001(3)
    C23D 0.047(5) 0.042(5) 0.038(5) -0.008(4) 0.011(4) 0.008(4)
    C24D 0.035(4) 0.046(6) 0.031(4) 0.007(4) 0.007(3) -0.002(4)
    C25D 0.040(4) 0.017(4) 0.034(4) -0.005(3) 0.006(3) -0.002(3)
    C26D 0.027(4) 0.024(4) 0.033(4) -0.004(3) 0.005(3) -0.005(3)
    C27D 0.045(5) 0.024(4) 0.030(4) -0.003(3) 0.009(3) 0.000(3)
    C28D 0.033(4) 0.020(4) 0.032(4) 0.004(3) 0.008(3) 0.003(3)
    C29D 0.029(4) 0.045(5) 0.034(4) -0.003(4) 0.011(3) -0.001(4)
    C30D 0.050(5) 0.037(5) 0.038(5) 0.010(4) 0.013(4) -0.006(4)
    F1B 0.063(3) 0.010(2) 0.058(3) -0.008(2) 0.026(3) -0.001(2)
    O1B 0.021(3) 0.030(3) 0.044(3) -0.007(2) 0.004(2) 0.004(2)
    O2B 0.039(4) 0.038(4) 0.065(4) -0.025(3) -0.003(3) 0.002(3)
    O3B 0.047(3) 0.015(3) 0.039(3) 0.001(2) 0.007(2) -0.004(2)
    C1B 0.026(3) 0.009(3) 0.045(4) 0.005(3) 0.007(3) 0.001(3)
    C2B 0.033(4) 0.009(3) 0.045(4) 0.001(3) 0.009(3) -0.003(3)
    C3B 0.032(4) 0.011(3) 0.041(4) 0.000(3) 0.005(3) -0.004(3)
    C4B 0.024(3) 0.012(3) 0.041(4) 0.003(3) 0.007(3) -0.002(3)
    C5B 0.019(3) 0.007(3) 0.045(4) 0.001(2) 0.007(3) -0.002(3)
    C6B 0.029(4) 0.009(3) 0.042(4) 0.007(3) 0.004(3) 0.000(3)
    C7B 0.021(3) 0.010(3) 0.037(4) 0.008(2) 0.006(3) -0.002(3)
    C8B 0.025(4) 0.010(3) 0.036(4) 0.006(3) 0.004(3) 0.002(3)
    C9B 0.024(3) 0.015(4) 0.039(4) 0.003(3) 0.006(3) -0.001(3)
    C10B 0.016(3) 0.012(3) 0.040(4) 0.000(3) 0.008(3) 0.000(3)
    C11B 0.034(4) 0.016(4) 0.041(4) 0.004(3) 0.011(3) -0.001(3)
    C12B 0.033(4) 0.017(4) 0.046(5) 0.006(3) 0.009(3) 0.001(3)
    C13B 0.024(4) 0.016(4) 0.036(4) -0.001(3) 0.004(3) 0.000(3)
    C14B 0.020(3) 0.010(3) 0.039(4) 0.004(3) 0.005(3) -0.002(3)
    C15B 0.027(4) 0.011(3) 0.041(4) 0.001(3) 0.003(3) -0.004(3)
    C16B 0.036(4) 0.017(4) 0.038(4) 0.001(3) 0.005(3) -0.004(3)
    C17B 0.029(4) 0.014(4) 0.039(4) -0.003(3) 0.001(3) -0.001(3)
    C18B 0.022(3) 0.017(4) 0.035(4) 0.006(3) 0.005(3) 0.000(3)
    C19B 0.025(4) 0.019(4) 0.034(4) -0.004(3) 0.002(3) -0.002(3)
    C20B 0.030(4) 0.023(4) 0.032(4) -0.004(3) 0.006(3) 0.002(3)
    C21B 0.036(4) 0.026(4) 0.030(4) 0.002(3) 0.005(3) -0.002(3)
    C22B 0.040(5) 0.015(4) 0.046(5) -0.006(3) 0.000(3) -0.003(3)
    C23B 0.036(4) 0.030(5) 0.033(4) 0.007(3) 0.002(3) -0.003(3)
    C24B 0.038(4) 0.024(4) 0.032(4) 0.002(3) 0.008(3) 0.000(3)
    C25B 0.023(4) 0.026(4) 0.038(4) 0.002(3) 0.011(3) 0.001(3)
    C26B 0.027(4) 0.013(4) 0.045(4) -0.002(3) 0.009(3) 0.002(3)
    C27B 0.026(4) 0.017(4) 0.038(4) -0.008(3) 0.009(3) -0.003(3)
    C28B 0.027(4) 0.030(4) 0.042(5) -0.017(3) -0.003(3) 0.006(3)
    C29B 0.030(4) 0.026(4) 0.034(4) 0.004(3) 0.001(3) 0.003(3)
    C30B 0.031(4) 0.041(5) 0.034(4) -0.001(4) 0.009(3) 0.006(3)
    F1C 0.060(3) 0.010(2) 0.049(3) 0.009(2) -0.005(2) -0.0015(19)
    O1C 0.025(3) 0.028(3) 0.035(3) 0.002(2) 0.009(2) 0.004(2)
    O2C 0.045(4) 0.039(4) 0.051(4) 0.028(3) 0.016(3) 0.001(3)
    O3C 0.057(4) 0.018(3) 0.038(3) 0.001(3) 0.010(3) -0.005(2)
    C1C 0.021(3) 0.008(3) 0.048(4) -0.007(3) 0.006(3) -0.001(3)
    C2C 0.028(4) 0.014(4) 0.049(5) -0.004(3) 0.006(3) -0.003(3)
    C3C 0.032(4) 0.013(4) 0.037(4) 0.003(3) 0.010(3) -0.002(3)
    C4C 0.027(4) 0.014(4) 0.038(4) -0.005(3) 0.007(3) 0.000(3)
    C5C 0.019(3) 0.009(3) 0.042(4) -0.001(3) 0.005(3) -0.002(3)
    C6C 0.028(4) 0.019(4) 0.037(4) -0.006(3) 0.011(3) -0.002(3)
    C7C 0.021(3) 0.011(3) 0.041(4) -0.003(3) 0.008(3) -0.001(3)
    C8C 0.023(4) 0.017(4) 0.031(4) -0.004(3) 0.008(3) 0.000(3)
    C9C 0.016(3) 0.008(3) 0.043(4) -0.007(2) 0.008(3) 0.000(3)
    C10C 0.015(3) 0.009(3) 0.046(4) -0.005(2) 0.009(3) -0.005(3)
    C11C 0.029(4) 0.016(4) 0.038(4) -0.009(3) 0.009(3) 0.000(3)
    C12C 0.015(3) 0.013(3) 0.054(5) -0.008(3) 0.007(3) -0.003(3)
    C13C 0.025(4) 0.014(4) 0.038(4) -0.005(3) 0.008(3) 0.000(3)
    C14C 0.020(3) 0.010(3) 0.037(4) -0.001(3) 0.008(3) -0.001(3)
    C15C 0.031(4) 0.017(4) 0.041(4) -0.010(3) 0.006(3) -0.004(3)
    C16C 0.030(4) 0.013(3) 0.043(4) -0.007(3) 0.009(3) -0.004(3)
    C17C 0.029(4) 0.024(4) 0.032(4) 0.000(3) 0.006(3) -0.001(3)
    C18C 0.022(3) 0.024(4) 0.029(4) -0.004(3) 0.008(3) -0.004(3)
    C19C 0.021(3) 0.010(3) 0.044(4) 0.000(3) 0.009(3) -0.002(3)
    C20C 0.023(4) 0.017(4) 0.038(4) 0.001(3) 0.004(3) -0.002(3)
    C21C 0.038(4) 0.023(4) 0.027(4) -0.001(3) 0.002(3) 0.000(3)
    C22C 0.041(4) 0.017(4) 0.038(4) 0.006(3) 0.010(3) -0.001(3)
    C23C 0.035(4) 0.032(5) 0.037(4) -0.007(3) 0.009(3) -0.003(3)
    C24C 0.036(4) 0.022(4) 0.031(4) 0.002(3) 0.005(3) 0.001(3)
    C25C 0.027(4) 0.026(4) 0.034(4) 0.003(3) 0.000(3) 0.001(3)
    C26C 0.030(4) 0.018(4) 0.034(4) 0.001(3) 0.005(3) 0.003(3)
    C27C 0.019(3) 0.017(4) 0.040(4) 0.005(3) 0.004(3) -0.001(3)
    C28C 0.033(4) 0.036(5) 0.028(4) 0.012(3) 0.010(3) 0.007(3)
    C29C 0.032(4) 0.026(4) 0.037(4) -0.004(3) 0.007(3) 0.005(3)
    C30C 0.028(4) 0.033(5) 0.036(4) 0.008(3) -0.001(3) -0.003(3)
_geom_special_details
;
 All esds (except the esd in the dihedral angle between two l.s. planes)
 are estimated using the full covariance matrix.  The cell esds are taken
 into account individually in the estimation of esds in distances, angles
 and torsion angles; correlations between esds in cell parameters are only
 used when they are defined by crystal symmetry.  An approximate (isotropic)
 treatment of cell esds is used for estimating esds involving l.s. planes.
;
loop_
    _geom_bond_atom_site_label_1
    _geom_bond_atom_site_label_2
    _geom_bond_site_symmetry_2
    _geom_bond_distance
    _geom_bond_publ_flag
    O13 H13 . 0.8196 ?
    O13 C121 . 1.406(11) ?
    C121 H12E . 0.9800 ?
    C121 H12F . 0.9800 ?
    C121 H12G . 0.9800 ?
    O14 H14 . 0.8198 ?
    O14 C122 . 1.413(11) ?
    C122 H12H . 0.9800 ?
    C122 H12I . 0.9800 ?
    C122 H12J . 0.9800 ?
    F1A C12A . 1.437(9) ?
    O1A C13A . 1.470(9) ?
    O1A C28A . 1.384(9) ?
    O2A C28A . 1.204(10) ?
    O3A H3A . 0.8194 ?
    O3A C3A . 1.410(10) ?
    C1A H1AA . 0.9900 ?
    C1A H1AB . 0.9900 ?
    C1A C2A . 1.513(11) ?
    C1A C10A . 1.551(10) ?
    C2A H2AA . 0.9900 ?
    C2A H2AB . 0.9900 ?
    C2A C3A . 1.519(11) ?
    C3A H3AA . 1.0000 ?
    C3A C4A . 1.562(11) ?
    C4A C5A . 1.540(11) ?
    C4A C23A . 1.538(12) ?
    C4A C24A . 1.536(12) ?
    C5A H5A . 1.0000 ?
    C5A C6A . 1.542(10) ?
    C5A C10A . 1.549(10) ?
    C6A H6AA . 0.9900 ?
    C6A H6AB . 0.9900 ?
    C6A C7A . 1.514(12) ?
    C7A H7AA . 0.9900 ?
    C7A H7AB . 0.9900 ?
    C7A C8A . 1.533(10) ?
    C8A C9A . 1.565(9) ?
    C8A C14A . 1.599(11) ?
    C8A C26A . 1.548(11) ?
    C9A H9A . 1.0000 ?
    C9A C10A . 1.556(11) ?
    C9A C11A . 1.526(10) ?
    C10A C25A . 1.556(11) ?
    C11A H11A . 0.9900 ?
    C11A H11B . 0.9900 ?
    C11A C12A . 1.501(11) ?
    C12A H12A . 1.0000 ?
    C12A C13A . 1.540(9) ?
    C13A C14A . 1.561(10) ?
    C13A C18A . 1.554(11) ?
    C14A C15A . 1.549(9) ?
    C14A C27A . 1.570(12) ?
    C15A H15A . 0.9900 ?
    C15A H15B . 0.9900 ?
    C15A C16A . 1.520(11) ?
    C16A H16A . 0.9900 ?
    C16A H16B . 0.9900 ?
    C16A C17A . 1.540(10) ?
    C17A C18A . 1.519(10) ?
    C17A C22A . 1.513(11) ?
    C17A C28A . 1.527(12) ?
    C18A H18A . 1.0000 ?
    C18A C19A . 1.542(12) ?
    C19A H19A . 0.9900 ?
    C19A H19B . 0.9900 ?
    C19A C20A . 1.544(12) ?
    C20A C21A . 1.534(12) ?
    C20A C29A . 1.540(12) ?
    C20A C30A . 1.547(13) ?
    C21A H21A . 0.9900 ?
    C21A H21B . 0.9900 ?
    C21A C22A . 1.536(12) ?
    C22A H22A . 0.9900 ?
    C22A H22B . 0.9900 ?
    C23A H23A . 0.9800 ?
    C23A H23B . 0.9800 ?
    C23A H23C . 0.9800 ?
    C24A H24A . 0.9800 ?
    C24A H24B . 0.9800 ?
    C24A H24C . 0.9800 ?
    C25A H25A . 0.9800 ?
    C25A H25B . 0.9800 ?
    C25A H25C . 0.9800 ?
    C26A H26A . 0.9800 ?
    C26A H26B . 0.9800 ?
    C26A H26C . 0.9800 ?
    C27A H27A . 0.9800 ?
    C27A H27B . 0.9800 ?
    C27A H27C . 0.9800 ?
    C29A H29A . 0.9800 ?
    C29A H29B . 0.9800 ?
    C29A H29C . 0.9800 ?
    C30A H30A . 0.9800 ?
    C30A H30B . 0.9800 ?
    C30A H30C . 0.9800 ?
    F1D C12D . 1.438(9) ?
    O1D C13D . 1.495(9) ?
    O1D C28D . 1.359(10) ?
    O2D C28D . 1.217(10) ?
    O3D H3D . 0.8200 ?
    O3D C3D . 1.417(10) ?
    C1D H1DA . 0.9900 ?
    C1D H1DB . 0.9900 ?
    C1D C2D . 1.524(12) ?
    C1D C10D . 1.566(10) ?
    C2D H2DA . 0.9900 ?
    C2D H2DB . 0.9900 ?
    C2D C3D . 1.507(11) ?
    C3D H3DA . 1.0000 ?
    C3D C4D . 1.550(12) ?
    C4D C5D . 1.539(12) ?
    C4D C23D . 1.543(12) ?
    C4D C24D . 1.545(12) ?
    C5D H5D . 1.0000 ?
    C5D C6D . 1.534(11) ?
    C5D C10D . 1.551(10) ?
    C6D H6DA . 0.9900 ?
    C6D H6DB . 0.9900 ?
    C6D C7D . 1.514(11) ?
    C7D H7DA . 0.9900 ?
    C7D H7DB . 0.9900 ?
    C7D C8D . 1.537(10) ?
    C8D C9D . 1.562(10) ?
    C8D C14D . 1.618(10) ?
    C8D C26D . 1.554(11) ?
    C9D H9D . 1.0000 ?
    C9D C10D . 1.558(11) ?
    C9D C11D . 1.552(10) ?
    C10D C25D . 1.542(11) ?
    C11D H11C . 0.9900 ?
    C11D H11D . 0.9900 ?
    C11D C12D . 1.512(11) ?
    C12D H12D . 1.0000 ?
    C12D C13D . 1.525(10) ?
    C13D C14D . 1.548(9) ?
    C13D C18D . 1.547(11) ?
    C14D C15D . 1.541(10) ?
    C14D C27D . 1.544(12) ?
    C15D H15C . 0.9900 ?
    C15D H15D . 0.9900 ?
    C15D C16D . 1.535(12) ?
    C16D H16C . 0.9900 ?
    C16D H16D . 0.9900 ?
    C16D C17D . 1.547(10) ?
    C17D C18D . 1.532(10) ?
    C17D C22D . 1.513(12) ?
    C17D C28D . 1.524(11) ?
    C18D H18D . 1.0000 ?
    C18D C19D . 1.533(11) ?
    C19D H19C . 0.9900 ?
    C19D H19D . 0.9900 ?
    C19D C20D . 1.544(11) ?
    C20D C21D . 1.531(12) ?
    C20D C29D . 1.526(11) ?
    C20D C30D . 1.530(12) ?
    C21D H21C . 0.9900 ?
    C21D H21D . 0.9900 ?
    C21D C22D . 1.532(11) ?
    C22D H22C . 0.9900 ?
    C22D H22D . 0.9900 ?
    C23D H23D . 0.9800 ?
    C23D H23E . 0.9800 ?
    C23D H23F . 0.9800 ?
    C24D H24D . 0.9800 ?
    C24D H24E . 0.9800 ?
    C24D H24F . 0.9800 ?
    C25D H25D . 0.9800 ?
    C25D H25E . 0.9800 ?
    C25D H25F . 0.9800 ?
    C26D H26D . 0.9800 ?
    C26D H26E . 0.9800 ?
    C26D H26F . 0.9800 ?
    C27D H27D . 0.9800 ?
    C27D H27E . 0.9800 ?
    C27D H27F . 0.9800 ?
    C29D H29D . 0.9800 ?
    C29D H29E . 0.9800 ?
    C29D H29F . 0.9800 ?
    C30D H30D . 0.9800 ?
    C30D H30E . 0.9800 ?
    C30D H30F . 0.9800 ?
    F1B C12B . 1.409(10) ?
    O1B C13B . 1.483(9) ?
    O1B C28B . 1.358(11) ?
    O2B C28B . 1.218(10) ?
    O3B H3B . 0.8198 ?
    O3B C3B . 1.414(10) ?
    C1B H1BA . 0.9900 ?
    C1B H1BB . 0.9900 ?
    C1B C2B . 1.503(11) ?
    C1B C10B . 1.547(10) ?
    C2B H2BA . 0.9900 ?
    C2B H2BB . 0.9900 ?
    C2B C3B . 1.537(11) ?
    C3B H3BA . 1.0000 ?
    C3B C4B . 1.527(10) ?
    C4B C5B . 1.549(11) ?
    C4B C23B . 1.553(11) ?
    C4B C24B . 1.549(11) ?
    C5B H5B . 1.0000 ?
    C5B C6B . 1.528(10) ?
    C5B C10B . 1.567(10) ?
    C6B H6BA . 0.9900 ?
    C6B H6BB . 0.9900 ?
    C6B C7B . 1.516(11) ?
    C7B H7BA . 0.9900 ?
    C7B H7BB . 0.9900 ?
    C7B C8B . 1.538(9) ?
    C8B C9B . 1.567(10) ?
    C8B C14B . 1.597(10) ?
    C8B C26B . 1.557(10) ?
    C9B H9B . 1.0000 ?
    C9B C10B . 1.571(10) ?
    C9B C11B . 1.531(11) ?
    C10B C25B . 1.556(10) ?
    C11B H11E . 0.9900 ?
    C11B H11F . 0.9900 ?
    C11B C12B . 1.513(12) ?
    C12B H12B . 1.0000 ?
    C12B C13B . 1.528(11) ?
    C13B C14B . 1.551(10) ?
    C13B C18B . 1.554(11) ?
    C14B C15B . 1.557(10) ?
    C14B C27B . 1.561(10) ?
    C15B H15E . 0.9900 ?
    C15B H15F . 0.9900 ?
    C15B C16B . 1.520(11) ?
    C16B H16E . 0.9900 ?
    C16B H16F . 0.9900 ?
    C16B C17B . 1.560(11) ?
    C17B C18B . 1.544(10) ?
    C17B C22B . 1.498(12) ?
    C17B C28B . 1.507(11) ?
    C18B H18B . 1.0000 ?
    C18B C19B . 1.532(10) ?
    C19B H19E . 0.9900 ?
    C19B H19F . 0.9900 ?
    C19B C20B . 1.557(11) ?
    C20B C21B . 1.555(11) ?
    C20B C29B . 1.537(11) ?
    C20B C30B . 1.527(11) ?
    C21B H21E . 0.9900 ?
    C21B H21F . 0.9900 ?
    C21B C22B . 1.520(12) ?
    C22B H22E . 0.9900 ?
    C22B H22F . 0.9900 ?
    C23B H23G . 0.9800 ?
    C23B H23H . 0.9800 ?
    C23B H23I . 0.9800 ?
    C24B H24G . 0.9800 ?
    C24B H24H . 0.9800 ?
    C24B H24I . 0.9800 ?
    C25B H25G . 0.9800 ?
    C25B H25H . 0.9800 ?
    C25B H25I . 0.9800 ?
    C26B H26G . 0.9800 ?
    C26B H26H . 0.9800 ?
    C26B H26I . 0.9800 ?
    C27B H27G . 0.9800 ?
    C27B H27H . 0.9800 ?
    C27B H27I . 0.9800 ?
    C29B H29G . 0.9800 ?
    C29B H29H . 0.9800 ?
    C29B H29I . 0.9800 ?
    C30B H30G . 0.9800 ?
    C30B H30H . 0.9800 ?
    C30B H30I . 0.9800 ?
    F1C C12C . 1.393(9) ?
    O1C C13C . 1.488(9) ?
    O1C C28C . 1.364(10) ?
    O2C C28C . 1.210(10) ?
    O3C H3C . 0.8203 ?
    O3C C3C . 1.417(10) ?
    C1C H1CA . 0.9900 ?
    C1C H1CB . 0.9900 ?
    C1C C2C . 1.518(11) ?
    C1C C10C . 1.544(10) ?
    C2C H2CA . 0.9900 ?
    C2C H2CB . 0.9900 ?
    C2C C3C . 1.543(10) ?
    C3C H3CA . 1.0000 ?
    C3C C4C . 1.538(11) ?
    C4C C5C . 1.554(11) ?
    C4C C23C . 1.536(11) ?
    C4C C24C . 1.552(11) ?
    C5C H5C . 1.0000 ?
    C5C C6C . 1.521(10) ?
    C5C C10C . 1.577(9) ?
    C6C H6CA . 0.9900 ?
    C6C H6CB . 0.9900 ?
    C6C C7C . 1.513(11) ?
    C7C H7CA . 0.9900 ?
    C7C H7CB . 0.9900 ?
    C7C C8C . 1.538(9) ?
    C8C C9C . 1.574(10) ?
    C8C C14C . 1.615(10) ?
    C8C C26C . 1.551(10) ?
    C9C H9C . 1.0000 ?
    C9C C10C . 1.571(11) ?
    C9C C11C . 1.532(9) ?
    C10C C25C . 1.549(10) ?
    C11C H11G . 0.9900 ?
    C11C H11H . 0.9900 ?
    C11C C12C . 1.493(12) ?
    C12C H12C . 1.0000 ?
    C12C C13C . 1.535(10) ?
    C13C C14C . 1.549(9) ?
    C13C C18C . 1.548(11) ?
    C14C C15C . 1.556(10) ?
    C14C C27C . 1.545(9) ?
    C15C H15G . 0.9900 ?
    C15C H15H . 0.9900 ?
    C15C C16C . 1.504(11) ?
    C16C H16G . 0.9900 ?
    C16C H16H . 0.9900 ?
    C16C C17C . 1.576(10) ?
    C17C C18C . 1.525(11) ?
    C17C C22C . 1.518(11) ?
    C17C C28C . 1.521(11) ?
    C18C H18C . 1.0000 ?
    C18C C19C . 1.534(10) ?
    C19C H19G . 0.9900 ?
    C19C H19H . 0.9900 ?
    C19C C20C . 1.538(11) ?
    C20C C21C . 1.535(11) ?
    C20C C29C . 1.557(10) ?
    C20C C30C . 1.518(10) ?
    C21C H21G . 0.9900 ?
    C21C H21H . 0.9900 ?
    C21C C22C . 1.524(11) ?
    C22C H22G . 0.9900 ?
    C22C H22H . 0.9900 ?
    C23C H23J . 0.9800 ?
    C23C H23K . 0.9800 ?
    C23C H23L . 0.9800 ?
    C24C H24J . 0.9800 ?
    C24C H24K . 0.9800 ?
    C24C H24L . 0.9800 ?
    C25C H25J . 0.9800 ?
    C25C H25K . 0.9800 ?
    C25C H25L . 0.9800 ?
    C26C H26J . 0.9800 ?
    C26C H26K . 0.9800 ?
    C26C H26L . 0.9800 ?
    C27C H27J . 0.9800 ?
    C27C H27K . 0.9800 ?
    C27C H27L . 0.9800 ?
    C29C H29J . 0.9800 ?
    C29C H29K . 0.9800 ?
    C29C H29L . 0.9800 ?
    C30C H30J . 0.9800 ?
    C30C H30K . 0.9800 ?
    C30C H30L . 0.9800 ?
loop_
    _geom_angle_atom_site_label_1
    _geom_angle_atom_site_label_2
    _geom_angle_atom_site_label_3
    _geom_angle_site_symmetry_1
    _geom_angle_site_symmetry_3
    _geom_angle
    _geom_angle_publ_flag
    C121 O13 H13 . . 109.4 ?
    O13 C121 H12E . . 109.5 ?
    O13 C121 H12F . . 109.5 ?
    O13 C121 H12G . . 109.5 ?
    H12E C121 H12F . . 109.5 ?
    H12E C121 H12G . . 109.5 ?
    H12F C121 H12G . . 109.5 ?
    C122 O14 H14 . . 109.6 ?
    O14 C122 H12H . . 109.5 ?
    O14 C122 H12I . . 109.5 ?
    O14 C122 H12J . . 109.5 ?
    H12H C122 H12I . . 109.5 ?
    H12H C122 H12J . . 109.5 ?
    H12I C122 H12J . . 109.5 ?
    C28A O1A C13A . . 109.6(6) ?
    C3A O3A H3A . . 109.4 ?
    H1AA C1A H1AB . . 107.8 ?
    C2A C1A H1AA . . 109.0 ?
    C2A C1A H1AB . . 109.0 ?
    C2A C1A C10A . . 112.8(6) ?
    C10A C1A H1AA . . 109.0 ?
    C10A C1A H1AB . . 109.0 ?
    C1A C2A H2AA . . 109.1 ?
    C1A C2A H2AB . . 109.1 ?
    C1A C2A C3A . . 112.5(6) ?
    H2AA C2A H2AB . . 107.8 ?
    C3A C2A H2AA . . 109.1 ?
    C3A C2A H2AB . . 109.1 ?
    O3A C3A C2A . . 112.8(6) ?
    O3A C3A H3AA . . 106.6 ?
    O3A C3A C4A . . 111.9(7) ?
    C2A C3A H3AA . . 106.6 ?
    C2A C3A C4A . . 111.7(7) ?
    C4A C3A H3AA . . 106.6 ?
    C5A C4A C3A . . 107.8(6) ?
    C23A C4A C3A . . 106.4(7) ?
    C23A C4A C5A . . 109.7(6) ?
    C24A C4A C3A . . 110.6(6) ?
    C24A C4A C5A . . 115.6(7) ?
    C24A C4A C23A . . 106.4(7) ?
    C4A C5A H5A . . 104.2 ?
    C4A C5A C6A . . 113.7(6) ?
    C4A C5A C10A . . 118.2(6) ?
    C6A C5A H5A . . 104.2 ?
    C6A C5A C10A . . 110.5(6) ?
    C10A C5A H5A . . 104.2 ?
    C5A C6A H6AA . . 109.4 ?
    C5A C6A H6AB . . 109.4 ?
    H6AA C6A H6AB . . 108.0 ?
    C7A C6A C5A . . 111.4(7) ?
    C7A C6A H6AA . . 109.4 ?
    C7A C6A H6AB . . 109.4 ?
    C6A C7A H7AA . . 108.6 ?
    C6A C7A H7AB . . 108.6 ?
    C6A C7A C8A . . 114.8(6) ?
    H7AA C7A H7AB . . 107.5 ?
    C8A C7A H7AA . . 108.6 ?
    C8A C7A H7AB . . 108.6 ?
    C7A C8A C9A . . 111.1(6) ?
    C7A C8A C14A . . 110.3(6) ?
    C7A C8A C26A . . 105.2(6) ?
    C9A C8A C14A . . 107.4(6) ?
    C26A C8A C9A . . 110.1(6) ?
    C26A C8A C14A . . 112.9(6) ?
    C8A C9A H9A . . 104.2 ?
    C10A C9A C8A . . 117.7(6) ?
    C10A C9A H9A . . 104.2 ?
    C11A C9A C8A . . 110.1(6) ?
    C11A C9A H9A . . 104.2 ?
    C11A C9A C10A . . 114.8(6) ?
    C1A C10A C9A . . 108.6(6) ?
    C1A C10A C25A . . 107.0(6) ?
    C5A C10A C1A . . 107.6(6) ?
    C5A C10A C9A . . 107.5(6) ?
    C5A C10A C25A . . 114.2(6) ?
    C25A C10A C9A . . 111.8(6) ?
    C9A C11A H11A . . 108.3 ?
    C9A C11A H11B . . 108.3 ?
    H11A C11A H11B . . 107.4 ?
    C12A C11A C9A . . 115.8(6) ?
    C12A C11A H11A . . 108.3 ?
    C12A C11A H11B . . 108.3 ?
    F1A C12A C11A . . 106.6(6) ?
    F1A C12A H12A . . 109.4 ?
    F1A C12A C13A . . 106.1(6) ?
    C11A C12A H12A . . 109.4 ?
    C11A C12A C13A . . 115.7(6) ?
    C13A C12A H12A . . 109.4 ?
    O1A C13A C12A . . 102.9(6) ?
    O1A C13A C14A . . 107.5(6) ?
    O1A C13A C18A . . 98.8(6) ?
    C12A C13A C14A . . 115.2(6) ?
    C12A C13A C18A . . 113.4(6) ?
    C18A C13A C14A . . 116.3(6) ?
    C13A C14A C8A . . 111.0(6) ?
    C13A C14A C27A . . 107.6(6) ?
    C15A C14A C8A . . 111.1(6) ?
    C15A C14A C13A . . 108.4(6) ?
    C15A C14A C27A . . 107.8(6) ?
    C27A C14A C8A . . 110.8(6) ?
    C14A C15A H15A . . 108.7 ?
    C14A C15A H15B . . 108.7 ?
    H15A C15A H15B . . 107.6 ?
    C16A C15A C14A . . 114.1(6) ?
    C16A C15A H15A . . 108.7 ?
    C16A C15A H15B . . 108.7 ?
    C15A C16A H16A . . 108.8 ?
    C15A C16A H16B . . 108.8 ?
    C15A C16A C17A . . 114.0(6) ?
    H16A C16A H16B . . 107.7 ?
    C17A C16A H16A . . 108.8 ?
    C17A C16A H16B . . 108.8 ?
    C18A C17A C16A . . 110.5(6) ?
    C18A C17A C28A . . 99.3(6) ?
    C22A C17A C16A . . 114.6(6) ?
    C22A C17A C18A . . 111.1(6) ?
    C22A C17A C28A . . 114.8(6) ?
    C28A C17A C16A . . 105.3(6) ?
    C13A C18A H18A . . 105.5 ?
    C17A C18A C13A . . 99.9(6) ?
    C17A C18A H18A . . 105.5 ?
    C17A C18A C19A . . 111.8(6) ?
    C19A C18A C13A . . 126.8(7) ?
    C19A C18A H18A . . 105.5 ?
    C18A C19A H19A . . 109.7 ?
    C18A C19A H19B . . 109.7 ?
    C18A C19A C20A . . 110.0(7) ?
    H19A C19A H19B . . 108.2 ?
    C20A C19A H19A . . 109.7 ?
    C20A C19A H19B . . 109.7 ?
    C19A C20A C30A . . 107.9(8) ?
    C21A C20A C19A . . 110.1(7) ?
    C21A C20A C29A . . 110.5(8) ?
    C21A C20A C30A . . 108.3(7) ?
    C29A C20A C19A . . 111.4(7) ?
    C29A C20A C30A . . 108.6(8) ?
    C20A C21A H21A . . 108.8 ?
    C20A C21A H21B . . 108.9 ?
    C20A C21A C22A . . 113.6(7) ?
    H21A C21A H21B . . 107.7 ?
    C22A C21A H21A . . 108.9 ?
    C22A C21A H21B . . 108.9 ?
    C17A C22A C21A . . 110.4(6) ?
    C17A C22A H22A . . 109.6 ?
    C17A C22A H22B . . 109.6 ?
    C21A C22A H22A . . 109.6 ?
    C21A C22A H22B . . 109.6 ?
    H22A C22A H22B . . 108.1 ?
    C4A C23A H23A . . 109.5 ?
    C4A C23A H23B . . 109.5 ?
    C4A C23A H23C . . 109.5 ?
    H23A C23A H23B . . 109.5 ?
    H23A C23A H23C . . 109.5 ?
    H23B C23A H23C . . 109.5 ?
    C4A C24A H24A . . 109.5 ?
    C4A C24A H24B . . 109.5 ?
    C4A C24A H24C . . 109.5 ?
    H24A C24A H24B . . 109.5 ?
    H24A C24A H24C . . 109.5 ?
    H24B C24A H24C . . 109.5 ?
    C10A C25A H25A . . 109.5 ?
    C10A C25A H25B . . 109.5 ?
    C10A C25A H25C . . 109.5 ?
    H25A C25A H25B . . 109.5 ?
    H25A C25A H25C . . 109.5 ?
    H25B C25A H25C . . 109.5 ?
    C8A C26A H26A . . 109.5 ?
    C8A C26A H26B . . 109.5 ?
    C8A C26A H26C . . 109.5 ?
    H26A C26A H26B . . 109.5 ?
    H26A C26A H26C . . 109.5 ?
    H26B C26A H26C . . 109.5 ?
    C14A C27A H27A . . 109.5 ?
    C14A C27A H27B . . 109.5 ?
    C14A C27A H27C . . 109.5 ?
    H27A C27A H27B . . 109.5 ?
    H27A C27A H27C . . 109.5 ?
    H27B C27A H27C . . 109.5 ?
    O1A C28A C17A . . 108.0(6) ?
    O2A C28A O1A . . 121.4(8) ?
    O2A C28A C17A . . 130.6(7) ?
    C20A C29A H29A . . 109.5 ?
    C20A C29A H29B . . 109.5 ?
    C20A C29A H29C . . 109.5 ?
    H29A C29A H29B . . 109.5 ?
    H29A C29A H29C . . 109.5 ?
    H29B C29A H29C . . 109.5 ?
    C20A C30A H30A . . 109.5 ?
    C20A C30A H30B . . 109.5 ?
    C20A C30A H30C . . 109.5 ?
    H30A C30A H30B . . 109.5 ?
    H30A C30A H30C . . 109.5 ?
    H30B C30A H30C . . 109.5 ?
    C28D O1D C13D . . 109.6(6) ?
    C3D O3D H3D . . 109.5 ?
    H1DA C1D H1DB . . 107.9 ?
    C2D C1D H1DA . . 109.1 ?
    C2D C1D H1DB . . 109.1 ?
    C2D C1D C10D . . 112.4(6) ?
    C10D C1D H1DA . . 109.1 ?
    C10D C1D H1DB . . 109.1 ?
    C1D C2D H2DA . . 109.1 ?
    C1D C2D H2DB . . 109.1 ?
    H2DA C2D H2DB . . 107.8 ?
    C3D C2D C1D . . 112.5(7) ?
    C3D C2D H2DA . . 109.1 ?
    C3D C2D H2DB . . 109.1 ?
    O3D C3D C2D . . 112.3(7) ?
    O3D C3D H3DA . . 106.2 ?
    O3D C3D C4D . . 112.6(6) ?
    C2D C3D H3DA . . 106.2 ?
    C2D C3D C4D . . 112.8(7) ?
    C4D C3D H3DA . . 106.2 ?
    C5D C4D C3D . . 108.4(6) ?
    C5D C4D C23D . . 108.9(7) ?
    C5D C4D C24D . . 115.0(7) ?
    C23D C4D C3D . . 106.3(7) ?
    C23D C4D C24D . . 106.6(7) ?
    C24D C4D C3D . . 111.3(7) ?
    C4D C5D H5D . . 104.5 ?
    C4D C5D C10D . . 117.2(6) ?
    C6D C5D C4D . . 114.4(6) ?
    C6D C5D H5D . . 104.5 ?
    C6D C5D C10D . . 110.2(6) ?
    C10D C5D H5D . . 104.5 ?
    C5D C6D H6DA . . 109.3 ?
    C5D C6D H6DB . . 109.3 ?
    H6DA C6D H6DB . . 107.9 ?
    C7D C6D C5D . . 111.7(6) ?
    C7D C6D H6DA . . 109.3 ?
    C7D C6D H6DB . . 109.3 ?
    C6D C7D H7DA . . 108.7 ?
    C6D C7D H7DB . . 108.7 ?
    C6D C7D C8D . . 114.1(6) ?
    H7DA C7D H7DB . . 107.6 ?
    C8D C7D H7DA . . 108.7 ?
    C8D C7D H7DB . . 108.7 ?
    C7D C8D C9D . . 111.5(6) ?
    C7D C8D C14D . . 110.0(6) ?
    C7D C8D C26D . . 105.7(6) ?
    C9D C8D C14D . . 106.9(5) ?
    C26D C8D C9D . . 109.9(6) ?
    C26D C8D C14D . . 112.9(6) ?
    C8D C9D H9D . . 104.3 ?
    C10D C9D C8D . . 117.7(6) ?
    C10D C9D H9D . . 104.3 ?
    C11D C9D C8D . . 110.4(6) ?
    C11D C9D H9D . . 104.3 ?
    C11D C9D C10D . . 114.4(6) ?
    C5D C10D C1D . . 107.9(6) ?
    C5D C10D C9D . . 107.1(6) ?
    C9D C10D C1D . . 108.0(6) ?
    C25D C10D C1D . . 106.5(7) ?
    C25D C10D C5D . . 115.1(6) ?
    C25D C10D C9D . . 112.1(6) ?
    C9D C11D H11C . . 108.9 ?
    C9D C11D H11D . . 108.9 ?
    H11C C11D H11D . . 107.7 ?
    C12D C11D C9D . . 113.4(7) ?
    C12D C11D H11C . . 108.9 ?
    C12D C11D H11D . . 108.9 ?
    F1D C12D C11D . . 107.5(6) ?
    F1D C12D H12D . . 108.8 ?
    F1D C12D C13D . . 106.1(7) ?
    C11D C12D H12D . . 108.8 ?
    C11D C12D C13D . . 116.5(6) ?
    C13D C12D H12D . . 108.8 ?
    O1D C13D C12D . . 102.6(6) ?
    O1D C13D C14D . . 107.5(6) ?
    O1D C13D C18D . . 98.4(6) ?
    C12D C13D C14D . . 116.1(6) ?
    C12D C13D C18D . . 113.4(6) ?
    C18D C13D C14D . . 116.0(6) ?
    C13D C14D C8D . . 110.6(6) ?
    C15D C14D C8D . . 110.6(6) ?
    C15D C14D C13D . . 108.7(6) ?
    C15D C14D C27D . . 107.5(7) ?
    C27D C14D C8D . . 110.4(6) ?
    C27D C14D C13D . . 109.0(6) ?
    C14D C15D H15C . . 108.5 ?
    C14D C15D H15D . . 108.5 ?
    H15C C15D H15D . . 107.5 ?
    C16D C15D C14D . . 115.2(6) ?
    C16D C15D H15C . . 108.5 ?
    C16D C15D H15D . . 108.5 ?
    C15D C16D H16C . . 109.0 ?
    C15D C16D H16D . . 109.0 ?
    C15D C16D C17D . . 113.1(6) ?
    H16C C16D H16D . . 107.8 ?
    C17D C16D H16C . . 109.0 ?
    C17D C16D H16D . . 109.0 ?
    C18D C17D C16D . . 110.2(6) ?
    C22D C17D C16D . . 115.1(6) ?
    C22D C17D C18D . . 110.8(6) ?
    C22D C17D C28D . . 115.4(7) ?
    C28D C17D C16D . . 105.0(6) ?
    C28D C17D C18D . . 99.0(6) ?
    C13D C18D H18D . . 105.9 ?
    C17D C18D C13D . . 100.4(6) ?
    C17D C18D H18D . . 105.9 ?
    C17D C18D C19D . . 111.5(6) ?
    C19D C18D C13D . . 125.9(7) ?
    C19D C18D H18D . . 105.9 ?
    C18D C19D H19C . . 109.7 ?
    C18D C19D H19D . . 109.7 ?
    C18D C19D C20D . . 110.0(6) ?
    H19C C19D H19D . . 108.2 ?
    C20D C19D H19C . . 109.7 ?
    C20D C19D H19D . . 109.7 ?
    C21D C20D C19D . . 110.8(6) ?
    C29D C20D C19D . . 111.4(7) ?
    C29D C20D C21D . . 111.4(7) ?
    C29D C20D C30D . . 107.5(7) ?
    C30D C20D C19D . . 107.5(7) ?
    C30D C20D C21D . . 108.1(7) ?
    C20D C21D H21C . . 108.7 ?
    C20D C21D H21D . . 108.7 ?
    C20D C21D C22D . . 114.3(7) ?
    H21C C21D H21D . . 107.6 ?
    C22D C21D H21C . . 108.7 ?
    C22D C21D H21D . . 108.7 ?
    C17D C22D C21D . . 110.0(7) ?
    C17D C22D H22C . . 109.7 ?
    C17D C22D H22D . . 109.7 ?
    C21D C22D H22C . . 109.7 ?
    C21D C22D H22D . . 109.7 ?
    H22C C22D H22D . . 108.2 ?
    C4D C23D H23D . . 109.5 ?
    C4D C23D H23E . . 109.5 ?
    C4D C23D H23F . . 109.5 ?
    H23D C23D H23E . . 109.5 ?
    H23D C23D H23F . . 109.5 ?
    H23E C23D H23F . . 109.5 ?
    C4D C24D H24D . . 109.5 ?
    C4D C24D H24E . . 109.5 ?
    C4D C24D H24F . . 109.5 ?
    H24D C24D H24E . . 109.5 ?
    H24D C24D H24F . . 109.5 ?
    H24E C24D H24F . . 109.5 ?
    C10D C25D H25D . . 109.5 ?
    C10D C25D H25E . . 109.5 ?
    C10D C25D H25F . . 109.5 ?
    H25D C25D H25E . . 109.5 ?
    H25D C25D H25F . . 109.5 ?
    H25E C25D H25F . . 109.5 ?
    C8D C26D H26D . . 109.5 ?
    C8D C26D H26E . . 109.5 ?
    C8D C26D H26F . . 109.5 ?
    H26D C26D H26E . . 109.5 ?
    H26D C26D H26F . . 109.5 ?
    H26E C26D H26F . . 109.5 ?
    C14D C27D H27D . . 109.5 ?
    C14D C27D H27E . . 109.5 ?
    C14D C27D H27F . . 109.5 ?
    H27D C27D H27E . . 109.5 ?
    H27D C27D H27F . . 109.5 ?
    H27E C27D H27F . . 109.5 ?
    O1D C28D C17D . . 109.2(6) ?
    O2D C28D O1D . . 121.6(7) ?
    O2D C28D C17D . . 129.2(7) ?
    C20D C29D H29D . . 109.5 ?
    C20D C29D H29E . . 109.5 ?
    C20D C29D H29F . . 109.5 ?
    H29D C29D H29E . . 109.5 ?
    H29D C29D H29F . . 109.5 ?
    H29E C29D H29F . . 109.5 ?
    C20D C30D H30D . . 109.5 ?
    C20D C30D H30E . . 109.5 ?
    C20D C30D H30F . . 109.5 ?
    H30D C30D H30E . . 109.5 ?
    H30D C30D H30F . . 109.5 ?
    H30E C30D H30F . . 109.5 ?
    C28B O1B C13B . . 108.7(6) ?
    C3B O3B H3B . . 109.4 ?
    H1BA C1B H1BB . . 107.7 ?
    C2B C1B H1BA . . 108.8 ?
    C2B C1B H1BB . . 108.8 ?
    C2B C1B C10B . . 114.0(6) ?
    C10B C1B H1BA . . 108.8 ?
    C10B C1B H1BB . . 108.8 ?
    C1B C2B H2BA . . 109.1 ?
    C1B C2B H2BB . . 109.1 ?
    C1B C2B C3B . . 112.5(6) ?
    H2BA C2B H2BB . . 107.8 ?
    C3B C2B H2BA . . 109.1 ?
    C3B C2B H2BB . . 109.1 ?
    O3B C3B C2B . . 112.1(6) ?
    O3B C3B H3BA . . 107.4 ?
    O3B C3B C4B . . 109.7(6) ?
    C2B C3B H3BA . . 107.4 ?
    C4B C3B C2B . . 112.4(6) ?
    C4B C3B H3BA . . 107.4 ?
    C3B C4B C5B . . 109.3(6) ?
    C3B C4B C23B . . 106.9(6) ?
    C3B C4B C24B . . 111.3(6) ?
    C5B C4B C23B . . 107.9(6) ?
    C5B C4B C24B . . 113.7(6) ?
    C24B C4B C23B . . 107.4(7) ?
    C4B C5B H5B . . 105.0 ?
    C4B C5B C10B . . 116.0(6) ?
    C6B C5B C4B . . 114.0(6) ?
    C6B C5B H5B . . 105.0 ?
    C6B C5B C10B . . 110.6(6) ?
    C10B C5B H5B . . 105.0 ?
    C5B C6B H6BA . . 109.4 ?
    C5B C6B H6BB . . 109.4 ?
    H6BA C6B H6BB . . 108.0 ?
    C7B C6B C5B . . 111.2(6) ?
    C7B C6B H6BA . . 109.4 ?
    C7B C6B H6BB . . 109.4 ?
    C6B C7B H7BA . . 108.7 ?
    C6B C7B H7BB . . 108.7 ?
    C6B C7B C8B . . 114.2(6) ?
    H7BA C7B H7BB . . 107.6 ?
    C8B C7B H7BA . . 108.7 ?
    C8B C7B H7BB . . 108.7 ?
    C7B C8B C9B . . 110.3(6) ?
    C7B C8B C14B . . 110.0(6) ?
    C7B C8B C26B . . 105.6(6) ?
    C9B C8B C14B . . 107.3(6) ?
    C26B C8B C9B . . 110.8(6) ?
    C26B C8B C14B . . 113.0(6) ?
    C8B C9B H9B . . 105.0 ?
    C8B C9B C10B . . 116.3(6) ?
    C10B C9B H9B . . 105.0 ?
    C11B C9B C8B . . 110.2(6) ?
    C11B C9B H9B . . 105.0 ?
    C11B C9B C10B . . 114.0(6) ?
    C1B C10B C5B . . 106.5(6) ?
    C1B C10B C9B . . 109.1(6) ?
    C1B C10B C25B . . 107.2(6) ?
    C5B C10B C9B . . 107.3(5) ?
    C25B C10B C5B . . 114.8(6) ?
    C25B C10B C9B . . 111.7(6) ?
    C9B C11B H11E . . 108.7 ?
    C9B C11B H11F . . 108.7 ?
    H11E C11B H11F . . 107.6 ?
    C12B C11B C9B . . 114.3(6) ?
    C12B C11B H11E . . 108.7 ?
    C12B C11B H11F . . 108.7 ?
    F1B C12B C11B . . 107.0(7) ?
    F1B C12B H12B . . 108.8 ?
    F1B C12B C13B . . 106.8(6) ?
    C11B C12B H12B . . 108.8 ?
    C11B C12B C13B . . 116.4(7) ?
    C13B C12B H12B . . 108.8 ?
    O1B C13B C12B . . 104.9(6) ?
    O1B C13B C14B . . 107.3(6) ?
    O1B C13B C18B . . 98.4(6) ?
    C12B C13B C14B . . 113.7(6) ?
    C12B C13B C18B . . 112.3(6) ?
    C14B C13B C18B . . 118.1(6) ?
    C13B C14B C8B . . 111.0(6) ?
    C13B C14B C15B . . 107.9(6) ?
    C13B C14B C27B . . 108.6(6) ?
    C15B C14B C8B . . 111.1(6) ?
    C15B C14B C27B . . 106.7(6) ?
    C27B C14B C8B . . 111.3(6) ?
    C14B C15B H15E . . 108.6 ?
    C14B C15B H15F . . 108.6 ?
    H15E C15B H15F . . 107.6 ?
    C16B C15B C14B . . 114.5(6) ?
    C16B C15B H15E . . 108.6 ?
    C16B C15B H15F . . 108.6 ?
    C15B C16B H16E . . 109.0 ?
    C15B C16B H16F . . 109.0 ?
    C15B C16B C17B . . 112.8(6) ?
    H16E C16B H16F . . 107.8 ?
    C17B C16B H16E . . 109.0 ?
    C17B C16B H16F . . 109.0 ?
    C18B C17B C16B . . 109.0(6) ?
    C22B C17B C16B . . 113.1(7) ?
    C22B C17B C18B . . 112.5(6) ?
    C22B C17B C28B . . 115.8(7) ?
    C28B C17B C16B . . 107.3(7) ?
    C28B C17B C18B . . 98.0(6) ?
    C13B C18B H18B . . 105.2 ?
    C17B C18B C13B . . 99.3(6) ?
    C17B C18B H18B . . 105.2 ?
    C19B C18B C13B . . 127.8(7) ?
    C19B C18B C17B . . 112.2(6) ?
    C19B C18B H18B . . 105.2 ?
    C18B C19B H19E . . 109.7 ?
    C18B C19B H19F . . 109.7 ?
    C18B C19B C20B . . 109.7(6) ?
    H19E C19B H19F . . 108.2 ?
    C20B C19B H19E . . 109.7 ?
    C20B C19B H19F . . 109.7 ?
    C21B C20B C19B . . 109.9(6) ?
    C29B C20B C19B . . 112.0(6) ?
    C29B C20B C21B . . 108.8(7) ?
    C30B C20B C19B . . 108.1(6) ?
    C30B C20B C21B . . 109.1(7) ?
    C30B C20B C29B . . 108.8(7) ?
    C20B C21B H21E . . 108.8 ?
    C20B C21B H21F . . 108.8 ?
    H21E C21B H21F . . 107.7 ?
    C22B C21B C20B . . 113.9(6) ?
    C22B C21B H21E . . 108.8 ?
    C22B C21B H21F . . 108.8 ?
    C17B C22B C21B . . 111.8(7) ?
    C17B C22B H22E . . 109.3 ?
    C17B C22B H22F . . 109.3 ?
    C21B C22B H22E . . 109.3 ?
    C21B C22B H22F . . 109.3 ?
    H22E C22B H22F . . 107.9 ?
    C4B C23B H23G . . 109.5 ?
    C4B C23B H23H . . 109.5 ?
    C4B C23B H23I . . 109.5 ?
    H23G C23B H23H . . 109.5 ?
    H23G C23B H23I . . 109.5 ?
    H23H C23B H23I . . 109.5 ?
    C4B C24B H24G . . 109.5 ?
    C4B C24B H24H . . 109.5 ?
    C4B C24B H24I . . 109.5 ?
    H24G C24B H24H . . 109.5 ?
    H24G C24B H24I . . 109.5 ?
    H24H C24B H24I . . 109.5 ?
    C10B C25B H25G . . 109.5 ?
    C10B C25B H25H . . 109.5 ?
    C10B C25B H25I . . 109.5 ?
    H25G C25B H25H . . 109.5 ?
    H25G C25B H25I . . 109.5 ?
    H25H C25B H25I . . 109.5 ?
    C8B C26B H26G . . 109.5 ?
    C8B C26B H26H . . 109.5 ?
    C8B C26B H26I . . 109.5 ?
    H26G C26B H26H . . 109.5 ?
    H26G C26B H26I . . 109.5 ?
    H26H C26B H26I . . 109.5 ?
    C14B C27B H27G . . 109.5 ?
    C14B C27B H27H . . 109.5 ?
    C14B C27B H27I . . 109.5 ?
    H27G C27B H27H . . 109.5 ?
    H27G C27B H27I . . 109.5 ?
    H27H C27B H27I . . 109.5 ?
    O1B C28B C17B . . 110.4(6) ?
    O2B C28B O1B . . 120.4(8) ?
    O2B C28B C17B . . 129.2(9) ?
    C20B C29B H29G . . 109.5 ?
    C20B C29B H29H . . 109.5 ?
    C20B C29B H29I . . 109.5 ?
    H29G C29B H29H . . 109.5 ?
    H29G C29B H29I . . 109.5 ?
    H29H C29B H29I . . 109.5 ?
    C20B C30B H30G . . 109.5 ?
    C20B C30B H30H . . 109.5 ?
    C20B C30B H30I . . 109.5 ?
    H30G C30B H30H . . 109.5 ?
    H30G C30B H30I . . 109.5 ?
    H30H C30B H30I . . 109.5 ?
    C28C O1C C13C . . 109.1(6) ?
    C3C O3C H3C . . 109.6 ?
    H1CA C1C H1CB . . 107.7 ?
    C2C C1C H1CA . . 108.8 ?
    C2C C1C H1CB . . 108.8 ?
    C2C C1C C10C . . 113.9(6) ?
    C10C C1C H1CA . . 108.8 ?
    C10C C1C H1CB . . 108.8 ?
    C1C C2C H2CA . . 109.3 ?
    C1C C2C H2CB . . 109.3 ?
    C1C C2C C3C . . 111.4(6) ?
    H2CA C2C H2CB . . 108.0 ?
    C3C C2C H2CA . . 109.3 ?
    C3C C2C H2CB . . 109.3 ?
    O3C C3C C2C . . 111.1(7) ?
    O3C C3C H3CA . . 107.9 ?
    O3C C3C C4C . . 109.2(6) ?
    C2C C3C H3CA . . 107.9 ?
    C4C C3C C2C . . 112.8(6) ?
    C4C C3C H3CA . . 107.9 ?
    C3C C4C C5C . . 108.9(6) ?
    C3C C4C C24C . . 110.9(6) ?
    C23C C4C C3C . . 107.8(6) ?
    C23C C4C C5C . . 109.0(6) ?
    C23C C4C C24C . . 107.2(7) ?
    C24C C4C C5C . . 113.0(6) ?
    C4C C5C H5C . . 104.6 ?
    C4C C5C C10C . . 116.3(6) ?
    C6C C5C C4C . . 114.1(6) ?
    C6C C5C H5C . . 104.6 ?
    C6C C5C C10C . . 111.2(6) ?
    C10C C5C H5C . . 104.6 ?
    C5C C6C H6CA . . 109.3 ?
    C5C C6C H6CB . . 109.3 ?
    H6CA C6C H6CB . . 107.9 ?
    C7C C6C C5C . . 111.8(6) ?
    C7C C6C H6CA . . 109.3 ?
    C7C C6C H6CB . . 109.3 ?
    C6C C7C H7CA . . 108.7 ?
    C6C C7C H7CB . . 108.7 ?
    C6C C7C C8C . . 114.0(6) ?
    H7CA C7C H7CB . . 107.6 ?
    C8C C7C H7CA . . 108.7 ?
    C8C C7C H7CB . . 108.7 ?
    C7C C8C C9C . . 110.1(6) ?
    C7C C8C C14C . . 109.6(6) ?
    C7C C8C C26C . . 105.7(6) ?
    C9C C8C C14C . . 106.4(6) ?
    C26C C8C C9C . . 111.7(6) ?
    C26C C8C C14C . . 113.5(6) ?
    C8C C9C H9C . . 105.7 ?
    C10C C9C C8C . . 116.3(6) ?
    C10C C9C H9C . . 105.7 ?
    C11C C9C C8C . . 109.0(6) ?
    C11C C9C H9C . . 105.7 ?
    C11C C9C C10C . . 113.7(6) ?
    C1C C10C C5C . . 106.6(5) ?
    C1C C10C C9C . . 108.8(6) ?
    C1C C10C C25C . . 107.4(6) ?
    C9C C10C C5C . . 106.2(5) ?
    C25C C10C C5C . . 115.0(6) ?
    C25C C10C C9C . . 112.5(6) ?
    C9C C11C H11G . . 108.6 ?
    C9C C11C H11H . . 108.6 ?
    H11G C11C H11H . . 107.5 ?
    C12C C11C C9C . . 114.9(6) ?
    C12C C11C H11G . . 108.6 ?
    C12C C11C H11H . . 108.6 ?
    F1C C12C C11C . . 108.4(6) ?
    F1C C12C H12C . . 108.5 ?
    F1C C12C C13C . . 106.3(6) ?
    C11C C12C H12C . . 108.5 ?
    C11C C12C C13C . . 116.5(6) ?
    C13C C12C H12C . . 108.5 ?
    O1C C13C C12C . . 105.0(6) ?
    O1C C13C C14C . . 107.1(6) ?
    O1C C13C C18C . . 98.6(6) ?
    C12C C13C C14C . . 113.1(6) ?
    C12C C13C C18C . . 113.5(6) ?
    C18C C13C C14C . . 117.4(6) ?
    C13C C14C C8C . . 110.6(6) ?
    C13C C14C C15C . . 108.2(6) ?
    C15C C14C C8C . . 110.7(6) ?
    C27C C14C C8C . . 111.7(6) ?
    C27C C14C C13C . . 108.9(6) ?
    C27C C14C C15C . . 106.6(6) ?
    C14C C15C H15G . . 108.6 ?
    C14C C15C H15H . . 108.6 ?
    H15G C15C H15H . . 107.6 ?
    C16C C15C C14C . . 114.5(6) ?
    C16C C15C H15G . . 108.6 ?
    C16C C15C H15H . . 108.6 ?
    C15C C16C H16G . . 109.2 ?
    C15C C16C H16H . . 109.2 ?
    C15C C16C C17C . . 111.9(6) ?
    H16G C16C H16H . . 107.9 ?
    C17C C16C H16G . . 109.2 ?
    C17C C16C H16H . . 109.2 ?
    C18C C17C C16C . . 108.8(6) ?
    C22C C17C C16C . . 112.3(7) ?
    C22C C17C C18C . . 112.4(7) ?
    C22C C17C C28C . . 115.4(6) ?
    C28C C17C C16C . . 108.2(7) ?
    C28C C17C C18C . . 98.9(6) ?
    C13C C18C H18C . . 104.6 ?
    C17C C18C C13C . . 99.6(6) ?
    C17C C18C H18C . . 104.6 ?
    C17C C18C C19C . . 113.3(6) ?
    C19C C18C C13C . . 128.0(6) ?
    C19C C18C H18C . . 104.6 ?
    C18C C19C H19G . . 109.7 ?
    C18C C19C H19H . . 109.7 ?
    C18C C19C C20C . . 110.0(6) ?
    H19G C19C H19H . . 108.2 ?
    C20C C19C H19G . . 109.7 ?
    C20C C19C H19H . . 109.7 ?
    C19C C20C C29C . . 111.3(6) ?
    C21C C20C C19C . . 110.2(6) ?
    C21C C20C C29C . . 108.3(6) ?
    C30C C20C C19C . . 109.2(6) ?
    C30C C20C C21C . . 109.7(7) ?
    C30C C20C C29C . . 108.1(7) ?
    C20C C21C H21G . . 108.7 ?
    C20C C21C H21H . . 108.7 ?
    H21G C21C H21H . . 107.6 ?
    C22C C21C C20C . . 114.3(7) ?
    C22C C21C H21G . . 108.7 ?
    C22C C21C H21H . . 108.7 ?
    C17C C22C C21C . . 110.7(6) ?
    C17C C22C H22G . . 109.5 ?
    C17C C22C H22H . . 109.5 ?
    C21C C22C H22G . . 109.5 ?
    C21C C22C H22H . . 109.5 ?
    H22G C22C H22H . . 108.1 ?
    C4C C23C H23J . . 109.5 ?
    C4C C23C H23K . . 109.5 ?
    C4C C23C H23L . . 109.5 ?
    H23J C23C H23K . . 109.5 ?
    H23J C23C H23L . . 109.5 ?
    H23K C23C H23L . . 109.5 ?
    C4C C24C H24J . . 109.5 ?
    C4C C24C H24K . . 109.5 ?
    C4C C24C H24L . . 109.5 ?
    H24J C24C H24K . . 109.5 ?
    H24J C24C H24L . . 109.5 ?
    H24K C24C H24L . . 109.5 ?
    C10C C25C H25J . . 109.5 ?
    C10C C25C H25K . . 109.5 ?
    C10C C25C H25L . . 109.5 ?
    H25J C25C H25K . . 109.5 ?
    H25J C25C H25L . . 109.5 ?
    H25K C25C H25L . . 109.5 ?
    C8C C26C H26J . . 109.5 ?
    C8C C26C H26K . . 109.5 ?
    C8C C26C H26L . . 109.5 ?
    H26J C26C H26K . . 109.5 ?
    H26J C26C H26L . . 109.5 ?
    H26K C26C H26L . . 109.5 ?
    C14C C27C H27J . . 109.5 ?
    C14C C27C H27K . . 109.5 ?
    C14C C27C H27L . . 109.5 ?
    H27J C27C H27K . . 109.5 ?
    H27J C27C H27L . . 109.5 ?
    H27K C27C H27L . . 109.5 ?
    O1C C28C C17C . . 108.9(6) ?
    O2C C28C O1C . . 121.8(8) ?
    O2C C28C C17C . . 129.3(8) ?
    C20C C29C H29J . . 109.5 ?
    C20C C29C H29K . . 109.5 ?
    C20C C29C H29L . . 109.5 ?
    H29J C29C H29K . . 109.5 ?
    H29J C29C H29L . . 109.5 ?
    H29K C29C H29L . . 109.5 ?
    C20C C30C H30J . . 109.5 ?
    C20C C30C H30K . . 109.5 ?
    C20C C30C H30L . . 109.5 ?
    H30J C30C H30K . . 109.5 ?
    H30J C30C H30L . . 109.5 ?
    H30K C30C H30L . . 109.5 ?
loop_
    _geom_torsion_atom_site_label_1
    _geom_torsion_atom_site_label_2
    _geom_torsion_atom_site_label_3
    _geom_torsion_atom_site_label_4
    _geom_torsion_site_symmetry_1
    _geom_torsion_site_symmetry_2
    _geom_torsion_site_symmetry_3
    _geom_torsion_site_symmetry_4
    _geom_torsion
    _geom_torsion_publ_flag
    F1A C12A C13A O1A . . . . 162.2(6) ?
    F1A C12A C13A C14A . . . . -81.1(8) ?
    F1A C12A C13A C18A . . . . 56.5(8) ?
    O1A C13A C14A C8A . . . . 67.9(7) ?
    O1A C13A C14A C15A . . . . -54.4(7) ?
    O1A C13A C14A C27A . . . . -170.8(5) ?
    O1A C13A C18A C17A . . . . 47.2(6) ?
    O1A C13A C18A C19A . . . . 174.2(7) ?
    O3A C3A C4A C5A . . . . -179.9(6) ?
    O3A C3A C4A C23A . . . . 62.4(8) ?
    O3A C3A C4A C24A . . . . -52.7(9) ?
    C1A C2A C3A O3A . . . . -175.0(6) ?
    C1A C2A C3A C4A . . . . 57.8(9) ?
    C2A C1A C10A C5A . . . . 51.6(8) ?
    C2A C1A C10A C9A . . . . 167.6(6) ?
    C2A C1A C10A C25A . . . . -71.6(8) ?
    C2A C3A C4A C5A . . . . -52.3(8) ?
    C2A C3A C4A C23A . . . . -170.0(7) ?
    C2A C3A C4A C24A . . . . 74.9(9) ?
    C3A C4A C5A C6A . . . . -175.7(7) ?
    C3A C4A C5A C10A . . . . 52.2(9) ?
    C4A C5A C6A C7A . . . . 162.3(7) ?
    C4A C5A C10A C1A . . . . -51.6(9) ?
    C4A C5A C10A C9A . . . . -168.4(6) ?
    C4A C5A C10A C25A . . . . 67.0(8) ?
    C5A C6A C7A C8A . . . . 54.2(9) ?
    C6A C5A C10A C1A . . . . 174.9(6) ?
    C6A C5A C10A C9A . . . . 58.1(8) ?
    C6A C5A C10A C25A . . . . -66.5(8) ?
    C6A C7A C8A C9A . . . . -43.3(9) ?
    C6A C7A C8A C14A . . . . -162.3(7) ?
    C6A C7A C8A C26A . . . . 75.7(8) ?
    C7A C8A C9A C10A . . . . 43.1(9) ?
    C7A C8A C9A C11A . . . . 177.2(7) ?
    C7A C8A C14A C13A . . . . 179.5(6) ?
    C7A C8A C14A C15A . . . . -59.8(8) ?
    C7A C8A C14A C27A . . . . 60.0(8) ?
    C8A C9A C10A C1A . . . . -166.7(6) ?
    C8A C9A C10A C5A . . . . -50.7(8) ?
    C8A C9A C10A C25A . . . . 75.4(8) ?
    C8A C9A C11A C12A . . . . 54.8(8) ?
    C8A C14A C15A C16A . . . . -162.0(7) ?
    C9A C8A C14A C13A . . . . 58.3(7) ?
    C9A C8A C14A C15A . . . . 179.0(6) ?
    C9A C8A C14A C27A . . . . -61.1(7) ?
    C9A C11A C12A F1A . . . . 76.5(7) ?
    C9A C11A C12A C13A . . . . -41.2(9) ?
    C10A C1A C2A C3A . . . . -57.9(9) ?
    C10A C5A C6A C7A . . . . -62.0(9) ?
    C10A C9A C11A C12A . . . . -169.7(6) ?
    C11A C9A C10A C1A . . . . 61.3(8) ?
    C11A C9A C10A C5A . . . . 177.3(6) ?
    C11A C9A C10A C25A . . . . -56.6(8) ?
    C11A C12A C13A O1A . . . . -79.9(8) ?
    C11A C12A C13A C14A . . . . 36.8(9) ?
    C11A C12A C13A C18A . . . . 174.4(6) ?
    C12A C13A C14A C8A . . . . -46.2(8) ?
    C12A C13A C14A C15A . . . . -168.5(6) ?
    C12A C13A C14A C27A . . . . 75.1(8) ?
    C12A C13A C18A C17A . . . . 155.5(6) ?
    C12A C13A C18A C19A . . . . -77.5(9) ?
    C13A O1A C28A O2A . . . . -176.9(8) ?
    C13A O1A C28A C17A . . . . 4.7(8) ?
    C13A C14A C15A C16A . . . . -39.8(9) ?
    C13A C18A C19A C20A . . . . -179.4(6) ?
    C14A C8A C9A C10A . . . . 163.8(6) ?
    C14A C8A C9A C11A . . . . -62.1(8) ?
    C14A C13A C18A C17A . . . . -67.5(8) ?
    C14A C13A C18A C19A . . . . 59.5(9) ?
    C14A C15A C16A C17A . . . . 44.7(9) ?
    C15A C16A C17A C18A . . . . -60.8(9) ?
    C15A C16A C17A C22A . . . . 172.8(6) ?
    C15A C16A C17A C28A . . . . 45.6(8) ?
    C16A C17A C18A C13A . . . . 66.2(8) ?
    C16A C17A C18A C19A . . . . -70.3(8) ?
    C16A C17A C22A C21A . . . . 71.0(8) ?
    C16A C17A C28A O1A . . . . -88.5(7) ?
    C16A C17A C28A O2A . . . . 93.2(11) ?
    C17A C18A C19A C20A . . . . -57.3(8) ?
    C18A C13A C14A C8A . . . . 177.5(6) ?
    C18A C13A C14A C15A . . . . 55.2(8) ?
    C18A C13A C14A C27A . . . . -61.2(8) ?
    C18A C17A C22A C21A . . . . -55.1(9) ?
    C18A C17A C28A O1A . . . . 25.9(8) ?
    C18A C17A C28A O2A . . . . -152.4(10) ?
    C18A C19A C20A C21A . . . . 54.2(9) ?
    C18A C19A C20A C29A . . . . -68.7(9) ?
    C18A C19A C20A C30A . . . . 172.2(7) ?
    C19A C20A C21A C22A . . . . -54.1(10) ?
    C20A C21A C22A C17A . . . . 54.4(9) ?
    C22A C17A C18A C13A . . . . -165.5(6) ?
    C22A C17A C18A C19A . . . . 58.1(9) ?
    C22A C17A C28A O1A . . . . 144.5(6) ?
    C22A C17A C28A O2A . . . . -33.8(13) ?
    C23A C4A C5A C6A . . . . -60.2(9) ?
    C23A C4A C5A C10A . . . . 167.7(7) ?
    C24A C4A C5A C6A . . . . 60.1(9) ?
    C24A C4A C5A C10A . . . . -72.0(9) ?
    C26A C8A C9A C10A . . . . -72.9(8) ?
    C26A C8A C9A C11A . . . . 61.2(8) ?
    C26A C8A C14A C13A . . . . -63.2(7) ?
    C26A C8A C14A C15A . . . . 57.5(8) ?
    C26A C8A C14A C27A . . . . 177.4(6) ?
    C27A C14A C15A C16A . . . . 76.4(8) ?
    C28A O1A C13A C12A . . . . -149.1(6) ?
    C28A O1A C13A C14A . . . . 88.9(7) ?
    C28A O1A C13A C18A . . . . -32.4(7) ?
    C28A C17A C18A C13A . . . . -44.2(7) ?
    C28A C17A C18A C19A . . . . 179.4(6) ?
    C28A C17A C22A C21A . . . . -166.9(7) ?
    C29A C20A C21A C22A . . . . 69.3(9) ?
    C30A C20A C21A C22A . . . . -171.8(7) ?
    F1D C12D C13D O1D . . . . 161.7(5) ?
    F1D C12D C13D C14D . . . . -81.3(8) ?
    F1D C12D C13D C18D . . . . 56.7(8) ?
    O1D C13D C14D C8D . . . . 68.0(7) ?
    O1D C13D C14D C15D . . . . -53.6(8) ?
    O1D C13D C14D C27D . . . . -170.5(6) ?
    O1D C13D C18D C17D . . . . 46.1(6) ?
    O1D C13D C18D C19D . . . . 172.4(6) ?
    O3D C3D C4D C5D . . . . 179.0(6) ?
    O3D C3D C4D C23D . . . . 62.1(8) ?
    O3D C3D C4D C24D . . . . -53.6(9) ?
    C1D C2D C3D O3D . . . . -174.5(6) ?
    C1D C2D C3D C4D . . . . 57.0(9) ?
    C2D C1D C10D C5D . . . . 51.5(8) ?
    C2D C1D C10D C9D . . . . 166.9(6) ?
    C2D C1D C10D C25D . . . . -72.6(8) ?
    C2D C3D C4D C5D . . . . -52.6(8) ?
    C2D C3D C4D C23D . . . . -169.6(7) ?
    C2D C3D C4D C24D . . . . 74.8(9) ?
    C3D C4D C5D C6D . . . . -176.3(7) ?
    C3D C4D C5D C10D . . . . 52.4(8) ?
    C4D C5D C6D C7D . . . . 162.2(6) ?
    C4D C5D C10D C1D . . . . -52.0(9) ?
    C4D C5D C10D C9D . . . . -168.0(6) ?
    C4D C5D C10D C25D . . . . 66.7(9) ?
    C5D C6D C7D C8D . . . . 54.4(9) ?
    C6D C5D C10D C1D . . . . 174.8(6) ?
    C6D C5D C10D C9D . . . . 58.8(8) ?
    C6D C5D C10D C25D . . . . -66.5(9) ?
    C6D C7D C8D C9D . . . . -42.7(9) ?
    C6D C7D C8D C14D . . . . -161.2(6) ?
    C6D C7D C8D C26D . . . . 76.6(8) ?
    C7D C8D C9D C10D . . . . 42.9(9) ?
    C7D C8D C9D C11D . . . . 176.6(6) ?
    C7D C8D C14D C13D . . . . 179.3(6) ?
    C7D C8D C14D C15D . . . . -60.3(8) ?
    C7D C8D C14D C27D . . . . 58.6(8) ?
    C8D C9D C10D C1D . . . . -166.7(6) ?
    C8D C9D C10D C5D . . . . -50.7(8) ?
    C8D C9D C10D C25D . . . . 76.3(8) ?
    C8D C9D C11D C12D . . . . 55.9(8) ?
    C8D C14D C15D C16D . . . . -160.9(7) ?
    C9D C8D C14D C13D . . . . 58.1(8) ?
    C9D C8D C14D C15D . . . . 178.5(6) ?
    C9D C8D C14D C27D . . . . -62.6(7) ?
    C9D C11D C12D F1D . . . . 76.8(7) ?
    C9D C11D C12D C13D . . . . -42.0(10) ?
    C10D C1D C2D C3D . . . . -56.5(9) ?
    C10D C5D C6D C7D . . . . -63.2(9) ?
    C10D C9D C11D C12D . . . . -168.7(6) ?
    C11D C9D C10D C1D . . . . 61.4(8) ?
    C11D C9D C10D C5D . . . . 177.3(6) ?
    C11D C9D C10D C25D . . . . -55.6(8) ?
    C11D C12D C13D O1D . . . . -78.7(8) ?
    C11D C12D C13D C14D . . . . 38.3(10) ?
    C11D C12D C13D C18D . . . . 176.3(7) ?
    C12D C13D C14D C8D . . . . -46.2(9) ?
    C12D C13D C14D C15D . . . . -167.8(7) ?
    C12D C13D C14D C27D . . . . 75.3(8) ?
    C12D C13D C18D C17D . . . . 153.7(6) ?
    C12D C13D C18D C19D . . . . -79.9(9) ?
    C13D O1D C28D O2D . . . . -174.1(7) ?
    C13D O1D C28D C17D . . . . 4.8(8) ?
    C13D C14D C15D C16D . . . . -39.4(9) ?
    C13D C18D C19D C20D . . . . -179.0(6) ?
    C14D C8D C9D C10D . . . . 163.2(6) ?
    C14D C8D C9D C11D . . . . -63.1(8) ?
    C14D C13D C18D C17D . . . . -68.2(8) ?
    C14D C13D C18D C19D . . . . 58.1(9) ?
    C14D C15D C16D C17D . . . . 43.4(10) ?
    C15D C16D C17D C18D . . . . -59.1(9) ?
    C15D C16D C17D C22D . . . . 174.7(6) ?
    C15D C16D C17D C28D . . . . 46.7(8) ?
    C16D C17D C18D C13D . . . . 66.5(7) ?
    C16D C17D C18D C19D . . . . -68.9(8) ?
    C16D C17D C22D C21D . . . . 70.1(8) ?
    C16D C17D C28D O1D . . . . -88.9(7) ?
    C16D C17D C28D O2D . . . . 89.9(10) ?
    C17D C18D C19D C20D . . . . -57.4(8) ?
    C18D C13D C14D C8D . . . . 176.9(6) ?
    C18D C13D C14D C15D . . . . 55.3(8) ?
    C18D C13D C14D C27D . . . . -61.6(8) ?
    C18D C17D C22D C21D . . . . -55.7(8) ?
    C18D C17D C28D O1D . . . . 25.0(7) ?
    C18D C17D C28D O2D . . . . -156.2(8) ?
    C18D C19D C20D C21D . . . . 52.9(8) ?
    C18D C19D C20D C29D . . . . -71.7(8) ?
    C18D C19D C20D C30D . . . . 170.8(7) ?
    C19D C20D C21D C22D . . . . -52.3(9) ?
    C20D C21D C22D C17D . . . . 53.5(9) ?
    C22D C17D C18D C13D . . . . -165.0(6) ?
    C22D C17D C18D C19D . . . . 59.6(8) ?
    C22D C17D C28D O1D . . . . 143.3(6) ?
    C22D C17D C28D O2D . . . . -37.9(12) ?
    C23D C4D C5D C6D . . . . -61.0(9) ?
    C23D C4D C5D C10D . . . . 167.7(7) ?
    C24D C4D C5D C6D . . . . 58.5(9) ?
    C24D C4D C5D C10D . . . . -72.8(9) ?
    C26D C8D C9D C10D . . . . -74.0(8) ?
    C26D C8D C9D C11D . . . . 59.7(8) ?
    C26D C8D C14D C13D . . . . -62.9(8) ?
    C26D C8D C14D C15D . . . . 57.5(8) ?
    C26D C8D C14D C27D . . . . 176.4(6) ?
    C27D C14D C15D C16D . . . . 78.5(8) ?
    C28D O1D C13D C12D . . . . -148.4(6) ?
    C28D O1D C13D C14D . . . . 88.7(7) ?
    C28D O1D C13D C18D . . . . -32.1(7) ?
    C28D C17D C18D C13D . . . . -43.3(7) ?
    C28D C17D C18D C19D . . . . -178.7(6) ?
    C28D C17D C22D C21D . . . . -167.2(7) ?
    C29D C20D C21D C22D . . . . 72.3(9) ?
    C30D C20D C21D C22D . . . . -169.9(7) ?
    F1B C12B C13B O1B . . . . 164.5(6) ?
    F1B C12B C13B C14B . . . . -78.7(8) ?
    F1B C12B C13B C18B . . . . 58.7(8) ?
    O1B C13B C14B C8B . . . . 66.1(7) ?
    O1B C13B C14B C15B . . . . -55.9(7) ?
    O1B C13B C14B C27B . . . . -171.2(6) ?
    O1B C13B C18B C17B . . . . 47.7(6) ?
    O1B C13B C18B C19B . . . . 175.3(7) ?
    O3B C3B C4B C5B . . . . -177.0(6) ?
    O3B C3B C4B C23B . . . . 66.4(8) ?
    O3B C3B C4B C24B . . . . -50.5(8) ?
    C1B C2B C3B O3B . . . . 178.5(6) ?
    C1B C2B C3B C4B . . . . 54.3(9) ?
    C2B C1B C10B C5B . . . . 53.6(8) ?
    C2B C1B C10B C9B . . . . 169.2(6) ?
    C2B C1B C10B C25B . . . . -69.7(8) ?
    C2B C3B C4B C5B . . . . -51.5(8) ?
    C2B C3B C4B C23B . . . . -168.1(7) ?
    C2B C3B C4B C24B . . . . 75.0(8) ?
    C3B C4B C5B C6B . . . . -175.8(6) ?
    C3B C4B C5B C10B . . . . 53.9(8) ?
    C4B C5B C6B C7B . . . . 165.3(6) ?
    C4B C5B C10B C1B . . . . -53.6(7) ?
    C4B C5B C10B C9B . . . . -170.3(6) ?
    C4B C5B C10B C25B . . . . 64.8(8) ?
    C5B C6B C7B C8B . . . . 56.5(8) ?
    C6B C5B C10B C1B . . . . 174.5(6) ?
    C6B C5B C10B C9B . . . . 57.8(7) ?
    C6B C5B C10B C25B . . . . -67.0(8) ?
    C6B C7B C8B C9B . . . . -47.4(8) ?
    C6B C7B C8B C14B . . . . -165.5(6) ?
    C6B C7B C8B C26B . . . . 72.3(8) ?
    C7B C8B C9B C10B . . . . 46.8(8) ?
    C7B C8B C9B C11B . . . . 178.6(6) ?
    C7B C8B C14B C13B . . . . 179.8(6) ?
    C7B C8B C14B C15B . . . . -60.2(8) ?
    C7B C8B C14B C27B . . . . 58.7(7) ?
    C8B C9B C10B C1B . . . . -167.0(6) ?
    C8B C9B C10B C5B . . . . -52.0(8) ?
    C8B C9B C10B C25B . . . . 74.7(8) ?
    C8B C9B C11B C12B . . . . 54.1(9) ?
    C8B C14B C15B C16B . . . . -161.7(6) ?
    C9B C8B C14B C13B . . . . 59.8(7) ?
    C9B C8B C14B C15B . . . . 179.9(6) ?
    C9B C8B C14B C27B . . . . -61.3(7) ?
    C9B C11B C12B F1B . . . . 76.2(8) ?
    C9B C11B C12B C13B . . . . -43.1(10) ?
    C10B C1B C2B C3B . . . . -56.4(8) ?
    C10B C5B C6B C7B . . . . -61.8(8) ?
    C10B C9B C11B C12B . . . . -173.0(7) ?
    C11B C9B C10B C1B . . . . 63.0(8) ?
    C11B C9B C10B C5B . . . . 178.0(6) ?
    C11B C9B C10B C25B . . . . -55.3(8) ?
    C11B C12B C13B O1B . . . . -76.2(8) ?
    C11B C12B C13B C14B . . . . 40.7(10) ?
    C11B C12B C13B C18B . . . . 178.0(7) ?
    C12B C13B C14B C8B . . . . -49.4(8) ?
    C12B C13B C14B C15B . . . . -171.4(6) ?
    C12B C13B C14B C27B . . . . 73.2(8) ?
    C12B C13B C18B C17B . . . . 157.6(6) ?
    C12B C13B C18B C19B . . . . -74.8(9) ?
    C13B O1B C28B O2B . . . . -175.1(8) ?
    C13B O1B C28B C17B . . . . 4.2(9) ?
    C13B C14B C15B C16B . . . . -39.8(8) ?
    C13B C18B C19B C20B . . . . -179.1(7) ?
    C14B C8B C9B C10B . . . . 166.6(6) ?
    C14B C8B C9B C11B . . . . -61.7(7) ?
    C14B C13B C18B C17B . . . . -67.1(8) ?
    C14B C13B C18B C19B . . . . 60.5(10) ?
    C14B C15B C16B C17B . . . . 47.3(9) ?
    C15B C16B C17B C18B . . . . -63.5(8) ?
    C15B C16B C17B C22B . . . . 170.6(6) ?
    C15B C16B C17B C28B . . . . 41.6(9) ?
    C16B C17B C18B C13B . . . . 66.8(7) ?
    C16B C17B C18B C19B . . . . -70.7(8) ?
    C16B C17B C22B C21B . . . . 72.2(9) ?
    C16B C17B C28B O1B . . . . -86.3(8) ?
    C16B C17B C28B O2B . . . . 92.9(11) ?
    C17B C18B C19B C20B . . . . -56.6(8) ?
    C18B C13B C14B C8B . . . . 175.9(6) ?
    C18B C13B C14B C15B . . . . 53.9(8) ?
    C18B C13B C14B C27B . . . . -61.4(8) ?
    C18B C17B C22B C21B . . . . -51.8(9) ?
    C18B C17B C28B O1B . . . . 26.5(8) ?
    C18B C17B C28B O2B . . . . -154.3(10) ?
    C18B C19B C20B C21B . . . . 54.9(8) ?
    C18B C19B C20B C29B . . . . -66.2(8) ?
    C18B C19B C20B C30B . . . . 173.9(7) ?
    C19B C20B C21B C22B . . . . -53.7(9) ?
    C20B C21B C22B C17B . . . . 52.1(9) ?
    C22B C17B C18B C13B . . . . -166.9(6) ?
    C22B C17B C18B C19B . . . . 55.6(8) ?
    C22B C17B C28B O1B . . . . 146.3(7) ?
    C22B C17B C28B O2B . . . . -34.5(13) ?
    C23B C4B C5B C6B . . . . -59.8(8) ?
    C23B C4B C5B C10B . . . . 169.9(6) ?
    C24B C4B C5B C6B . . . . 59.2(8) ?
    C24B C4B C5B C10B . . . . -71.1(8) ?
    C26B C8B C9B C10B . . . . -69.7(8) ?
    C26B C8B C9B C11B . . . . 62.1(8) ?
    C26B C8B C14B C13B . . . . -62.6(8) ?
    C26B C8B C14B C15B . . . . 57.5(8) ?
    C26B C8B C14B C27B . . . . 176.3(6) ?
    C27B C14B C15B C16B . . . . 76.8(8) ?
    C28B O1B C13B C12B . . . . -148.7(7) ?
    C28B O1B C13B C14B . . . . 90.1(7) ?
    C28B O1B C13B C18B . . . . -32.9(7) ?
    C28B C17B C18B C13B . . . . -44.7(7) ?
    C28B C17B C18B C19B . . . . 177.8(6) ?
    C28B C17B C22B C21B . . . . -163.3(7) ?
    C29B C20B C21B C22B . . . . 69.3(8) ?
    C30B C20B C21B C22B . . . . -172.1(7) ?
    F1C C12C C13C O1C . . . . 163.8(6) ?
    F1C C12C C13C C14C . . . . -79.7(8) ?
    F1C C12C C13C C18C . . . . 57.3(8) ?
    O1C C13C C14C C8C . . . . 65.3(7) ?
    O1C C13C C14C C15C . . . . -56.1(8) ?
    O1C C13C C14C C27C . . . . -171.6(6) ?
    O1C C13C C18C C17C . . . . 47.3(6) ?
    O1C C13C C18C C19C . . . . 177.2(7) ?
    O3C C3C C4C C5C . . . . -175.9(6) ?
    O3C C3C C4C C23C . . . . 66.0(8) ?
    O3C C3C C4C C24C . . . . -51.1(8) ?
    C1C C2C C3C O3C . . . . 178.4(6) ?
    C1C C2C C3C C4C . . . . 55.4(9) ?
    C2C C1C C10C C5C . . . . 54.2(8) ?
    C2C C1C C10C C9C . . . . 168.4(6) ?
    C2C C1C C10C C25C . . . . -69.5(7) ?
    C2C C3C C4C C5C . . . . -51.9(8) ?
    C2C C3C C4C C23C . . . . -170.0(7) ?
    C2C C3C C4C C24C . . . . 72.9(8) ?
    C3C C4C C5C C6C . . . . -175.3(6) ?
    C3C C4C C5C C10C . . . . 53.2(8) ?
    C4C C5C C6C C7C . . . . 164.7(6) ?
    C4C C5C C10C C1C . . . . -53.4(8) ?
    C4C C5C C10C C9C . . . . -169.3(6) ?
    C4C C5C C10C C25C . . . . 65.6(8) ?
    C5C C6C C7C C8C . . . . 55.9(8) ?
    C6C C5C C10C C1C . . . . 173.8(6) ?
    C6C C5C C10C C9C . . . . 57.8(7) ?
    C6C C5C C10C C25C . . . . -67.3(8) ?
    C6C C7C C8C C9C . . . . -47.6(8) ?
    C6C C7C C8C C14C . . . . -164.4(6) ?
    C6C C7C C8C C26C . . . . 73.1(8) ?
    C7C C8C C9C C10C . . . . 48.5(8) ?
    C7C C8C C9C C11C . . . . 178.6(6) ?
    C7C C8C C14C C13C . . . . -179.9(6) ?
    C7C C8C C14C C15C . . . . -59.9(7) ?
    C7C C8C C14C C27C . . . . 58.7(7) ?
    C8C C9C C10C C1C . . . . -167.4(6) ?
    C8C C9C C10C C5C . . . . -53.0(7) ?
    C8C C9C C10C C25C . . . . 73.6(7) ?
    C8C C9C C11C C12C . . . . 55.8(8) ?
    C8C C14C C15C C16C . . . . -162.0(6) ?
    C9C C8C C14C C13C . . . . 61.2(7) ?
    C9C C8C C14C C15C . . . . -178.9(5) ?
    C9C C8C C14C C27C . . . . -60.3(7) ?
    C9C C11C C12C F1C . . . . 75.4(8) ?
    C9C C11C C12C C13C . . . . -44.3(9) ?
    C10C C1C C2C C3C . . . . -57.5(8) ?
    C10C C5C C6C C7C . . . . -61.4(8) ?
    C10C C9C C11C C12C . . . . -172.8(6) ?
    C11C C9C C10C C1C . . . . 64.8(7) ?
    C11C C9C C10C C5C . . . . 179.2(6) ?
    C11C C9C C10C C25C . . . . -54.1(8) ?
    C11C C12C C13C O1C . . . . -75.3(7) ?
    C11C C12C C13C C14C . . . . 41.1(9) ?
    C11C C12C C13C C18C . . . . 178.2(6) ?
    C12C C13C C14C C8C . . . . -49.9(8) ?
    C12C C13C C14C C15C . . . . -171.3(6) ?
    C12C C13C C14C C27C . . . . 73.2(8) ?
    C12C C13C C18C C17C . . . . 157.8(6) ?
    C12C C13C C18C C19C . . . . -72.3(9) ?
    C13C O1C C28C O2C . . . . -174.4(8) ?
    C13C O1C C28C C17C . . . . 3.8(8) ?
    C13C C14C C15C C16C . . . . -40.6(9) ?
    C13C C18C C19C C20C . . . . -179.6(7) ?
    C14C C8C C9C C10C . . . . 167.2(5) ?
    C14C C8C C9C C11C . . . . -62.8(7) ?
    C14C C13C C18C C17C . . . . -67.1(7) ?
    C14C C13C C18C C19C . . . . 62.8(10) ?
    C14C C15C C16C C17C . . . . 48.1(9) ?
    C15C C16C C17C C18C . . . . -64.6(8) ?
    C15C C16C C17C C22C . . . . 170.4(6) ?
    C15C C16C C17C C28C . . . . 41.8(9) ?
    C16C C17C C18C C13C . . . . 67.8(7) ?
    C16C C17C C18C C19C . . . . -71.0(8) ?
    C16C C17C C22C C21C . . . . 72.0(9) ?
    C16C C17C C28C O1C . . . . -86.4(8) ?
    C16C C17C C28C O2C . . . . 91.6(11) ?
    C17C C18C C19C C20C . . . . -55.2(8) ?
    C18C C13C C14C C8C . . . . 174.9(6) ?
    C18C C13C C14C C15C . . . . 53.5(8) ?
    C18C C13C C14C C27C . . . . -62.1(8) ?
    C18C C17C C22C C21C . . . . -51.1(9) ?
    C18C C17C C28C O1C . . . . 26.8(8) ?
    C18C C17C C28C O2C . . . . -155.2(9) ?
    C18C C19C C20C C21C . . . . 54.3(8) ?
    C18C C19C C20C C29C . . . . -65.9(8) ?
    C18C C19C C20C C30C . . . . 174.8(6) ?
    C19C C20C C21C C22C . . . . -55.2(8) ?
    C20C C21C C22C C17C . . . . 53.1(9) ?
    C22C C17C C18C C13C . . . . -167.2(6) ?
    C22C C17C C18C C19C . . . . 54.0(8) ?
    C22C C17C C28C O1C . . . . 146.8(7) ?
    C22C C17C C28C O2C . . . . -35.2(13) ?
    C23C C4C C5C C6C . . . . -58.0(8) ?
    C23C C4C C5C C10C . . . . 170.5(6) ?
    C24C C4C C5C C6C . . . . 61.1(8) ?
    C24C C4C C5C C10C . . . . -70.5(8) ?
    C26C C8C C9C C10C . . . . -68.5(7) ?
    C26C C8C C9C C11C . . . . 61.5(8) ?
    C26C C8C C14C C13C . . . . -62.0(8) ?
    C26C C8C C14C C15C . . . . 57.9(8) ?
    C26C C8C C14C C27C . . . . 176.5(6) ?
    C27C C14C C15C C16C . . . . 76.4(8) ?
    C28C O1C C13C C12C . . . . -149.5(7) ?
    C28C O1C C13C C14C . . . . 90.0(7) ?
    C28C O1C C13C C18C . . . . -32.2(7) ?
    C28C C17C C18C C13C . . . . -44.9(6) ?
    C28C C17C C18C C19C . . . . 176.3(6) ?
    C28C C17C C22C C21C . . . . -163.4(7) ?
    C29C C20C C21C C22C . . . . 66.8(8) ?
    C30C C20C C21C C22C . . . . -175.4(7) ?
loop_
    _geom_hbond_atom_site_label_D
    _geom_hbond_atom_site_label_H
    _geom_hbond_atom_site_label_A
    _geom_hbond_site_symmetry_A
    _geom_hbond_distance_DH
    _geom_hbond_distance_HA
    _geom_hbond_distance_DA
    _geom_hbond_angle_DHA
    _geom_hbond_publ_flag
    O13 H13 O3A . 0.82 1.93 2.720(8) 160.7 yes
    O14 H14 O3D 1_645 0.82 1.94 2.714(9) 157.3 yes
    O3A H3A O3C 2_656 0.82 2.03 2.819(8) 163.1 yes
    O3D H3D O3B 2 0.82 2.01 2.816(8) 165.8 yes
    O3B H3B O14 2_645 0.82 2.01 2.715(8) 144.3 yes
    O3C H3C O13 2_656 0.82 2.07 2.708(9) 135.0 yes
_shelx_space_group_comment
;
The symmetry employed for this shelxl refinement is uniquely defined
by the following loop, which should always be used as a source of
symmetry information in preference to the above space-group names.
They are only intended as comments.
;
_shelx_estimated_absorpt_T_min     0.775
_shelx_estimated_absorpt_T_max     0.966
_shelx_hkl_file
;
   0  -7  30 394.895 86.7747  31
   0  -7 -31 62.4271 35.0694  13
   0  -7  32 265.842 79.2161  37
   0  -7 -32 101.703 36.5245  13
   0  -7  33 4.09183 71.8660  37
   0  -7 -33 79.2842 40.1764  22
   0  -7 -33 79.9323 34.8115  13
   0  -7  34 78.4750 69.8869  37
   0  -7 -34 60.8137 39.7557  22
   0  -7 -34-8.03487 33.2989  13
   0  -7  35 844.507 106.932  37
   0  -7 -35 915.522 89.2200  22
   0  -7 -35 957.849 85.7406  13
   0  -7  36 2938.95 289.092  37
   0  -7 -36 3453.59 282.752  22
   0  -7 -36 3406.15 281.193  13
   0  -7 -37 14.2113 36.5536  22
   0  -7 -37 30.8363 30.7888  13
   0  -7  38 31.8696 54.1332  37
   0  -7 -38 124.598 37.6468  22
   0  -7 -38 91.8703 30.3224  13
   0  -7  39 38.7576 51.1489  37
   0  -7 -39 25.6132 33.5655  22
   0  -7 -39 50.1030 28.3942  13
   0  -7  40 72.9239 47.3219  37
   0  -7 -40 24.5706 26.7364  13
   0  -7 -40-3.63442 32.4724  22
   0  -7  41 88.9269 41.8713  37
   0  -7 -41 186.367 37.5754  15
   0  -7 -41 78.2519 27.9544  13
   0  -7 -41 167.515 33.7143  22
   0  -7  42 198.808 42.7165  37
   0  -7 -42 181.893 36.9688  15
   0  -7 -42 242.315 31.2115  13
   0  -7 -42 192.148 35.7695  22
   0  -7 -43 272.988 43.4102  38
   0  -7 -43 239.489 37.2708  15
   0  -7 -43 250.911 31.7338  13
   0  -7 -43 247.260 36.6623  22
   0  -7 -44 30.1653 33.0164  38
   0  -7 -44 30.1671 28.2314  15
   0  -7 -44 51.2071 21.3325  13
   0  -7 -44 40.2579 26.7652  22
   0  -7 -45 104.506 34.6361  38
   0  -7 -45 165.102 29.5979  15
   0  -7 -46 15.1013 28.8384  38
   0  -7 -46 44.1509 24.1637  15
   0  -7 -46 4.98910 21.7200  22
   0  -7 -47 170.542 31.4318  38
   0  -7 -47 214.543 30.7644  25
   0  -6   0 19410.8 1658.26   7
   0  -6   1 4292.91 467.378   7
   0  -6  -1 5460.01 474.922   7
   0  -6  -2 2899.39 335.840   7
   0  -6   2 3445.14 342.534   7
   0  -6   3 16474.3 1299.28   7
   0  -6  -3 13749.9 1288.96   7
   0  -6   4 2763.43 310.558   7
   0  -6  -5 277.225 150.247   7
   0  -6   5 361.085 162.202   7
   0  -6   6 1454.56 207.445   7
   0  -6  -6 1039.21 193.513   7
   0  -6  -7 161.540 144.052   7
   0  -6   7 100.507 151.360   7
   0  -6  -8 94.2180 135.849   7
   0  -6   8 116.866 150.282   7
   0  -6   9 216.889 154.673   7
   0  -6  -9 51.7558 134.142   7
   0  -6  10 133.806 162.967   7
   0  -6 -10 52.2213 138.701   7
   0  -6  11 1520.26 220.071   7
   0  -6 -11 1036.96 192.718   7
   0  -6  12 481.473 175.219   7
   0  -6 -12 382.204 152.332   7
   0  -6 -13 215.627 149.397   7
   0  -6 -15 302.911 153.096   7
   0  -6 -16 622.138 174.446   7
   0  -6 -16 787.118 152.690  10
   0  -6 -17 2017.41 238.918  10
   0  -6 -18 57.7880 125.634  10
   0  -6 -19 143.267 126.664  10
   0  -6 -20 325.923 139.382  10
   0  -6 -21 113.288 128.860  10
   0  -6 -22-88.3428 127.155  10
   0  -6 -23 1304.34 194.784  10
   0  -6  31 82.5640 99.1230  45
   0  -6  32 1226.66 136.306  12
   0  -6  32 886.069 137.367  45
   0  -6  33 689.458 113.710  12
   0  -6  33 727.613 118.638  45
   0  -6  34 254.667 95.7301  12
   0  -6  34 254.862 97.8791  45
   0  -6  35 907.200 132.488  31
   0  -6  35 752.849 113.910  12
   0  -6  35 589.738 117.228  45
   0  -6  36 3233.63 300.099  31
   0  -6  36 3224.54 289.839  12
   0  -6  37 95.5010 106.620  31
   0  -6  37 55.0914 85.0169  12
   0  -6  37 238.010 103.443  37
   0  -6  38 243.674 106.118  31
   0  -6  38 184.608 87.4802  12
   0  -6 -38 439.925 58.3187  13
   0  -6  38 294.309 109.402  37
   0  -6  39 984.070 143.705  31
   0  -6 -39 1331.05 112.559  13
   0  -6  39 1038.13 129.824  12
   0  -6  39 1022.11 144.967  37
   0  -6  40-73.6941 94.6461  31
   0  -6 -40 120.473 46.2686  13
   0  -6  40-8.99267 75.1996  12
   0  -6  40 115.640 93.9898  37
   0  -6  41 66.9877 92.2288  31
   0  -6  41 44.1752 70.2412  12
   0  -6 -41 11.3481 44.5509  13
   0  -6  41-86.8199 90.5508  37
   0  -6  42-126.094 89.4115  31
   0  -6 -42 101.048 45.0511  13
   0  -6  42 63.1074 88.4640  37
   0  -6  43 821.644 117.435  31
   0  -6 -43 920.104 89.6865  13
   0  -6  43 914.696 119.463  37
   0  -6 -44 558.771 64.6210  13
   0  -6  44 394.124 91.9254  31
   0  -6 -44 555.646 69.0341  22
   0  -6  44 656.329 95.8480  37
   0  -6 -45 100.929 41.8198  13
   0  -6  45 61.1330 73.4842  31
   0  -6 -45 83.2882 47.6219  22
   0  -6  45-76.7804 77.5485  37
   0  -6 -45 49.3061 40.1779  43
   0  -6 -46 201.888 43.9266  13
   0  -6  46 165.531 73.0677  31
   0  -6 -46 251.871 49.8203  22
   0  -6 -46 122.155 42.5931  43
   0  -6  46 300.516 75.4118  37
   0  -6 -47 194.034 42.2603  13
   0  -6  47 161.954 65.8853  31
   0  -6 -47 226.496 47.1721  22
   0  -6  47 91.0866 70.5976  37
   0  -6 -47 185.181 42.0731  43
   0  -6 -48 336.633 47.0858  13
   0  -6  48 369.339 69.3640  31
   0  -6 -48 285.751 50.5547  22
   0  -6  48 354.133 72.5305  37
   0  -6 -48 298.816 46.1516  43
   0  -6 -49 1718.50 136.963  13
   0  -6  49 1277.73 143.141  31
   0  -6 -49 1843.37 139.351  22
   0  -6  49 1679.54 147.704  37
   0  -6 -49 1316.07 135.711  43
   0  -6 -50 848.019 66.3456  13
   0  -6 -50 777.368 68.0993  22
   0  -6 -51-16.4999 32.5578  13
   0  -6 -51 12.6105 34.6361  22
   0  -6 -52 696.689 68.6809  13
   0  -6 -52 666.777 69.8775  22
   0  -6 -52 772.818 72.0139  15
   0  -6 -53 512.314 49.7314  13
   0  -6 -53 432.927 52.8034  22
   0  -6 -53 444.555 53.0413  15
   0  -6 -54 680.886 64.5501  13
   0  -6 -54 744.510 65.5650  22
   0  -6 -54 617.587 67.5692  15
   0  -6 -55 1498.00 129.875  13
   0  -6 -55 1616.40 131.420  25
   0  -6 -55 1480.73 130.567  22
   0  -6 -55 1488.69 131.642  15
   0  -6 -56 1092.04 99.6453  22
   0  -6 -56 1148.54 100.112  25
   0  -6 -56 1186.02 98.9222  13
   0  -5   0 341.735 135.239   7
   0  -5  -1 2090.10 249.160   7
   0  -5   1 2347.66 253.840   7
   0  -5   2 1704.32 194.861   7
   0  -5  -2 1151.88 150.704  10
   0  -5  -3 1436.81 194.311   7
   0  -5   3 1398.42 188.780   7
   0  -5  -3 1295.71 158.722  10
   0  -5  -4 28.8878 122.506   7
   0  -5   4 43.0307 123.390   7
   0  -5  -4 85.6650 84.8726  10
   0  -5  -5 14.5220 120.983   7
   0  -5   5 151.471 131.562   7
   0  -5  -5 46.8972 86.1722  10
   0  -5   6 419.266 141.803   7
   0  -5  -6 447.406 108.088  10
   0  -5   7 2875.27 268.742   7
   0  -5  -7 2003.84 235.611  10
   0  -5   8 382.335 146.576   7
   0  -5  -8 51.9323 95.0956  10
   0  -5   9 3184.91 304.219   7
   0  -5  -9 2538.37 276.055  10
   0  -5  10 1609.47 196.871   7
   0  -5 -10 943.061 157.783  10
   0  -5  11 1056.19 174.296   7
   0  -5 -11 733.188 139.647  10
   0  -5  12 725.454 162.870   7
   0  -5 -12 568.864 126.836  10
   0  -5  13 8282.46 688.647   7
   0  -5 -13 7072.17 670.870  10
   0  -5  14 3705.69 364.256   7
   0  -5 -14 3363.15 343.199  10
   0  -5  15 714.500 170.079   7
   0  -5 -15 545.148 136.529  10
   0  -5  16 293.138 156.380   7
   0  -5 -16 433.260 130.568  10
   0  -5  17 98.8745 155.375   7
   0  -5 -17 214.620 121.700  10
   0  -5  18 862.058 198.704   7
   0  -5 -18 1099.30 172.073  10
   0  -5  19 5466.37 510.009   7
   0  -5 -19 5043.01 490.383  10
   0  -5 -20 480.474 122.519   8
   0  -5  20 356.694 182.273   7
   0  -5 -20 551.076 144.271  10
   0  -5 -21 2945.25 279.040   8
   0  -5 -21 2347.13 290.273  10
   0  -5 -22 103.911 112.196   8
   0  -5  22 130.419 178.070   7
   0  -5 -22 179.099 129.661  10
   0  -5  23-224.084 180.788   7
   0  -5 -23 26.7006 114.584   8
   0  -5 -23 25.9867 123.096  10
   0  -5 -24 3624.71 347.369   8
   0  -5 -24 3407.93 360.703  10
   0  -5 -25 77.1686 115.046   8
   0  -5 -25-53.3489 125.194  10
   0  -5 -26 28.6586 117.497   8
   0  -5 -26 8.98657 132.822  10
   0  -5 -27 868.644 157.320   8
   0  -5 -27 707.339 165.540  10
   0  -5 -28 1454.25 189.982   8
   0  -5 -28 1096.45 195.592  10
   0  -5 -29 624.541 146.340   8
   0  -5 -29 661.852 160.522  10
   0  -5 -30 631.945 154.562   8
   0  -5 -30 821.860 168.985  10
   0  -5 -31 461.293 138.363   8
   0  -5 -31 213.049 144.803  10
   0  -5 -32 108.463 123.078   8
   0  -5  32-30.9450 93.2034  26
   0  -5 -32-27.8346 131.236  10
   0  -5 -33 9.27987 131.789  10
   0  -5  33 2.08962 93.7900  26
   0  -5  34 18.3586 107.123  45
   0  -5 -34 312.790 128.860   8
   0  -5 -34 111.215 133.070  10
   0  -5  34 145.043 102.605  12
   0  -5  34-44.3836 95.1882  26
   0  -5  35 850.481 129.695  45
   0  -5 -35 681.516 150.353   8
   0  -5  35 676.806 121.810  12
   0  -5 -35 443.622 151.723  10
   0  -5  35 595.072 113.362  26
   0  -5  36 102.664 111.300  45
   0  -5 -36 164.465 125.669   8
   0  -5  36 56.6631 101.395  12
   0  -5 -36-73.6192 129.986  10
   0  -5  36 81.5522 90.9167  26
   0  -5  37 276.881 107.685  12
   0  -5  37 333.426 99.2672  26
   0  -5  37 257.824 112.707  45
   0  -5  38 40.8087 100.322  12
   0  -5  38 161.557 122.903  31
   0  -5  38-131.097 92.0295  26
   0  -5  38-11.7285 104.559  45
   0  -5  39 95.6856 98.6023  12
   0  -5  39 229.340 123.811  31
   0  -5  39 147.536 89.9380  26
   0  -5  39 243.305 107.692  45
   0  -5  39 318.407 120.930  37
   0  -5  40 72.9271 96.7434  12
   0  -5  40-31.1576 118.684  31
   0  -5  40 82.6464 88.3516  26
   0  -5  40-42.1922 116.254  37
   0  -5  40-6.96759 100.613  45
   0  -5  41 1196.51 147.399  12
   0  -5  41 1333.68 164.852  31
   0  -5  41 1155.98 140.482  26
   0  -5  41 989.359 160.710  37
   0  -5  41 1230.18 151.322  45
   0  -5 -41 1312.05 123.702  43
   0  -5  42 333.537 97.7042  12
   0  -5  42 326.531 122.009  31
   0  -5  42 394.086 92.7039  26
   0  -5 -42 390.491 69.6528  43
   0  -5  42 329.965 120.410  37
   0  -5  42 386.111 105.544  45
   0  -5  43 60.1130 89.6609  12
   0  -5  43 148.184 110.546  31
   0  -5  43 2.00527 81.8515  26
   0  -5  43 86.7778 110.167  37
   0  -5 -43 52.3032 57.3241  43
   0  -5  43-150.511 97.0578  45
   0  -5  44 13.2382 85.7891  12
   0  -5 -44 65.7325 54.0797  13
   0  -5  44-32.0505 111.511  31
   0  -5  44-79.9240 78.5502  26
   0  -5  44 105.684 90.2098  45
   0  -5  44-35.5164 104.665  37
   0  -5 -44-6.15810 57.1318  43
   0  -5 -45-8.06912 51.5806  13
   0  -5  45-69.7720 84.7695  12
   0  -5  45 50.5149 106.439  31
   0  -5  45-90.4296 77.8040  26
   0  -5  45-114.985 89.8579  45
   0  -5 -45-8.50465 56.1807  43
   0  -5  45-25.5029 103.786  37
   0  -5  46 675.575 99.9964  12
   0  -5 -46 621.938 74.5339  13
   0  -5  46 602.702 119.959  31
   0  -5  46 483.310 92.1805  26
   0  -5  46 433.634 114.342  37
   0  -5  46 590.535 103.282  45
   0  -5 -46 560.465 78.3078  43
   0  -5  47 115.349 101.608  31
   0  -5  47 192.774 80.5597  12
   0  -5 -47 49.2626 51.6866  13
   0  -5  47-24.0950 96.2204  37
   0  -5 -47 37.5236 55.3526  43
   0  -5  48 1029.05 133.777  31
   0  -5 -48 1057.57 101.280  13
   0  -5  48 1075.88 118.545  12
   0  -5 -48 845.870 103.970  43
   0  -5  48 1103.06 132.027  37
   0  -5 -49 543.297 64.4328  13
   0  -5  49 417.969 84.3032  12
   0  -5  49 439.054 103.635  31
   0  -5 -49 468.617 68.8305  22
   0  -5  49 388.664 101.532  37
   0  -5 -49 421.438 69.1317  43
   0  -5 -50 74.4580 47.9423  13
   0  -5  50 236.018 91.5293  31
   0  -5 -50 95.4388 54.4629  22
   0  -5 -50 170.353 55.8266  43
   0  -5  50 183.000 87.6120  37
   0  -5 -51 101.782 45.5859  13
   0  -5  51 89.9975 84.3900  31
   0  -5 -51 31.5692 49.6070  22
   0  -5 -51 17.8361 51.2547  43
   0  -5  51-11.1293 81.5186  37
   0  -5 -52 144.092 47.1104  13
   0  -5  52 165.676 84.4156  31
   0  -5 -52 209.474 52.6118  22
   0  -5  52 79.0704 79.8621  37
   0  -5 -52 152.764 53.0739  43
   0  -5  53 127.484 74.6632  37
   0  -5 -53 120.273 51.1873  43
   0  -5 -53 121.603 44.9980  13
   0  -5  53 105.327 76.3864  31
   0  -5 -54 295.645 56.1803  43
   0  -5 -54 321.547 49.9961  13
   0  -5  54 260.706 76.2738  31
   0  -5 -55 67.7241 47.8459  43
   0  -5 -55 254.794 44.4872  13
   0  -5  55 137.396 68.5051  31
   0  -5 -56-43.2230 44.3221  43
   0  -5  56-54.7170 61.1389  31
   0  -5 -56-43.2464 38.5886  13
   0  -5 -57 274.431 48.6658  38
   0  -5 -57 117.794 45.6343  43
   0  -5 -57 221.289 44.4454  15
   0  -5  57 219.744 61.2361  31
   0  -5 -57 175.926 40.1857  13
   0  -5 -58-73.4989 41.3288  38
   0  -5 -58-20.2895 39.5760  43
   0  -5 -58 6.03263 37.6149  15
   0  -5  58 32.9753 50.9526  31
   0  -5 -58 33.1712 35.4123  13
   0  -5 -59 50.3568 31.0232  13
   0  -5 -59 76.0943 37.6507  43
   0  -5 -59 14.4909 39.0359  38
   0  -5 -59-4.79013 35.6672  15
   0  -5  59 59.6731 44.0520  31
   0  -5 -59 77.7216 37.0047  25
   0  -5 -60 49.0192 36.4214  38
   0  -5 -60 61.8981 34.9622  43
   0  -5 -60 61.6753 31.6587  15
   0  -5 -60 70.4740 28.7174  13
   0  -5 -60 39.6148 30.4654  22
   0  -5 -60 71.3478 32.7963  27
   0  -5 -60 89.8968 31.4843  25
   0  -5 -61 0.39922 30.1587  38
   0  -5 -61 15.1429 30.5071  43
   0  -5 -61-0.53126 28.0854  15
   0  -5 -61-14.8316 28.2651  22
   0  -5 -61 18.4158 27.4154  13
   0  -5 -62 42.8019 28.2882  43
   0  -5 -62 95.7916 26.2587  22
   0  -4   0 17099.8 1343.49   7
   0  -4   0 15085.9 1326.75  10
   0  -4   1 4169.69 367.670   7
   0  -4   1 3669.60 343.701  10
   0  -4  -1 3855.75 345.932  10
   0  -4   2 363.763 125.671   7
   0  -4   2 354.521 84.7120  10
   0  -4  -2 342.244 91.5254  10
   0  -4   3 1642.12 192.572   7
   0  -4   3 1524.01 161.334  10
   0  -4  -3 1522.78 167.939  10
   0  -4   4 5606.76 474.701   7
   0  -4  -4 5165.81 449.716   8
   0  -4   4 4880.67 452.518  10
   0  -4  -4 5462.99 460.731  10
   0  -4  -5 6994.50 593.573   8
   0  -4   5 8575.39 621.067   7
   0  -4  -5 6899.03 603.773  10
   0  -4   5 6285.90 593.931  10
   0  -4  -6 1694.51 167.559   8
   0  -4   6 1831.37 206.165   7
   0  -4  -6 1847.01 182.134  10
   0  -4   6 1396.37 165.126  10
   0  -4  -7 2142.21 211.317   8
   0  -4   7 2469.52 242.768   7
   0  -4  -7 2176.87 224.778  10
   0  -4  -8 2717.24 246.729   8
   0  -4   8 2789.66 274.043   7
   0  -4  -8 2378.39 254.281  10
   0  -4  -9 6968.13 608.864   8
   0  -4   9 8006.98 629.431   7
   0  -4  -9 6568.93 616.698  10
   0  -4  10 7000.63 586.397   7
   0  -4 -10 6476.58 565.832   8
   0  -4 -10 6273.50 574.910  10
   0  -4 -11 863.808 120.563   8
   0  -4  11 902.762 158.589   7
   0  -4 -11 948.045 135.381  10
   0  -4 -12 5503.12 509.976   8
   0  -4  12 6386.28 529.162   7
   0  -4  13 6420.81 565.089   7
   0  -4 -13 6197.41 548.939   8
   0  -4  14 295.486 125.347   7
   0  -4 -14 285.262 94.9625   8
   0  -4 -15 6537.76 556.195   8
   0  -4  15 6050.76 567.697   7
   0  -4 -16 300.255 96.9184   8
   0  -4  16 122.650 122.955   7
   0  -4  17 113.237 125.341   7
   0  -4 -17-75.6258 94.1158   8
   0  -4  18 807.439 159.252   7
   0  -4 -18 862.078 131.064   8
   0  -4  19 1346.91 198.387   7
   0  -4 -19 1555.47 175.827   8
   0  -4  20 144.473 135.571   7
   0  -4 -20 199.072 99.0859   8
   0  -4  21 178.926 136.798   7
   0  -4 -21 140.405 103.477   8
   0  -4  22 4360.19 455.868   7
   0  -4 -22 5207.81 444.472   8
   0  -4 -23 3410.07 314.163   8
   0  -4  23 2882.94 329.861   7
   0  -4 -24 345.882 113.570   8
   0  -4  24 140.423 149.443   7
   0  -4 -25 685.049 132.490   8
   0  -4  25 766.305 179.459   7
   0  -4  26 242.677 165.224   7
   0  -4 -26 486.046 119.513   8
   0  -4  27 1640.12 267.853   7
   0  -4 -27 2567.25 243.394   8
   0  -4 -28 96.4293 110.460   8
   0  -4  28 99.5536 172.080   7
   0  -4 -29 2814.87 282.691   8
   0  -4  29 2510.17 315.028   7
   0  -4  30 403.874 182.876   7
   0  -4 -30 428.205 125.023   8
   0  -4  31 2523.07 345.687   7
   0  -4 -31 3619.38 323.174   8
   0  -4  32-246.453 185.507   7
   0  -4 -32 97.1254 111.808   8
   0  -4 -33 1608.42 199.914   8
   0  -4  33 1512.25 163.701  26
   0  -4  34 404.384 108.605  45
   0  -4 -34 329.656 128.776   8
   0  -4  34 385.051 96.5425  26
   0  -4  35 5672.29 508.589  45
   0  -4 -35 7003.81 546.447   8
   0  -4  35 5724.58 505.286  12
   0  -4  35 5847.66 505.834  26
   0  -4  36 250.504 108.424  45
   0  -4 -36 449.761 134.554   8
   0  -4  36 146.203 99.1169  12
   0  -4  36 263.193 96.3361  26
   0  -4  37 22.8645 106.028  45
   0  -4 -37 149.326 123.444   8
   0  -4  37 82.6673 100.509  12
   0  -4  37 83.8798 93.0006  26
   0  -4  38 14.0528 97.9118  12
   0  -4  38 177.116 106.753  45
   0  -4 -38 241.650 133.457   8
   0  -4  38 226.204 121.193  31
   0  -4  38 100.723 95.2902  26
   0  -4  39 81.6678 100.754  12
   0  -4  39-33.1629 109.064  45
   0  -4 -39 76.1745 125.800   8
   0  -4  39 72.3795 122.864  31
   0  -4  39 15.5624 92.6930  26
   0  -4  40 22.7553 100.721  12
   0  -4  40 73.6954 115.841  37
   0  -4  40-93.5541 107.789  45
   0  -4 -40 38.4182 127.707   8
   0  -4  40 81.3034 124.389  31
   0  -4  40-15.7458 92.3368  26
   0  -4  41 2450.80 247.720  12
   0  -4  41 2544.48 251.935  45
   0  -4  41 2414.41 255.913  37
   0  -4 -41 2770.44 287.917   8
   0  -4  41 2778.14 264.112  31
   0  -4  41 2768.00 246.515  26
   0  -4  42 243.995 103.326  12
   0  -4  42 315.494 119.730  37
   0  -4  42 255.845 109.610  45
   0  -4 -42 420.194 142.837   8
   0  -4  42 376.912 129.973  31
   0  -4  42 339.671 98.4369  26
   0  -4  43 8105.83 736.128  12
   0  -4  43 9258.99 740.598  45
   0  -4  43 8712.03 742.028  37
   0  -4 -43 9950.75 778.064   8
   0  -4  43 8466.29 743.804  31
   0  -4  43 8549.23 736.978  26
   0  -4  44 418.310 103.841  12
   0  -4  44 292.115 120.501  37
   0  -4  44 224.198 104.663  45
   0  -4 -44 414.448 137.027   8
   0  -4  44 236.286 123.635  31
   0  -4  44 402.947 100.186  26
   0  -4  45 1443.04 152.795  12
   0  -4  45 1449.55 170.201  31
   0  -4  45 1250.35 149.035  26
   0  -4  45 1180.96 153.903  45
   0  -4  45 1175.25 161.767  37
   0  -4  46 87.1063 92.6667  12
   0  -4  46-93.0750 114.521  31
   0  -4  46 31.3102 88.5486  26
   0  -4  46 22.4769 108.587  37
   0  -4  46 60.0341 100.117  45
   0  -4 -47 337.065 64.0721  13
   0  -4  47 229.057 95.0712  12
   0  -4  47 186.652 116.088  31
   0  -4  47 145.397 85.6907  26
   0  -4  47 215.532 99.0845  45
   0  -4  47 254.638 111.321  37
   0  -4  48 402.386 95.6641  12
   0  -4 -48 303.955 64.6079  13
   0  -4  48 168.548 118.256  31
   0  -4  48 334.884 88.3335  26
   0  -4  48 316.912 109.579  37
   0  -4  49 86.6320 87.6557  12
   0  -4 -49 45.1685 55.9612  13
   0  -4  49 20.3471 107.798  31
   0  -4  49-71.7228 81.4287  26
   0  -4  49-7.19115 102.758  37
   0  -4  50 1852.41 196.152  31
   0  -4 -50 1901.85 167.255  13
   0  -4  50 1807.41 183.625  12
   0  -4 -50 1761.15 172.031  43
   0  -4  50 1871.60 192.719  37
   0  -4  51 919.221 128.166  31
   0  -4 -51 684.102 86.5435  13
   0  -4  51 779.545 120.157  37
   0  -4 -51 799.847 95.6928  43
   0  -4 -52 299.204 71.2150  43
   0  -4  52 375.381 98.2634  37
   0  -4 -52 335.104 65.4130  22
   0  -4  52 138.107 104.478  31
   0  -4 -53 358.091 69.9519  22
   0  -4 -53 495.531 73.6219  43
   0  -4  53 496.235 99.2899  37
   0  -4 -54 188.694 65.9416  43
   0  -4  54 355.960 91.5722  37
   0  -4 -54 219.981 58.1367  22
   0  -4  54 249.510 93.4320  31
   0  -4 -55 48.6635 59.9252  43
   0  -4 -55-10.7449 52.8177  22
   0  -4  55 103.656 87.5758  31
   0  -4 -56 489.504 67.4326  22
   0  -4 -56 445.702 73.8890  43
   0  -4 -57 175.986 61.2761  43
   0  -4 -57 311.448 54.8841  22
   0  -4  57 136.072 81.7010  31
   0  -4 -58 57.0882 54.5672  43
   0  -4 -58 21.2606 47.2330  22
   0  -4  58 54.4607 75.9543  31
   0  -4 -59 1094.93 116.921  43
   0  -4 -59 1269.95 114.287  38
   0  -4  59 1078.80 128.782  31
   0  -4 -59 1235.98 112.511  22
   0  -4 -60 44.2669 39.7348  13
   0  -4 -60-69.9075 46.2748  38
   0  -4 -60 31.4715 50.1585  43
   0  -4 -60 1.74992 43.6148  15
   0  -4  60 64.0044 68.5340  31
   0  -4 -60 49.6912 43.3205  22
   0  -4 -61-25.5794 39.7689  13
   0  -4 -61 45.0001 49.3372  43
   0  -4 -61 43.5219 43.7157  38
   0  -4 -61-46.4629 41.2810  15
   0  -4  61-44.8877 63.8433  31
   0  -4 -61 24.4605 41.9322  22
   0  -4 -61 43.3974 39.3383  25
   0  -4 -62 175.593 40.1518  13
   0  -4 -62 131.152 50.3334  43
   0  -4 -62 159.872 41.9813  38
   0  -4 -62 190.650 38.9812  15
   0  -4  62 148.264 62.5907  31
   0  -4 -62 146.559 41.8777  22
   0  -4 -62 152.039 38.1146  25
   0  -4 -63 594.616 63.7017  13
   0  -4 -63 645.958 64.5652  38
   0  -4 -63 577.598 71.3452  43
   0  -4 -63 643.716 64.3846  15
   0  -4  63 463.206 78.0692  31
   0  -4 -63 693.388 64.6365  22
   0  -4 -63 596.586 60.5346  25
   0  -4 -64 733.950 86.6374  43
   0  -4 -64 884.802 80.3733  38
   0  -4 -64 812.332 81.4678  15
   0  -4 -64 951.316 82.6385  13
   0  -4 -64 964.474 82.2713  22
   0  -4 -65 19.5726 38.6999  43
   0  -4 -65 7.18805 28.1280  22
   0  -4  65 10.4504 42.9887  31
   0  -4 -66 55.0132 33.6137  43
   0  -4 -66 50.1379 25.3568  22
   0  -4 -67 57.2967 30.8964  43
   0  -4 -68 466.786 48.5259  43
   0  -3   0 21.6242 64.7646  10
   0  -3   0 24.8957 52.1007   8
   0  -3  -1 214.473 71.4397  10
   0  -3   1 194.413 69.5936  10
   0  -3  -1 233.548 59.9172   8
   0  -3  -2 16146.9 1290.75  10
   0  -3   2 15388.9 1287.43  10
   0  -3  -2 14921.0 1284.67   8
   0  -3   3 19397.1 1686.79  10
   0  -3  -3 21394.9 1691.46  10
   0  -3  -3 19533.4 1685.38   8
   0  -3   3 21780.7 1698.19   7
   0  -3   4 1099.27 120.285  10
   0  -3  -4 1181.78 121.482   8
   0  -3   4 1090.51 143.146   7
   0  -3   5 73.3383 59.0269  10
   0  -3   5 31.9313 98.8528   7
   0  -3  -5 82.3401 65.1247   8
   0  -3   6 8272.30 707.793  10
   0  -3   6 9109.21 722.572   7
   0  -3  -6 8154.79 709.484   8
   0  -3   7 23655.7 2043.72  10
   0  -3  -7 24047.7 2046.58   8
   0  -3   7 27560.5 2057.56   7
   0  -3   8 6527.26 594.050  10
   0  -3   8 7841.11 612.922   7
   0  -3  -8 7297.53 599.689   8
   0  -3   9 3002.66 271.522  10
   0  -3  -9 3169.72 280.768   8
   0  -3   9 3165.66 296.808   7
   0  -3  10 218.558 64.5365  10
   0  -3 -10 283.621 82.3353   8
   0  -3  10 135.368 107.382   7
   0  -3  10 102.602 31.6922   6
   0  -3  11 2597.44 248.727  10
   0  -3 -11 2978.55 260.698   8
   0  -3  11 3133.67 278.852   7
   0  -3  12 1.78403 61.8024  10
   0  -3  12-115.369 113.381   7
   0  -3  13 3770.20 334.639  10
   0  -3  13 4067.06 358.793   7
   0  -3  14 1527.42 189.806   7
   0  -3  15 42975.0 3579.66   7
   0  -3 -16 12161.1 1001.86   1
   0  -3  16 11469.7 1019.27   7
   0  -3  17 15875.3 1343.63   7
   0  -3 -17 15883.3 1326.12   1
   0  -3 -18 1473.49 141.780   1
   0  -3 -19 470.718 70.7918   1
   0  -3  19 370.737 145.735   7
   0  -3  20 599.012 158.386   7
   0  -3  21 1747.87 216.680   7
   0  -3  22 877.178 173.236   7
   0  -3  23 460.777 155.507   7
   0  -3  24 917.048 178.979   7
   0  -3  25-11.1174 157.880   7
   0  -3  26 93.4435 151.773   7
   0  -3  27 3611.39 370.020   7
   0  -3  28 1348.25 210.820   7
   0  -3  29 365.025 164.811   7
   0  -3  30 640.638 177.350   7
   0  -3  31 7.49300 154.455   7
   0  -3  32 1009.38 197.603   7
   0  -3  33 1501.96 153.089  45
   0  -3 -33 1261.28 150.259   1
   0  -3  33 1445.78 145.926  12
   0  -3  33 1387.03 146.930  26
   0  -3  34 2348.59 218.672  45
   0  -3 -34 2307.86 226.361   1
   0  -3  34 1914.49 279.259   7
   0  -3  34 2292.11 215.555  12
   0  -3  34 2377.54 216.068  26
   0  -3  35 1943.02 204.105  45
   0  -3  35 2132.67 199.070  39
   0  -3  35 2071.79 200.808  35
   0  -3  35 1905.07 273.813   7
   0  -3 -35 2576.37 217.130   1
   0  -3  35 2111.02 203.238  12
   0  -3  35 2115.30 202.018  26
   0  -3  36-53.5227 88.9281  45
   0  -3  36-89.3665 81.1489  35
   0  -3  36-20.6619 72.3083  39
   0  -3  36-169.700 162.334   7
   0  -3 -36 40.5956 63.4278   1
   0  -3  36-3.51973 86.3446  12
   0  -3  36-53.2639 80.8578  26
   0  -3  37 6972.41 605.455  12
   0  -3  37 6711.71 605.009  35
   0  -3  37 6904.82 607.849  45
   0  -3  37 7171.86 604.633  39
   0  -3 -37 8283.34 626.303   1
   0  -3  37 6373.61 664.683   7
   0  -3  37 7114.18 611.079  31
   0  -3  37 7480.14 606.496  26
   0  -3  38 52.3882 90.7101  12
   0  -3  38 401.145 105.439  37
   0  -3  38 273.647 99.4226  45
   0  -3  38 166.089 78.9113  39
   0  -3  38 242.636 175.003   7
   0  -3 -38 140.185 72.0941   1
   0  -3  38 201.731 85.1415  35
   0  -3  38 178.939 110.134  31
   0  -3  38 159.077 88.5347  26
   0  -3  39 4176.92 391.382  12
   0  -3  39 4589.93 397.691  37
   0  -3  39 4657.18 389.925  39
   0  -3  39 4729.26 396.254  45
   0  -3  39 4882.50 393.079  35
   0  -3  39 3837.98 455.160   7
   0  -3 -39 4045.06 403.927   1
   0  -3  39 4532.34 399.575  31
   0  -3  39 4262.23 391.185  26
   0  -3  40 20784.0 1633.33  12
   0  -3  40 18310.7 1631.73  39
   0  -3  40 19296.0 1633.03  35
   0  -3  40 19774.9 1635.03  45
   0  -3  40 19007.6 1634.64  37
   0  -3 -40 20521.1 1653.84   1
   0  -3  40 20376.7 1637.51  31
   0  -3  40 19337.3 1633.61  26
   0  -3  41 18.1088 89.7027  12
   0  -3  41 63.2136 113.384  31
   0  -3  41 109.764 89.2337  35
   0  -3  41 80.6785 91.4455  26
   0  -3  41 197.874 105.631  37
   0  -3  41 115.082 84.9431  39
   0  -3  41 7.05368 97.2027  45
   0  -3  42 14536.6 1261.35  12
   0  -3  42 15289.8 1264.23  45
   0  -3  42 15462.7 1262.60  35
   0  -3  42 15086.1 1264.74  37
   0  -3  42 15119.7 1267.17  31
   0  -3  42 14964.7 1262.81  26
   0  -3  43 228.197 96.9152  12
   0  -3  43 84.1937 107.057  37
   0  -3  43 157.838 104.252  45
   0  -3 -43 343.295 133.257   8
   0  -3  43 96.7825 120.372  31
   0  -3  43 210.315 93.8249  26
   0  -3  44 159.730 99.1646  12
   0  -3  44 243.700 109.697  37
   0  -3  44 204.039 105.603  45
   0  -3 -44 356.438 132.810   8
   0  -3  44 82.0237 118.365  31
   0  -3  44 296.583 99.2521  26
   0  -3  45-80.4768 95.3206  12
   0  -3  45-100.827 108.404  37
   0  -3  45 66.9230 99.0277  45
   0  -3 -45-67.8222 124.628   8
   0  -3  45 10.6901 117.778  31
   0  -3  45 44.6867 91.8081  26
   0  -3  46 2177.84 214.114  12
   0  -3  46 2214.74 218.734  45
   0  -3  46 1909.25 218.950  37
   0  -3 -46 2435.06 255.966   8
   0  -3  46 2455.06 227.879  31
   0  -3  46 2044.67 212.443  26
   0  -3  47 123.682 94.2726  12
   0  -3  47 151.468 107.920  37
   0  -3  47-99.8149 102.464  45
   0  -3 -47 239.149 131.573   8
   0  -3  47 61.9930 116.849  31
   0  -3  47 108.635 92.6002  26
   0  -3 -48 5068.58 426.140  13
   0  -3  48 5302.59 438.525  12
   0  -3  48 5231.47 443.103  37
   0  -3 -48 5149.18 476.965   8
   0  -3  48 4847.01 446.303  31
   0  -3  48 4587.92 437.903  26
   0  -3 -49 22.8677 57.3297  13
   0  -3  49-42.3565 90.6163  12
   0  -3  49-133.625 103.232  37
   0  -3 -49 85.9663 126.199   8
   0  -3  49-21.4117 110.614  31
   0  -3  49-142.577 88.3684  26
   0  -3  50 469.241 116.300  37
   0  -3  50 579.346 125.522  31
   0  -3 -50 581.865 77.1053  13
   0  -3  51 1447.38 163.297  37
   0  -3 -51 1293.56 132.927   5
   0  -3  51 1728.39 173.090  31
   0  -3 -51 1410.55 134.054  13
   0  -3 -52 265.455 62.0758  13
   0  -3  52 299.831 101.872  37
   0  -3 -52 293.231 62.0734   5
   0  -3  52 237.813 108.816  31
   0  -3 -52 342.649 66.7888  22
   0  -3  53 483.210 108.188  37
   0  -3 -53 411.514 72.0960   5
   0  -3 -53 514.368 70.7897  13
   0  -3 -53 481.520 73.3198  22
   0  -3 -54 1024.07 107.538  13
   0  -3  54 1043.39 136.019  37
   0  -3 -54 1026.73 107.643   5
   0  -3  54 942.531 142.861  31
   0  -3 -54 1223.91 110.762  22
   0  -3 -55 882.746 95.2717  13
   0  -3 -55 894.523 104.959  43
   0  -3 -55 913.049 97.2876   5
   0  -3  55 821.781 131.540  31
   0  -3 -55 947.418 98.4673  22
   0  -3 -56 339.115 58.9770  13
   0  -3  56 256.771 99.1653  31
   0  -3 -56 323.054 62.4425  22
   0  -3 -56 297.855 71.1078  43
   0  -3 -57 158.563 52.4009  13
   0  -3  57 110.295 91.8960  31
   0  -3 -57 194.475 54.8753  22
   0  -3 -57 89.8364 66.8184  43
   0  -3 -58 193.280 52.8174  13
   0  -3  58 171.118 89.3997  31
   0  -3 -58 216.029 54.8705  22
   0  -3 -59 673.057 76.2101  13
   0  -3  59 536.288 106.766  31
   0  -3 -59 730.497 77.9872  22
   0  -3 -59 669.960 79.6434  38
   0  -3 -60 61.8526 44.7848  13
   0  -3 -60 123.206 49.9339  38
   0  -3  60-15.7606 79.8273  31
   0  -3 -60 92.1772 48.8453  22
   0  -3 -61 1023.09 97.5206  13
   0  -3 -61 986.379 97.4945  38
   0  -3 -61 970.444 98.0697  15
   0  -3  61 957.805 120.393  31
   0  -3 -61 1026.72 98.3403  22
   0  -3 -62 146.986 45.0558  13
   0  -3 -62 152.331 44.9764  38
   0  -3 -62 139.474 41.9342  15
   0  -3  62 121.617 75.4015  31
   0  -3 -62 175.055 46.4275  22
   0  -3 -63 63.4279 40.3110  13
   0  -3 -63 67.7624 39.9388  38
   0  -3  63 104.031 70.4604  31
   0  -3 -63 44.7582 41.5676  22
   0  -3 -63 84.2868 37.3332  15
   0  -3 -64 169.483 40.8072  13
   0  -3  64 58.4152 67.1601  31
   0  -3 -64 90.7570 39.9313  22
   0  -3 -64 97.9108 35.1534  15
   0  -3 -65 157.194 39.4968  13
   0  -3 -65 130.156 33.3770  15
   0  -3 -65 187.012 38.8391  22
   0  -3  65 175.398 66.6918  31
   0  -3 -66 229.213 37.3008  22
   0  -3  66 122.777 63.5362  31
   0  -3 -67 379.984 54.0223  43
   0  -3 -67 297.411 39.4755  22
   0  -3  67 307.455 62.7699  31
   0  -3 -68 1185.88 110.396  43
   0  -3  69 20.2073 44.6806  31
   0  -3 -69 115.652 37.3876  43
   0  -3 -70 1347.77 119.135  43
   0  -3 -71 122.876 29.2909  43
   0  -2   0 3978.08 337.421   8
   0  -2   1 31750.8 2671.90   8
   0  -2  -1 32220.8 2672.73   8
   0  -2   1 32976.7 2675.06  10
   0  -2  -2 5120.18 440.770   8
   0  -2   2 5151.03 438.498   8
   0  -2   2 5447.60 442.681  10
   0  -2  -3 2357.02 208.026   8
   0  -2   3 2355.92 207.465  10
   0  -2   4 56.4019 75.6023   7
   0  -2   4 119.915 48.0463  10
   0  -2   5 26325.0 2014.07   7
   0  -2  -5 23022.1 2001.30   1
   0  -2   5 27502.5 2007.58  10
   0  -2   6 4946.73 373.360   7
   0  -2  -6 4138.94 355.297   1
   0  -2   6 4247.27 360.699  10
   0  -2   7 10013.9 765.280   7
   0  -2   7 8630.36 754.592  10
   0  -2   8 4130.77 326.650   7
   0  -2   8 3495.83 313.139  10
   0  -2   9 5662.53 408.627   7
   0  -2   9 4987.92 394.783  10
   0  -2 -10 30.9275 41.0396   3
   0  -2  10-2.33951 76.4470   7
   0  -2  10 46.9266 42.7650  10
   0  -2  11 1319.88 142.339   7
   0  -2 -11 1173.53 119.780   3
   0  -2  11 1465.22 123.565  10
   0  -2  12 41252.7 2963.36   7
   0  -2 -12 32554.7 2952.90   3
   0  -2  12 36646.9 2953.94  10
   0  -2 -13 35774.3 3052.47   3
   0  -2  13 40711.3 3061.55   7
   0  -2  13 36103.1 3052.39  10
   0  -2  14 12764.8 1006.31   7
   0  -2 -14 11819.2 996.457   3
   0  -2  14 11677.5 995.804  10
   0  -2  15 467.761 94.4494   7
   0  -2 -15 339.313 62.2161   3
   0  -2  15 264.823 56.4887  10
   0  -2  16 5353.46 456.065   7
   0  -2 -16 5626.49 443.738   3
   0  -2  16 4830.72 440.884  10
   0  -2  17 6223.51 531.851   7
   0  -2 -17 6718.80 517.727   3
   0  -2  17 5609.07 513.712  10
   0  -2  18 91.6359 115.300   7
   0  -2 -18 104.456 56.5127   3
   0  -2  18 26.9406 47.4796  10
   0  -2 -19 56.7119 63.5811   3
   0  -2  19-20.0492 120.775   7
   0  -2  19 76.1315 47.2879  10
   0  -2  20-38.9593 139.687   7
   0  -2 -20 10.7721 62.7029   3
   0  -2 -21 12428.9 999.263   3
   0  -2  21 10858.9 1013.10   7
   0  -2 -22-46.0087 74.3967   3
   0  -2  22-40.0072 150.691   7
   0  -2 -23 25381.8 2040.22   3
   0  -2  23 22818.0 2052.98   7
   0  -2 -24 1037.51 120.326   3
   0  -2  24 600.069 182.150   7
   0  -2 -25 934.357 122.915   3
   0  -2  25 955.560 192.074   7
   0  -2 -26 8658.26 702.569   3
   0  -2  26 7340.85 724.338   7
   0  -2  27 3999.44 424.346   7
   0  -2 -27 4622.89 393.672   3
   0  -2 -28 15662.2 1231.63   3
   0  -2  28 12779.5 1248.31   7
   0  -2  29 7711.13 769.828   7
   0  -2 -29 9243.21 746.968   3
   0  -2  30 1538.94 229.439   7
   0  -2 -30 1829.20 183.451   3
   0  -2  31 3116.00 378.365   7
   0  -2 -31 4068.53 344.479   3
   0  -2  32 2631.89 356.116   7
   0  -2 -32 3907.58 323.385   3
   0  -2 -33 141.350 85.4399   3
   0  -2  33 86.9474 161.164   7
   0  -2  34 1175.48 231.273   7
   0  -2 -34 1930.43 186.437   3
   0  -2 -35 596.906 109.893   3
   0  -2  35 346.418 173.226   7
   0  -2  36 153.458 161.817   7
   0  -2  37 1849.62 191.018  31
   0  -2  37 1905.85 186.481  37
   0  -2  37 1978.52 261.315   7
   0  -2  38 62.2442 80.2342  12
   0  -2  38 46.6355 86.1512  37
   0  -2  38 93.9138 83.4001  45
   0  -2  38-43.2647 75.1635  39
   0  -2  38-9.71239 156.863   7
   0  -2  38 105.742 95.9418  31
   0  -2  38 113.445 78.6038  26
   0  -2  39 332.129 82.5712  12
   0  -2  39 244.530 90.7106  45
   0  -2  39 338.487 92.5578  37
   0  -2  39 471.117 172.467   7
   0  -2 -39 428.166 61.0869   5
   0  -2  39 284.542 100.989  31
   0  -2  39 353.569 89.0057  35
   0  -2  39 383.511 87.6199  26
   0  -2  40 374.399 86.3434  12
   0  -2  40 188.778 93.0798  45
   0  -2  40 226.464 93.8770  37
   0  -2 -40 208.263 55.1899   5
   0  -2  40 185.527 167.104   7
   0  -2  40 162.453 100.861  31
   0  -2  40 177.153 82.7014  26
   0  -2  41 5.64943 78.8668  12
   0  -2  41 131.578 84.7443  45
   0  -2  41-33.8232 85.9169  37
   0  -2 -41 73.7984 54.2939   5
   0  -2  41 93.8475 99.1493  31
   0  -2  41-25.9545 80.3471  26
   0  -2  42 2694.65 256.671  12
   0  -2  42 2841.52 261.053  37
   0  -2  42 2774.04 261.778  45
   0  -2 -42 2827.35 243.033   5
   0  -2  42 2989.26 340.385   7
   0  -2  42 2830.03 265.842  31
   0  -2  42 2808.12 258.011  26
   0  -2  43 4454.11 372.964  12
   0  -2  43 4515.99 377.014  45
   0  -2  43 4244.46 376.390  37
   0  -2 -43 4125.30 361.272   5
   0  -2  43 4083.64 446.660   7
   0  -2  43 4474.11 381.535  31
   0  -2  43 4027.43 373.702  26
   0  -2  44 1459.60 139.766  12
   0  -2  44 1103.26 143.495  45
   0  -2  44 1143.54 139.891  37
   0  -2 -44 1247.78 115.981   5
   0  -2  44 802.099 215.624   7
   0  -2  44 921.277 147.132  31
   0  -2  44 956.588 135.137  26
   0  -2  45 956.309 120.301  12
   0  -2  45 878.457 127.811  37
   0  -2  45 528.686 201.770   7
   0  -2 -45 782.659 95.8829   5
   0  -2  45 974.147 135.669  31
   0  -2  45 1001.60 122.018  26
   0  -2 -46 208.817 56.7427  13
   0  -2  46 47.7941 91.6628  12
   0  -2  46 93.1654 95.7994  37
   0  -2  46 147.265 171.341   7
   0  -2 -46 200.680 63.1214   5
   0  -2  46 59.2518 108.388  31
   0  -2  46 94.5659 89.9822  26
   0  -2  47 89.5740 93.6961  37
   0  -2 -47 133.578 63.6885   5
   0  -2 -47 142.653 94.2787   1
   0  -2  47 135.594 109.637  31
   0  -2  47-14.7217 89.9399  12
   0  -2 -47 90.8861 54.3457  13
   0  -2  48 4546.02 416.876  37
   0  -2 -48 4346.88 439.188   1
   0  -2 -48 4988.76 402.762   5
   0  -2  48 5033.44 422.407  31
   0  -2 -48 4575.25 401.106  13
   0  -2  49-2.39780 97.0622  37
   0  -2 -49 244.218 95.3246   1
   0  -2 -49 60.4412 63.8736   5
   0  -2  49 235.190 112.281  31
   0  -2 -49 18.4025 55.4154  13
   0  -2 -50 1834.31 173.176  13
   0  -2  50 1806.52 196.914  37
   0  -2 -50 1989.24 177.019   5
   0  -2 -50 1773.17 216.063   1
   0  -2  50 2255.12 207.859  31
   0  -2 -50 1938.01 174.746  22
   0  -2 -51 168.836 57.3358  13
   0  -2  51 159.166 100.247  37
   0  -2  51 169.436 108.768  31
   0  -2 -51 208.656 60.0842  22
   0  -2 -51 228.659 67.6031   5
   0  -2 -51 90.1269 127.293   8
   0  -2 -51 60.8395 92.9872   1
   0  -2 -52 477.292 70.1681  13
   0  -2  52 397.910 113.966  31
   0  -2 -52 484.212 71.3266  22
   0  -2 -52 474.160 115.914   1
   0  -2 -52 435.639 78.6113   5
   0  -2 -52 468.737 139.493   8
   0  -2 -53 122.402 54.7202  13
   0  -2  53 196.363 106.542  31
   0  -2 -53 123.087 58.0786  22
   0  -2 -53 106.217 127.179   8
   0  -2 -53 223.004 98.3202   1
   0  -2 -53 88.1187 67.0800   5
   0  -2 -54 412.807 63.4994  13
   0  -2  54 245.833 106.019  31
   0  -2 -54 323.306 64.1775  22
   0  -2 -54 394.744 73.9326   5
   0  -2 -55 942.188 99.8068  13
   0  -2 -55 997.489 106.749   5
   0  -2  55 978.162 137.997  31
   0  -2 -55 950.212 100.659  22
   0  -2 -56-9.10775 51.5262  13
   0  -2 -56 35.3025 65.5237  43
   0  -2 -56 41.8778 64.7061   5
   0  -2  56 72.5973 97.3624  31
   0  -2 -56 98.9994 53.6379  22
   0  -2 -57 61.6315 49.3523  13
   0  -2 -57-40.4442 64.4335  43
   0  -2 -57-61.4978 64.7905   5
   0  -2  57 66.0125 95.9800  31
   0  -2 -57 37.5057 51.6919  22
   0  -2 -58 26.2765 48.5971  13
   0  -2 -58 4.11346 63.2921  43
   0  -2 -58 105.556 64.6408   5
   0  -2  58 135.887 94.2697  31
   0  -2 -58 186.646 52.7066  22
   0  -2 -59 426.244 60.1009  13
   0  -2 -59 432.742 71.9455   5
   0  -2 -59 358.601 72.9501  43
   0  -2  59 325.573 98.7910  31
   0  -2 -59 350.744 60.7982  22
   0  -2 -60 184.881 50.2093  13
   0  -2 -60 291.372 66.5562   5
   0  -2 -60 296.988 67.6506  43
   0  -2 -60 230.430 48.6825  15
   0  -2  60 151.412 92.1783  31
   0  -2 -60 139.567 50.7602  22
   0  -2 -61 401.014 58.4784  13
   0  -2 -61 382.096 71.4695  43
   0  -2 -61 364.434 69.9822   5
   0  -2  61 411.678 95.9072  31
   0  -2 -61 432.286 59.0820  22
   0  -2 -62 674.943 71.0950  13
   0  -2 -62 603.125 81.8487  43
   0  -2 -62 694.033 81.0708   5
   0  -2  62 608.589 100.751  31
   0  -2 -62 552.626 69.6899  22
   0  -2 -63 171.928 47.0757  13
   0  -2 -63 309.800 62.6249  43
   0  -2 -63 225.358 46.9839  22
   0  -2  63 341.034 82.1442  31
   0  -2 -64 393.673 67.4608  43
   0  -2 -64 421.166 52.4509  22
   0  -2  64 286.879 84.5536  31
   0  -2 -65 468.055 64.6180  43
   0  -2 -65 338.819 49.0696  22
   0  -2  65 423.220 82.3211  31
   0  -2  66 37.4613 67.1889  31
   0  -2 -66 106.112 51.8292  43
   0  -2  67 486.680 80.0291  31
   0  -2 -67 447.059 64.3420  43
   0  -2  68-91.1587 60.2927  31
   0  -2 -68 26.2438 45.0207  43
   0  -2  69 82.0549 57.5025  31
   0  -2 -69 41.2741 41.9288  43
   0  -2  70 112.430 53.8139  31
   0  -2 -70 52.8351 39.3994  43
   0  -2  71-1.03199 48.3041  31
   0  -2 -71-19.8463 33.9041  43
   0  -2  72-22.4417 42.3866  31
   0  -2 -72 52.0120 29.0751  43
   0  -2  73 25.5468 36.2025  31
   0  -1   0-8.82849 22.4030   8
   0  -1   1 7002.02 582.231   8
   0  -1   2 3183.90 264.572   8
   0  -1   2 3129.31 266.079  10
   0  -1  -3 18965.9 1679.13   3
   0  -1   3 22908.7 1684.92   7
   0  -1   3 22232.1 1681.46  10
   0  -1  -4 1033.28 90.3833   3
   0  -1   4 1084.12 101.051   7
   0  -1   4 1046.12 93.2534  10
   0  -1  -5 1384.91 124.739   3
   0  -1   5 1682.89 134.674   7
   0  -1   5 1447.35 125.827  10
   0  -1   6 52105.4 3687.56   7
   0  -1  -6 41166.6 3682.62   3
   0  -1   6 44962.3 3682.94  10
   0  -1  -7 3638.24 345.607   3
   0  -1   7 4264.35 345.947  10
   0  -1  -8 101.563 38.4222   3
   0  -1   8 139.765 61.6551   7
   0  -1   8 186.901 42.9996  10
   0  -1  -9 2919.50 278.315   3
   0  -1   9 3877.93 287.098   7
   0  -1   9 3341.58 278.404  10
   0  -1 -10 73515.7 6299.57   3
   0  -1  10 86592.6 6303.83   7
   0  -1  10 72879.8 6299.42  10
   0  -1  11 439.952 95.8640   7
   0  -1 -11 420.545 65.7863   3
   0  -1  11 330.469 64.3317  10
   0  -1  12 42034.3 3233.60   7
   0  -1 -12 36717.0 3228.93   3
   0  -1  12 35679.0 3228.79  10
   0  -1 -12 39792.6 3223.71   9
   0  -1 -13 7636.44 636.417   3
   0  -1  13 8375.58 643.808   7
   0  -1  13 6195.25 635.016  10
   0  -1 -13 7833.71 629.033   9
   0  -1 -14 19637.1 1638.29   3
   0  -1  14 21404.1 1644.30   7
   0  -1  14 16758.1 1637.20  10
   0  -1 -14 20415.6 1632.11   9
   0  -1 -15 2285.46 206.712   3
   0  -1  15 2581.48 220.619   7
   0  -1  15 1914.77 204.737  10
   0  -1 -15 2361.37 193.915   9
   0  -1 -16 17603.7 1395.75   3
   0  -1  16 17441.8 1401.97   7
   0  -1 -16 16321.9 1388.71   9
   0  -1 -17 117.231 25.7234   9
   0  -1  17 43.2606 92.3947   7
   0  -1 -17 108.741 61.1725   3
   0  -1 -18 1476.12 132.718   3
   0  -1  18 1250.53 151.278   7
   0  -1 -18 1254.52 113.130   9
   0  -1  19 192.333 103.948   7
   0  -1 -19 238.662 65.7460   3
   0  -1 -19 240.899 33.8218   9
   0  -1  20 3393.84 325.809   7
   0  -1 -20 3821.30 312.388   3
   0  -1 -20 3490.57 299.540   9
   0  -1 -21 201.353 33.6878   9
   0  -1  21 162.543 105.181   7
   0  -1 -21 279.665 68.2506   3
   0  -1  22 305.899 125.845   7
   0  -1 -22 463.101 49.9178   9
   0  -1 -22 415.832 78.5379   3
   0  -1 -23 1811.14 159.134   3
   0  -1 -23 1521.15 137.080   9
   0  -1 -24 9694.94 787.973   3
   0  -1  24 8079.48 801.850   7
   0  -1 -24 9418.70 777.020   9
   0  -1 -25 14780.8 1169.10   3
   0  -1  25 10905.1 1179.06   7
   0  -1 -25 14341.8 1158.13   9
   0  -1  26 5723.25 615.910   7
   0  -1 -26 7065.37 597.023   3
   0  -1 -26 7169.13 584.361   9
   0  -1 -27 88523.1 7063.22   3
   0  -1  27 72598.2 7072.84   7
   0  -1 -27 87299.2 7053.18   9
   0  -1  28 1193.53 208.050   7
   0  -1 -28 1467.94 167.173   3
   0  -1 -28 1624.27 141.749   9
   0  -1  29 3316.25 366.418   7
   0  -1 -29 3754.69 333.735   3
   0  -1 -29 3694.44 314.279   9
   0  -1  30 1898.24 270.726   7
   0  -1 -30 2432.46 227.126   3
   0  -1  31 12397.9 1126.30   7
   0  -1 -31 13346.0 1102.58   3
   0  -1 -32 329.281 98.5966   3
   0  -1  32 205.926 152.375   7
   0  -1  33 2510.92 303.991   7
   0  -1 -33 2742.36 259.721   3
   0  -1 -34 3131.95 282.587   3
   0  -1  34 2548.77 318.125   7
   0  -1  35 4625.56 496.723   7
   0  -1 -35 5468.25 463.878   3
   0  -1 -36 922.273 126.119   3
   0  -1  36 652.820 175.024   7
   0  -1 -37 124.964 93.8933   3
   0  -1  37 158.743 148.446   7
   0  -1  38 740.435 184.602   7
   0  -1 -38 816.189 126.269   3
   0  -1  39 209.905 75.0304  37
   0  -1  39 122.886 154.348   7
   0  -1 -39 229.211 96.3279   3
   0  -1  40 3191.96 312.540  12
   0  -1  40 3944.96 315.799  37
   0  -1 -40 3926.14 341.997   3
   0  -1  40 3710.53 385.113   7
   0  -1 -40 3460.54 305.240   5
   0  -1  40 3615.06 319.651  31
   0  -1  40 3850.08 317.537  26
   0  -1  41 492.917 93.8958  12
   0  -1 -41 711.358 73.6517  13
   0  -1  41 637.339 96.5589  37
   0  -1 -41 754.506 80.0843   5
   0  -1  41 625.081 106.185  31
   0  -1  41 751.996 99.6939  26
   0  -1  42 871.604 110.179  37
   0  -1 -42 888.555 95.2726   5
   0  -1  42 744.526 196.414   7
   0  -1  42 1084.73 123.234  31
   0  -1 -42 914.315 89.7669  13
   0  -1  43 345.237 82.0555  37
   0  -1 -43 393.283 63.1098   5
   0  -1  43 413.600 172.822   7
   0  -1  43 303.772 94.6789  31
   0  -1 -43 342.296 55.0405  13
   0  -1  44 466.120 90.2324  37
   0  -1  44 401.174 173.118   7
   0  -1 -44 459.047 69.3326   5
   0  -1  44 598.803 100.586  31
   0  -1 -44 402.621 60.1662  13
   0  -1  45 624.789 102.895  37
   0  -1 -45 690.148 83.5356   5
   0  -1  45 871.446 113.506  31
   0  -1 -45 679.185 75.7532  13
   0  -1 -46 587.063 71.8670  13
   0  -1  46 562.137 102.438  37
   0  -1  46 522.840 110.300  31
   0  -1 -46 655.207 73.8957  22
   0  -1  46 573.332 188.586   7
   0  -1 -46 695.989 81.8185   5
   0  -1 -47 682.055 76.4350  13
   0  -1  47 790.510 117.626  31
   0  -1 -47 607.716 78.3288  22
   0  -1  47 865.821 201.645   7
   0  -1 -47 706.009 86.7176   5
   0  -1 -48 1673.78 154.471  13
   0  -1  48 1626.45 182.277  31
   0  -1 -48 1625.21 155.454  22
   0  -1 -48 1956.10 160.767   5
   0  -1 -49 1490.03 141.101  13
   0  -1  49 1572.50 171.361  31
   0  -1 -49 1524.20 142.024  22
   0  -1 -49 1634.24 148.578   5
   0  -1 -50 460.221 66.1375  13
   0  -1  50 456.881 111.630  31
   0  -1 -50 467.825 67.9718  22
   0  -1 -50 535.093 80.0289   5
   0  -1 -51 550.736 72.1443  13
   0  -1  51 558.711 114.203  31
   0  -1 -51 653.299 74.1895  22
   0  -1 -51 365.182 119.686   1
   0  -1 -51 609.792 86.3553   5
   0  -1 -52 251.591 56.4456  13
   0  -1  52 306.722 105.570  31
   0  -1 -52 293.540 58.7221  22
   0  -1 -52 193.559 105.480   1
   0  -1 -52 285.755 73.4159   5
   0  -1 -53 1157.72 111.195  13
   0  -1  53 1023.34 145.106  31
   0  -1 -53 1081.62 111.093  22
   0  -1 -53 1053.74 164.825   1
   0  -1 -53 1243.32 121.709   5
   0  -1 -54 43.5202 48.7499  13
   0  -1 -54-48.5101 112.078   8
   0  -1 -54-35.0375 68.7037   5
   0  -1 -54 8.23213 94.9653   1
   0  -1  54-40.6614 96.7435  31
   0  -1 -54 25.3269 50.2965  22
   0  -1 -55 54.9288 48.6193  13
   0  -1 -55 37.5398 59.9818  43
   0  -1 -55 74.5345 99.4573   1
   0  -1 -55-12.7808 68.9639   5
   0  -1 -55 76.2887 113.769   8
   0  -1  55-7.58362 94.6516  31
   0  -1 -55 43.6338 49.7138  22
   0  -1 -56 205.718 52.6028  13
   0  -1 -56 169.752 65.2087  43
   0  -1 -56 201.272 71.4307   5
   0  -1  56 170.814 98.8764  31
   0  -1 -56 198.198 52.2579  22
   0  -1 -57 120.925 48.5997  13
   0  -1 -57 27.8601 62.9303  43
   0  -1 -57 80.5377 68.6797   5
   0  -1  57 9.91813 94.3180  31
   0  -1 -57 118.490 48.7594  22
   0  -1 -58 86.1554 47.4210  13
   0  -1 -58-77.4043 61.4300  43
   0  -1 -58 32.5743 67.3027   5
   0  -1 -58 58.6990 45.1768  22
   0  -1 -59 241.102 50.6284  13
   0  -1 -59 234.808 65.8498  43
   0  -1 -59 244.577 70.7047   5
   0  -1  59 143.578 90.4834  31
   0  -1 -59 238.532 49.4608  22
   0  -1 -60 67.2148 66.4375   5
   0  -1  60-34.9731 88.1075  31
   0  -1 -60 24.4625 44.2362  13
   0  -1 -60-46.7519 58.7951  43
   0  -1  61 22.6949 87.1254  31
   0  -1 -61 9.94668 65.3032   5
   0  -1 -61 38.0971 57.1219  43
   0  -1  62 900.076 118.344  31
   0  -1 -62 881.394 99.9373   5
   0  -1 -62 850.388 96.7505  43
   0  -1  63 181.624 82.4659  31
   0  -1 -63 177.646 65.1132   5
   0  -1 -63 178.349 58.7595  43
   0  -1  64 429.637 88.5676  31
   0  -1 -64 417.262 70.2242   5
   0  -1 -64 292.918 63.2713  43
   0  -1  65-30.6491 73.8730  31
   0  -1 -65-6.87177 59.7581   5
   0  -1 -65 56.6489 50.7930  43
   0  -1  66 107.316 73.1115  31
   0  -1 -66 103.598 57.3292   5
   0  -1 -66 50.1421 50.2283  43
   0  -1  67-3.41673 68.0319  31
   0  -1 -67 52.5990 47.4835  43
   0  -1  68 366.732 73.7882  31
   0  -1 -68 260.451 50.9340  43
   0  -1  69 243.561 68.6996  31
   0  -1 -69 300.797 47.5063  43
   0  -1 -70 599.868 64.4937  43
   0  -1  71 45.9440 55.2723  31
   0  -1 -71 31.8230 31.9992  43
   0  -1  74 79.5286 39.4977  31
   0   0  -3 16.8838 6.12964   9
   0   0  -3 17.9609 8.69109   3
   0   0   3-0.46679 13.0197   7
   0   0  -4 81253.0 6677.77   9
   0   0   4 77186.6 6679.42   7
   0   0  -4 82248.7 6678.19   3
   0   0  -5 4.67212 9.54622   9
   0   0  -5-3.79553 15.4333   3
   0   0   5-7.85555 24.2105   7
   0   0  -6 71231.7 5748.96   9
   0   0  -6 69979.8 5749.46   3
   0   0   6 65299.7 5751.37   7
   0   0  -7 2.73411 14.0662   9
   0   0   7 2.24067 36.2532   7
   0   0  -7-3.32995 22.6739   3
   0   0  -8 30139.2 2378.29   9
   0   0  -8 28141.4 2378.73   3
   0   0   8 26941.3 2381.71   7
   0   0  -9-1.40821 20.7044   9
   0   0  -9-7.72192 32.5379   3
   0   0   9-7.30827 51.2958   7
   0   0 -10 1441.83 121.322   9
   0   0 -10 1280.35 124.895   3
   0   0 -11 4.31527 26.4709   9
   0   0  11-45.3499 68.9655   7
   0   0 -11-4.23036 42.3470   3
   0   0 -12 12106.6 1007.84   9
   0   0 -12 12112.0 1009.62   3
   0   0 -13 35.9208 37.7980   9
   0   0 -13 124.571 57.9722   3
   0   0  13 58.8468 99.6088   7
   0   0 -14 18583.9 1620.72   9
   0   0 -14 20634.6 1623.57   3
   0   0  14 19929.5 1631.91   7
   0   0 -15 60.9881 39.3024   9
   0   0  15-25.6051 99.0741   7
   0   0 -15 38.2689 58.4312   3
   0   0 -16 3036.40 260.047   9
   0   0 -16 3153.80 265.755   3
   0   0  16 2699.79 281.423   7
   0   0  17 53.2485 98.5086   7
   0   0 -17 24.6934 35.8310   9
   0   0 -17-8.48700 57.1876   3
   0   0 -18 959.303 95.9630   9
   0   0  18 927.357 140.578   7
   0   0 -18 989.530 106.312   3
   0   0  19 40.5246 98.6445   7
   0   0 -19 73.0777 60.7803   3
   0   0 -19 65.1792 38.5677   9
   0   0 -20 4024.71 352.440   9
   0   0 -20 4415.92 358.375   3
   0   0  20 3860.68 374.410   7
   0   0 -21 34.7044 36.3857   9
   0   0 -21-8.67726 58.9519   3
   0   0  21 11.4430 97.5171   7
   0   0 -22 15882.8 1344.06   9
   0   0 -22 16793.0 1347.98   3
   0   0  22 15449.2 1360.48   7
   0   0 -23-85.0636 62.8440   3
   0   0 -23-46.3153 43.1681   9
   0   0  23-76.9038 106.610   7
   0   0 -24 617.283 73.2186   9
   0   0  24 573.216 130.304   7
   0   0 -24 678.664 91.1716   3
   0   0 -25 31.8712 43.7811   9
   0   0 -25 67.3823 70.6183   3
   0   0  25-57.0604 116.254   7
   0   0 -26 25953.1 2254.99   9
   0   0 -26 28381.0 2260.48   3
   0   0  26 27839.6 2275.51   7
   0   0 -27 2426.23 214.594   9
   0   0  27 2497.77 257.630   7
   0   0 -27 2224.67 223.742   3
   0   0 -28 8265.03 691.907   9
   0   0 -28 8191.62 698.594   3
   0   0  28 7896.49 718.078   7
   0   0 -29 554.401 79.1252   9
   0   0  29 504.912 145.482   7
   0   0 -29 724.117 106.594   3
   0   0  30 602.243 151.857   7
   0   0 -30 601.164 80.6031   9
   0   0 -30 668.450 110.474   3
   0   0 -31 200.449 88.8445   3
   0   0  31 299.404 142.819   7
   0   0 -31 193.059 56.1288   9
   0   0 -32 1492.72 151.817   9
   0   0  32 1559.28 214.019   7
   0   0 -32 1688.67 174.893   3
   0   0 -33-19.9206 88.4640   3
   0   0  33 97.5194 140.777   7
   0   0 -33 26.1931 49.1229   9
   0   0 -34 1027.85 137.114   3
   0   0  34 1083.30 174.985   7
   0   0 -34 955.014 108.077   9
   0   0 -35 409.919 101.864   3
   0   0  35 219.822 146.921   7
   0   0 -35 436.476 68.8549   9
   0   0 -36-54.5772 84.8245   3
   0   0  36 23.6933 130.170   7
   0   0 -36 28.6003 48.4282   9
   0   0 -37 132.773 91.3265   3
   0   0 -37 117.891 51.5267   9
   0   0  37 24.6437 137.521   7
   0   0  38 494.898 153.474   7
   0   0 -38 552.563 78.5591   9
   0   0 -38 666.610 114.422   3
   0   0 -39 297.156 61.8528   9
   0   0 -39 323.663 104.865   3
   0   0  39 424.879 153.205   7
   0   0 -40 1788.71 166.348   5
   0   0 -40 2030.24 206.038   3
   0   0 -40 2036.45 182.087   9
   0   0  40 1850.24 177.261  31
   0   0 -41 72.1254 95.7531   3
   0   0 -41 26.5135 49.4053   5
   0   0  41 80.7503 70.1116  31
   0   0 -42 107.362 52.1280   5
   0   0 -42-46.0525 97.6710   3
   0   0  42 14.8171 70.4299  32
   0   0  42 57.3881 70.7296  31
   0   0 -43 99.3346 53.8114   5
   0   0 -43 161.032 101.622   3
   0   0 -43 78.1614 37.8239  13
   0   0  43 61.1747 71.3108  31
   0   0  43 34.1057 74.4081  32
   0   0 -44 691.342 80.6511   5
   0   0 -44 674.428 69.7090  13
   0   0  44 652.647 98.2960  31
   0   0  44 562.804 96.6764  32
   0   0 -45 143.117 58.2575   5
   0   0 -45 166.385 42.1215  13
   0   0  45 222.870 79.9450  31
   0   0  45 209.642 80.5658  32
   0   0 -46 5908.77 503.499   5
   0   0 -46 6115.07 501.050  13
   0   0  46 6290.62 513.087  31
   0   0  46 5475.04 511.539  32
   0   0 -47 17.8751 60.2788   5
   0   0 -47 58.6324 41.5679  13
   0   0  47 132.984 81.3823  32
   0   0  47 166.422 83.2624  31
   0   0 -48 71.4120 61.2711   5
   0   0 -48-4.04706 41.2777  13
   0   0  48-19.6779 80.2275  31
   0   0  48-16.6005 82.2291  32
   0   0 -49 278.575 68.2239   5
   0   0 -49 223.762 48.2152  13
   0   0  49 163.352 85.1191  32
   0   0  49 131.920 88.9202  31
   0   0 -50 12407.5 987.705   5
   0   0 -50 11755.5 985.246  13
   0   0  50 10769.6 993.976  32
   0   0  50 12193.2 996.589  31
   0   0 -51-39.0461 68.4104   5
   0   0  51 105.917 83.5883  32
   0   0  51-71.7750 89.5592  31
   0   0 -51 64.5772 43.4192  13
   0   0 -52 6655.08 515.643   5
   0   0  52 6002.05 525.452  31
   0   0  52 5575.08 522.214  32
   0   0 -52 6204.95 511.486  13
   0   0 -52 5797.29 514.233  43
   0   0 -53 249.535 72.0113   5
   0   0 -53 122.609 106.258   1
   0   0  53 99.3233 83.1524  32
   0   0  53 7.11303 89.7856  31
   0   0 -53 63.6669 45.1816  13
   0   0 -53 105.050 58.5302  43
   0   0 -54 233.252 106.926   8
   0   0 -54 175.011 71.8897   5
   0   0 -54 181.939 103.210   1
   0   0  54 112.039 90.7058  31
   0   0  54 157.546 84.7244  32
   0   0 -54 96.2786 45.0903  13
   0   0 -54 83.9113 59.3465  43
   0   0  55 157.763 83.3063  32
   0   0  55 38.3502 89.3134  31
   0   0 -55 58.2747 99.0458   1
   0   0 -55 94.4459 70.0775   5
   0   0 -55 287.076 107.555   8
   0   0 -55 83.9694 57.5468  43
   0   0  56 1822.63 188.411  31
   0   0  56 1593.05 181.112  32
   0   0 -56 2071.79 174.118   5
   0   0 -56 1837.80 169.669  43
   0   0  57-42.0516 79.6904  32
   0   0  57-62.0577 87.2341  31
   0   0 -57-5.37059 69.4435   5
   0   0 -57-1.18426 56.0989  43
   0   0  58 904.307 120.378  32
   0   0  58 953.774 128.185  31
   0   0 -58 1108.81 112.320   5
   0   0 -58 978.863 104.795  43
   0   0  59-1.89447 73.3840  32
   0   0  59 28.0479 86.7489  31
   0   0 -59 31.7101 67.5250   5
   0   0 -59-24.0156 54.6786  43
   0   0  60 2517.50 235.260  31
   0   0  60 2120.69 226.206  32
   0   0 -60 2880.01 223.010   5
   0   0 -60 2416.50 218.952  43
   0   0  61-166.305 82.8018  31
   0   0  61-48.9516 68.7338  32
   0   0 -61-108.269 66.6338   5
   0   0 -61 50.5951 53.1665  43
   0   0  62 153.565 82.7688  31
   0   0  62 11.6374 67.2657  32
   0   0 -62 116.697 65.2306   5
   0   0 -62 12.3537 51.5300  43
   0   0  63 78.4351 81.5148  31
   0   0  63-42.3435 65.5102  32
   0   0 -63 20.3245 63.5286   5
   0   0 -63 11.7145 50.1866  43
   0   0  64 1153.14 134.833  31
   0   0 -64 1363.34 122.747   5
   0   0 -64 1136.21 115.209  43
   0   0  65 70.4961 74.1616  31
   0   0 -65-3.59271 59.1882   5
   0   0 -65 36.2303 43.5128  43
   0   0 -66-6.85448 57.9471   5
   0   0  66 1.86163 70.8441  31
   0   0 -67 71.5108 57.2882   5
   0   0  67 148.482 70.4291  31
   0   0  68 1024.83 114.839  31
   0   0  69 10.8092 62.2769  31
   0   0  70 573.581 81.3776  31
   0   0  71 34.0885 55.2928  31
   0   0  72 607.125 75.9162  31
   0   0  73 59.1919 47.2602  31
   0   0  74 5.53832 39.7943  31
   0   0  75 30.4790 36.4575  31
   0   1   0-5.59851 16.7788   9
   0   1   1 7966.51 662.072   9
   0   1   2 3662.26 305.658   9
   0   1   3 20368.8 1602.89   9
   0   1  -3 18553.9 1602.43   3
   0   1   4 985.572 83.2995   9
   0   1  -4 976.470 85.8648   3
   0   1  -5 1418.11 122.614   3
   0   1  -6 49762.6 3577.18   9
   0   1  -6 40330.4 3572.98   3
   0   1  -7 4858.72 362.034   9
   0   1  -7 3946.51 358.214   3
   0   1  -8 148.412 39.5039   9
   0   1  -8 128.402 41.0499   3
   0   1  -9 3469.38 285.017   9
   0   1  -9 3213.77 282.608   3
   0   1 -10 84293.0 6388.82   9
   0   1 -10 72722.0 6385.44   3
   0   1 -11 317.736 59.7386   9
   0   1 -11 370.798 66.7033   3
   0   1 -12 38082.1 3082.52   9
   0   1 -12 36440.7 3080.20   3
   0   1 -13 8144.71 645.595   9
   0   1 -13 7270.22 643.647   3
   0   1 -14 21563.2 1712.90   9
   0   1 -14 19787.2 1710.66   3
   0   1 -15 2659.19 226.268   9
   0   1 -15 2442.47 226.343   3
   0   1 -16 17483.1 1431.32   9
   0   1 -16 16877.5 1429.65   3
   0   1 -17 62.7456 46.3640   9
   0   1 -17 58.2174 58.9702   3
   0   1 -18 1306.21 130.844   9
   0   1 -18 1404.64 134.994   3
   0   1 -19 189.204 52.2941   9
   0   1 -19 404.143 69.0687   3
   0   1 -20 3666.40 322.460   9
   0   1 -20 3734.24 323.667   3
   0   1 -21 243.584 54.8555   9
   0   1 -21 269.981 69.8756   3
   0   1 -22 362.023 72.6843   3
   0   1 -22 333.354 62.5399   9
   0   1 -23 1490.19 153.166   9
   0   1 -23 1730.37 161.717   3
   0   1 -24 8997.63 796.336   9
   0   1 -24 9899.79 798.123   3
   0   1 -25 13820.9 1194.38   9
   0   1 -25 14674.8 1195.71   3
   0   1 -26 6946.27 601.669   9
   0   1 -26 7137.41 603.322   3
   0   1 -27 88181.3 7319.21   9
   0   1 -27 88318.4 7319.00   3
   0   1 -28 1273.72 142.196   9
   0   1 -28 1516.76 154.910   3
   0   1 -29 3687.64 334.362   9
   0   1 -29 3843.16 340.562   3
   0   1 -30 2209.46 217.212   9
   0   1 -30 2449.14 228.401   3
   0   1 -31 12516.2 1076.26   9
   0   1 -31 13004.0 1079.13   3
   0   1 -32 259.351 71.5714   9
   0   1 -32 358.432 96.9202   3
   0   1 -33 2435.83 236.337   9
   0   1 -33 2617.07 246.220   3
   0   1 -34 2536.10 257.725   9
   0   1 -34 3219.37 272.544   3
   0   1 -35 4817.25 442.383   9
   0   1 -35 5332.94 450.873   3
   0   1 -36 812.219 105.359   9
   0   1 -36 813.585 123.910   3
   0   1 -37-30.2234 60.2323   9
   0   1 -37 128.510 91.8787   3
   0   1 -38 791.643 101.642   9
   0   1 -38 614.325 119.112   3
   0   1 -39 200.838 95.8836   3
   0   1 -39 259.032 69.3970   9
   0   1  39 164.656 61.5897  31
   0   1 -40 3384.30 297.303   5
   0   1 -40 3775.33 333.691   3
   0   1 -40 3548.09 320.764   9
   0   1  40 3464.33 306.881  32
   0   1  40 3598.45 304.760  31
   0   1  41 638.561 85.2155  31
   0   1  41 551.991 91.6452  32
   0   1 -41 627.313 74.9975   5
   0   1 -41 661.940 95.3347   9
   0   1 -41 615.867 122.404   3
   0   1  42 856.839 99.5841  31
   0   1  42 779.422 105.691  32
   0   1 -42 867.785 88.8053   5
   0   1 -42 766.028 107.458   9
   0   1  42 683.057 95.1864  16
   0   1  43 242.095 71.1980  31
   0   1  43 327.730 81.5575  32
   0   1 -43 381.586 80.4376   9
   0   1 -43 399.371 61.5708   5
   0   1  43 218.799 68.7002  16
   0   1  44 430.731 88.4072  32
   0   1  44 471.647 80.5635  31
   0   1 -44 587.618 90.2181   9
   0   1 -44 447.012 68.9509   5
   0   1  44 404.563 77.0995  16
   0   1 -45 612.320 81.3115   5
   0   1 -45 879.248 106.066   9
   0   1  45 597.199 92.3949  31
   0   1  45 572.520 99.8180  32
   0   1 -46 695.716 83.1734   5
   0   1 -46 708.312 102.136   9
   0   1  46 547.793 94.3346  31
   0   1  46 581.028 103.065  32
   0   1 -47 774.845 107.973   9
   0   1 -47 767.936 87.7905   5
   0   1  47 766.095 110.655  32
   0   1  47 534.716 98.9223  31
   0   1 -48 1762.49 155.848   5
   0   1  48 1543.81 171.227  32
   0   1  48 1585.49 165.972  31
   0   1 -49 1766.47 150.412   5
   0   1  49 1380.39 164.999  32
   0   1  49 1432.09 160.170  31
   0   1 -50 552.456 80.8577   5
   0   1  50 533.615 103.337  32
   0   1  50 451.417 94.5250  31
   0   1 -51 687.753 87.2078   5
   0   1  51 457.718 100.979  31
   0   1  51 612.350 106.113  32
   0   1 -52 239.644 72.0853   5
   0   1 -52 371.498 114.329   1
   0   1  52 211.684 86.1909  31
   0   1  52 349.643 97.2108  32
   0   1 -53 1255.06 113.126   5
   0   1 -53 1016.69 153.397   1
   0   1  53 822.599 123.137  31
   0   1  53 843.411 129.386  32
   0   1 -54 8.06837 97.4639   1
   0   1 -54 15.6405 68.6996   5
   0   1  54-22.3382 81.2349  31
   0   1  54-34.9440 88.9338  32
   0   1 -55 4.18470 67.8408   5
   0   1 -55 81.1829 96.2971   1
   0   1  55 11.5760 89.7330  32
   0   1  55 140.973 83.2757  31
   0   1 -56 207.046 69.2835   5
   0   1  56 53.8821 81.7845  31
   0   1  56 157.876 91.5577  32
   0   1 -57 130.212 68.4502   5
   0   1  57 177.279 83.3927  31
   0   1  57 22.5189 88.7020  32
   0   1 -58 101.201 67.4305   5
   0   1  58 42.2324 82.3647  31
   0   1  58 6.60964 87.2353  32
   0   1 -59 313.142 71.5192   5
   0   1  59 317.422 89.2474  32
   0   1  59 224.755 85.4772  31
   0   1 -60-7.01414 65.1352   5
   0   1  60 60.1682 80.1730  32
   0   1  60-21.6394 76.6190  31
   0   1 -61-27.4600 63.7130   5
   0   1  61 106.281 79.4746  31
   0   1  61 37.9123 78.6158  32
   0   1 -62 952.010 101.361   5
   0   1  62 793.546 110.448  31
   0   1  62 921.048 113.380  32
   0   1 -63 177.400 62.1353   5
   0   1  63 74.3518 72.6924  31
   0   1  63 124.751 74.4643  32
   0   1 -64 458.268 70.8092   5
   0   1  64 421.336 82.5408  31
   0   1  64 319.914 81.1636  32
   0   1 -65 21.2796 58.0681   5
   0   1  65 14.8675 70.2761  31
   0   1  65 60.3174 66.9746  32
   0   1 -66 72.8616 56.8017   5
   0   1  66 151.847 70.3453  31
   0   1  66 166.891 65.6343  32
   0   1  67 31.8476 64.1572  31
   0   1  67 47.9929 59.4087  32
   0   1  68 200.614 60.7563  32
   0   1  68 281.369 68.6874  31
   0   1  69 304.295 68.5963  31
   0   1  70 741.174 89.5714  31
   0   1  71 79.1026 52.0914  31
   0   1  72 624.194 75.5609  31
   0   1  73 279.439 50.2463  31
   0   1  74 14.4266 37.9675  31
   0   1  75 15.5001 32.0906  31
   0   2   0 4410.18 372.637   9
   0   2   1 32071.6 2680.06   9
   0   2  -1 32617.7 2681.24   9
   0   2  -2 5886.97 472.475   9
   0   2   2 5411.13 469.244   9
   0   2  -3 2748.06 225.959   9
   0   2   3 2510.87 221.451   9
   0   2  -4 207.211 42.4413   9
   0   2   4 148.685 30.6053   9
   0   2   5 25279.2 1967.48   9
   0   2  -5 28629.5 1974.28   9
   0   2  -5 21903.6 1965.45   1
   0   2  -6 4974.18 376.943   9
   0   2   6 4238.64 367.856   9
   0   2  -7 9943.54 758.313   9
   0   2   7 8819.99 748.556   9
   0   2   8 2686.22 238.703   9
   0   2  -8 3160.06 243.955   3
   0   2  -9 4951.79 379.954   9
   0   2  -9 4193.86 371.434   3
   0   2 -10 29.3483 38.6290   3
   0   2 -11 1128.77 106.667   3
   0   2 -12 31807.8 2638.67   3
   0   2 -13 33989.7 2819.78   3
   0   2 -14 11396.8 951.881   3
   0   2 -15 343.392 63.2838   9
   0   2 -15 369.677 59.5569   3
   0   2 -16 5379.37 464.010   9
   0   2 -16 5409.53 458.497   3
   0   2 -17 6971.53 569.716   9
   0   2 -17 6461.80 563.541   3
   0   2 -18 180.888 60.8249   3
   0   2 -18 120.666 56.1292   9
   0   2 -19 151.278 67.7047   3
   0   2 -19 134.429 57.4302   9
   0   2 -20 61.9782 56.0439   9
   0   2 -20-23.3079 60.7885   3
   0   2 -21 11610.0 999.764   9
   0   2 -21 12035.6 995.760   3
   0   2 -22-71.8243 76.6760   3
   0   2 -22 6.67849 57.6108   9
   0   2 -23 23297.4 2011.65   9
   0   2 -23 24695.1 2007.88   3
   0   2 -24 940.969 123.380   3
   0   2 -24 1005.58 116.576   9
   0   2 -25 946.759 118.478   3
   0   2 -25 826.701 111.168   9
   0   2 -26 8436.42 713.761   9
   0   2 -26 8235.85 709.606   3
   0   2 -27 4475.95 390.941   9
   0   2 -27 4306.89 388.621   3
   0   2 -28 14723.4 1247.58   9
   0   2 -28 14827.6 1244.56   3
   0   2 -29 8517.31 753.715   9
   0   2 -29 9059.28 752.391   3
   0   2 -30 1612.50 163.900   9
   0   2 -30 1441.77 166.348   3
   0   2 -31 3671.63 345.173   9
   0   2 -31 3951.52 346.834   3
   0   2 -32 3318.64 328.580   9
   0   2 -32 3941.06 332.394   3
   0   2 -33 213.536 90.2122   3
   0   2 -33 123.913 69.1017   9
   0   2 -34 1576.31 176.114   9
   0   2 -34 1807.86 183.526   3
   0   2 -35 619.097 98.6426   9
   0   2 -35 598.107 108.701   3
   0   2 -36 103.555 69.1631   9
   0   2 -36 199.756 88.8653   3
   0   2  37 1843.87 184.867  32
   0   2 -37 2236.01 204.821   9
   0   2 -38-27.1361 68.4752   9
   0   2 -38 62.5536 44.9149  46
   0   2  38-1.65733 65.4611  16
   0   2  38 49.7677 67.6555  32
   0   2 -38 62.8268 36.6095  28
   0   2 -39 409.098 86.4535   9
   0   2 -39 372.955 58.5309   5
   0   2 -39 240.123 55.6749  46
   0   2  39 327.179 77.4133  16
   0   2  39 246.124 64.4806  17
   0   2  39 313.514 77.5905  32
   0   2 -39 440.821 49.8515  28
   0   2 -39 435.473 62.5532  23
   0   2  40 215.131 60.5057  17
   0   2  40 267.668 76.8355  16
   0   2 -40 204.422 54.5169   5
   0   2 -40 107.590 73.3094   9
   0   2  40 283.749 77.5073  32
   0   2 -40 213.435 54.8256  23
   0   2 -40 253.678 45.0130  28
   0   2  41 31.7237 56.7058  17
   0   2  41 44.8584 72.1580  16
   0   2 -41 57.9225 73.0884   9
   0   2 -41 133.604 53.9857   5
   0   2  41 14.0930 74.5760  32
   0   2 -41 74.9367 40.5602  28
   0   2 -41-48.5825 53.0791  23
   0   2 -42 2600.34 260.989   9
   0   2  42 2803.00 241.477  16
   0   2 -42 2792.45 230.697   5
   0   2  42 2468.88 242.647  32
   0   2 -42 2570.88 228.388  28
   0   2 -43 3899.25 372.238   9
   0   2  43 4098.43 351.908  16
   0   2 -43 3984.03 342.170   5
   0   2  43 3970.36 354.225  32
   0   2 -43 4074.40 341.074  28
   0   2  44 1081.85 124.568  16
   0   2 -44 1025.87 138.196   9
   0   2 -44 1134.27 108.408   5
   0   2  44 951.687 126.142  32
   0   2 -44 1041.61 102.559  28
   0   2  45 757.391 110.892  16
   0   2 -45 909.980 94.2990   5
   0   2 -45 801.581 122.885   9
   0   2  45 824.172 115.378  32
   0   2 -45 818.421 86.1196  28
   0   2  46 53.1293 81.2443  16
   0   2 -46 63.3765 60.9026   5
   0   2 -46 117.970 79.4811   9
   0   2  46 163.883 87.3728  32
   0   2 -46 87.1047 45.9005  28
   0   2  47 33.8335 79.7252  16
   0   2 -47 94.1687 78.6832   9
   0   2 -47 90.7273 89.1374   1
   0   2 -47 133.951 61.8305   5
   0   2  47 141.429 87.8914  32
   0   2 -47 116.892 48.6688  28
   0   2  48 4210.41 394.534  16
   0   2 -48 4167.66 422.320   1
   0   2 -48 4876.66 386.680   5
   0   2  48 4462.19 398.932  32
   0   2 -48 4458.62 417.447   9
   0   2  49 57.3454 93.1842  32
   0   2  49 68.3663 81.6625  16
   0   2 -49-50.7329 78.8190   9
   0   2 -49 29.0162 87.9698   1
   0   2 -49 94.3132 63.4240   5
   0   2  50 1608.79 177.308  16
   0   2 -50 1964.69 166.113   5
   0   2 -50 1463.38 199.691   1
   0   2  50 1859.10 186.189  32
   0   2 -50 1768.72 195.574   9
   0   2  51 104.573 94.2804  32
   0   2  51 90.0826 81.9787  16
   0   2 -51 148.917 92.1362   1
   0   2 -51 140.951 66.7973   5
   0   2 -51 234.357 82.2934   9
   0   2  52 432.258 102.565  32
   0   2  52 490.491 93.6062  16
   0   2 -52 454.763 77.1799   5
   0   2 -52 419.525 111.788   1
   0   2 -52 468.919 102.412   9
   0   2  53 168.506 95.1256  32
   0   2  53 92.0574 81.1599  16
   0   2 -53 66.3209 64.7120   5
   0   2 -53 22.6130 91.5864   1
   0   2  54 377.001 101.075  32
   0   2  54 323.234 88.1138  16
   0   2 -54 441.526 74.4337   5
   0   2  55 1030.30 132.952  32
   0   2  55 882.514 119.994  16
   0   2 -55 1072.99 109.328   5
   0   2  56 126.234 90.9998  32
   0   2  56 80.2412 74.5810  16
   0   2 -56 70.2724 63.1952   5
   0   2  57 74.9182 87.5683  32
   0   2  57-68.5555 74.0136  16
   0   2 -57 58.9783 63.7555   5
   0   2  58 141.839 89.7458  32
   0   2  58 109.512 73.3387  16
   0   2 -58 190.671 64.7484   5
   0   2  59 344.819 94.5767  32
   0   2  59 323.544 79.6930  16
   0   2 -59 471.193 72.8137   5
   0   2  60 318.075 92.0548  32
   0   2 -60 356.058 68.8743   5
   0   2  61 379.915 90.9083  32
   0   2 -61 381.956 68.3088   5
   0   2  62 606.424 98.4938  32
   0   2 -62 651.276 80.0516   5
   0   2  63 391.495 84.6322  32
   0   2 -63 302.488 64.6439   5
   0   2  64 470.918 85.7057  32
   0   2  65 454.796 81.9736  32
   0   2  66 15.0207 65.6847  32
   0   2  67 460.627 76.5646  32
   0   2  68-7.33744 56.8789  32
   0   2  69 26.7518 51.4050  32
   0   2  70 65.1843 46.2897  32
   0   2  72 50.4358 24.8974  23
   0   3   0 7.05858 36.7313   9
   0   3  -1 162.357 43.0343   9
   0   3  -2 14709.2 1250.44   9
   0   3   2 15194.8 1248.48   9
   0   3   3 19108.3 1591.93   9
   0   3  -3 19179.6 1595.56   9
   0   3   4 1007.82 101.177   9
   0   3  -4 1207.96 111.569   9
   0   3  -5 140.116 45.1070   9
   0   3   5 68.2087 31.5398   9
   0   3   6 7924.70 662.649   9
   0   3  -6 7937.09 670.840   9
   0   3  -7 23140.8 1798.10   9
   0   3   7 21025.6 1787.65   9
   0   3  -8 7320.00 507.618   9
   0   3   8 5594.47 491.550   9
   0   3  -9 3085.37 202.240   9
   0   3   9 2007.37 178.432   9
   0   3 -10 165.264 27.6585   1
   0   3  10 166.739 30.0330   6
   0   3 -11 2078.29 186.841   1
   0   3 -11 2659.98 206.337   9
   0   3 -12-1.97918 30.0983   1
   0   3 -12 12.0707 53.3047   9
   0   3 -13 3121.75 275.869   1
   0   3 -13 3594.28 292.353   9
   0   3 -14 1439.91 133.375   1
   0   3 -14 1544.62 151.282   9
   0   3 -15 32486.1 2828.10   1
   0   3 -15 38420.2 2841.64   9
   0   3 -16 10166.2 886.700   1
   0   3 -16 11690.6 900.734   9
   0   3 -17 13299.2 1166.07   1
   0   3 -17 15606.0 1180.14   9
   0   3 -18 1345.27 144.248   9
   0   3 -25 135.397 69.4732   9
   0   3 -26 274.284 76.6155   9
   0   3 -27 4076.12 371.090   9
   0   3 -28 1798.42 187.652   9
   0   3 -29 433.835 88.2165   9
   0   3 -30 806.160 113.481   9
   0   3  31 142.947 69.9356  32
   0   3  31 141.227 63.4738  16
   0   3 -31 214.411 75.1227   9
   0   3 -32 1484.62 147.416   9
   0   3  32 1046.89 123.638  16
   0   3  32 1119.20 118.738  31
   0   3  32 1253.16 125.538  32
   0   3 -32 1121.11 104.966  28
   0   3  33 1253.24 135.411  16
   0   3 -33 1222.04 150.512   9
   0   3  33 1201.64 135.835  32
   0   3  33 1294.19 131.249  31
   0   3 -33 1366.55 117.214  28
   0   3 -34 2205.76 236.370   9
   0   3  34 1958.01 215.735  16
   0   3  34 2431.31 218.822  32
   0   3  34 2523.24 216.552  31
   0   3 -34 2569.68 205.475  28
   0   3 -34 2325.43 209.758  23
   0   3 -35 2349.74 238.687   9
   0   3 -35 1959.19 226.231   1
   0   3 -35 2240.59 207.232  46
   0   3  35 2366.55 217.985  16
   0   3  35 2252.70 217.544  32
   0   3  35 2484.92 215.456  31
   0   3 -35 2592.04 205.063  28
   0   3 -35 2381.60 208.935  23
   0   3 -36-19.2663 65.4345   1
   0   3 -36-18.5416 74.4384   9
   0   3 -36-10.6109 45.2172  46
   0   3  36 69.2853 72.7287  16
   0   3  36 7.02234 61.6285  31
   0   3  36 90.2414 73.8612  32
   0   3 -36 58.7680 53.5771  23
   0   3 -36 15.3615 36.8488  28
   0   3 -37 8244.60 697.500   9
   0   3 -37 7413.51 686.725   1
   0   3 -37 7690.82 666.084  46
   0   3  37 7529.40 672.475  16
   0   3  37 8000.83 673.205  32
   0   3  37 7779.04 671.196  31
   0   3 -37 7918.05 667.111  23
   0   3 -37 8516.23 664.481  28
   0   3 -38 56.7451 71.3713   1
   0   3 -38 76.8655 80.1268   9
   0   3 -38 280.246 53.1307  46
   0   3  38 88.5992 74.6508  16
   0   3  38 263.904 69.2828  31
   0   3  38 250.849 78.4653  32
   0   3 -38 281.554 62.1062  23
   0   3 -38 199.773 44.1247  28
   0   3 -39 4839.32 436.347   9
   0   3 -39 3752.83 420.829   1
   0   3 -39 4553.91 398.831   5
   0   3 -39 4739.35 401.899  46
   0   3  39 4570.45 410.483  16
   0   3  39 5072.64 407.951  31
   0   3  39 4807.60 411.549  32
   0   3 -39 4681.25 403.371  23
   0   3 -39 5105.35 399.895  28
   0   3 -40 20987.6 1727.28   9
   0   3 -40 21949.0 1692.66   5
   0   3 -40 18154.9 1716.51   1
   0   3 -40 18388.7 1694.68  46
   0   3  40 21135.3 1701.84  16
   0   3  40 20802.9 1701.78  32
   0   3  40 19658.8 1699.14  31
   0   3 -40 21919.1 1693.97  28
   0   3 -40 18730.2 1695.49  23
   0   3 -41 95.7345 74.0821   1
   0   3 -41 67.2191 80.4551   9
   0   3 -41 90.2138 54.0594   5
   0   3 -41 33.6762 52.5366  46
   0   3  41 151.319 82.2587  16
   0   3  41 85.4463 83.7018  32
   0   3  41 114.464 69.5844  31
   0   3 -41 72.6961 61.5684  23
   0   3 -41 80.7164 45.7560  28
   0   3 -42 15449.9 1286.69   9
   0   3  42 14919.4 1259.93  16
   0   3 -42 12996.3 1275.05   1
   0   3 -42 15222.6 1250.42   5
   0   3  42 14740.7 1260.00  32
   0   3  42 15305.2 1258.11  31
   0   3 -42 15564.4 1251.66  28
   0   3 -42 14678.5 1254.14  23
   0   3  43 23.9167 84.7123  16
   0   3 -43 138.721 57.7166   5
   0   3 -43 199.245 88.2835   9
   0   3 -43 294.878 86.8508   1
   0   3  43 172.265 73.0947  31
   0   3  43 127.158 89.0756  32
   0   3 -43 158.647 66.3245  23
   0   3 -43 162.518 51.9576  28
   0   3  44 317.671 93.1941  16
   0   3 -44 216.885 86.8656   1
   0   3 -44 215.329 94.9055   9
   0   3 -44 245.279 60.3595   5
   0   3  44 257.268 75.9294  31
   0   3  44 154.513 90.8547  32
   0   3 -44 161.118 64.5930  23
   0   3 -44 145.818 54.2513  28
   0   3  45 42.3775 89.8169  16
   0   3 -45-34.8097 84.1526   9
   0   3 -45 79.8105 79.6186   1
   0   3 -45 5.64524 57.0007   5
   0   3  45 75.9093 72.9590  31
   0   3  45 81.8289 90.0870  32
   0   3 -45 39.5214 50.9257  28
   0   3 -46 2095.12 223.314   9
   0   3  46 1974.26 203.474  16
   0   3 -46 1617.52 213.246   1
   0   3 -46 2101.75 185.046   5
   0   3  46 2032.21 195.366  31
   0   3  46 2196.69 205.425  32
   0   3 -46 2177.74 184.792  28
   0   3  47 83.7003 87.2398  16
   0   3 -47 175.190 90.1589   9
   0   3 -47 73.5336 57.7135   5
   0   3 -47 31.5289 81.8210   1
   0   3  47-52.4154 73.4514  31
   0   3  47-7.16887 90.0155  32
   0   3 -47 55.9921 52.2810  28
   0   3 -48 4834.42 451.326   9
   0   3  48 4948.50 428.324  16
   0   3 -48 3938.50 441.949   1
   0   3 -48 4840.59 414.406   5
   0   3  48 4719.59 423.251  31
   0   3  48 5003.05 428.833  32
   0   3 -48 5297.55 415.543  28
   0   3  49 2.26106 89.6781  16
   0   3 -49-104.787 85.9665   9
   0   3 -49 6.40048 78.7639   1
   0   3 -49 59.3779 57.0676   5
   0   3  49 44.6015 71.6264  31
   0   3  49-24.1699 90.5116  32
   0   3 -49-54.5304 51.8104  28
   0   3  50 652.462 108.106  16
   0   3 -50 636.634 77.4082   5
   0   3  50 589.593 93.6838  31
   0   3  50 593.430 108.548  32
   0   3 -50 517.634 73.2238  28
   0   3  51 1489.56 157.242  32
   0   3  51 1429.91 147.114  31
   0   3  51 1465.13 157.718  16
   0   3 -51 1353.95 133.997   5
   0   3  52 199.691 94.0174  32
   0   3  52 209.935 74.8881  31
   0   3  52 241.623 91.7311  16
   0   3 -52 305.701 62.4634   5
   0   3  53 380.534 83.0587  31
   0   3  53 458.275 100.276  32
   0   3  53 413.409 99.9703  16
   0   3 -53 507.700 71.2032   5
   0   3  54 936.216 114.031  31
   0   3  54 978.157 128.418  32
   0   3  54 877.570 123.674  16
   0   3 -54 1062.18 102.480   5
   0   3  55 858.957 108.949  31
   0   3  55 941.057 121.440  32
   0   3  55 906.799 117.402  16
   0   3 -55 931.980 96.6561   5
   0   3  56 190.666 91.3541  32
   0   3  56 339.691 87.2436  16
   0   3 -56 371.110 62.2489   5
   0   3  57 103.954 85.0347  32
   0   3  57 222.032 82.3381  16
   0   3  58 188.821 84.8764  32
   0   3  58 105.496 77.0731  16
   0   3  59 904.166 116.512  32
   0   3  60 69.4226 78.3201  32
   0   3  60-14.1854 69.0850  16
   0   3  61 1017.22 120.962  32
   0   3  62 205.857 76.9126  32
   0   3  63 72.2498 71.5109  32
   0   3  64 92.2170 67.1451  32
   0   3  65 146.778 66.1205  32
   0   3  66 223.667 63.0521  32
   0   3  67 246.206 42.6296  23
   0   3  67 281.909 61.2252  32
   0   3  68 1024.75 103.118  23
   0   3  68 1277.90 107.917  31
   0   3  69 106.344 30.1113  23
   0   3  69 97.9626 41.4330  31
   0   3  70 1151.39 113.614  23
   0   3  70 1572.30 117.998  31
   0   3  71 144.781 32.3051  31
   0   4   0 14098.7 1180.54   9
   0   4  -1 3338.33 274.395   9
   0   4   1 2902.42 270.656   9
   0   4  -2 362.322 58.8160   9
   0   4   2 186.133 48.5286   9
   0   4   3 1316.92 127.421   9
   0   4  -3 1376.42 133.783   9
   0   4   4 4346.04 375.007   9
   0   4  -4 4469.62 382.427   9
   0   4   5 5624.93 493.304   9
   0   4  -5 6314.13 503.826   9
   0   4  -6 1459.93 145.865   9
   0   4  -7 1811.54 174.947   9
   0   4  -8 2537.30 234.250   9
   0   4  -9 6090.97 526.154   9
   0   4 -10 5124.12 447.258   9
   0   4 -11 848.741 105.487   9
   0   4 -12 4763.53 419.112   9
   0   4 -13 5510.87 481.867   9
   0   4 -14 330.258 74.6948   9
   0   4 -15 5178.66 455.300   9
   0   4 -16 422.240 82.1079   9
   0   4 -17 58.9719 59.7840   9
   0   4 -18 631.264 95.5446   9
   0   4 -19 1108.00 130.086   9
   0   4 -20 158.726 70.2608   9
   0   4 -21 81.6676 67.9141   9
   0   4 -22 4230.93 385.359   9
   0   4  23 3091.14 270.429  32
   0   4 -23 2983.50 290.017   9
   0   4 -24 126.607 73.1874   9
   0   4  24 303.977 69.4037  32
   0   4  24 211.261 61.0490  31
   0   4 -25 774.063 112.433   9
   0   4  25 738.299 90.9479  31
   0   4  25 742.325 96.4607  32
   0   4 -26 434.648 90.6500   9
   0   4  26 463.524 79.9326  32
   0   4  26 467.446 73.3103  31
   0   4 -26 427.209 56.3845  23
   0   4 -27 2073.01 220.166   9
   0   4  27 1977.53 199.095  16
   0   4  27 2312.31 201.373  32
   0   4  27 2293.35 198.592  31
   0   4 -27 2120.86 188.521  23
   0   4 -28 60.8324 73.3727   9
   0   4 -28 29.5538 38.5212  46
   0   4  28 89.9730 69.0678  16
   0   4  28 33.1190 60.5622  31
   0   4  28 123.747 73.6778  32
   0   4 -28 45.2409 41.9097  23
   0   4 -29 1962.94 193.069  46
   0   4  29 2253.09 207.118  16
   0   4  29 2164.94 203.523  31
   0   4 -29 2567.34 196.004  23
   0   4 -30 427.557 52.0500  46
   0   4  30 297.849 78.1419  16
   0   4  30 327.660 71.6417  31
   0   4 -30 176.720 54.0875  23
   0   4 -31 2841.33 252.604  46
   0   4  31 3006.01 265.368  16
   0   4  31 3056.61 262.622  31
   0   4 -31 2945.66 254.279  23
   0   4 -32 95.3260 44.3070  46
   0   4  32 22.0733 78.9264  16
   0   4  32 115.966 66.2534  31
   0   4 -32 40.0333 48.8326  23
   0   4 -33 1395.46 129.348  46
   0   4  33 1361.03 148.736  16
   0   4  33 1478.03 141.757  31
   0   4 -33 1328.45 131.743  23
   0   4 -34 349.694 58.7259  46
   0   4  34 348.260 90.0733  16
   0   4  34 467.022 78.9277  31
   0   4 -34 341.637 64.2876  23
   0   4 -34 349.646 53.5205  28
   0   4 -35 6105.82 516.010   9
   0   4 -35 5288.45 476.979  46
   0   4  35 5588.65 487.741  16
   0   4  35 6038.52 484.752  31
   0   4 -35 5456.81 478.350  23
   0   4 -35 5911.68 475.711  28
   0   4 -36 266.849 94.9297   9
   0   4 -36 87.9117 51.6449  46
   0   4  36 194.203 89.1055  16
   0   4  36 96.6145 70.8683  31
   0   4 -36 224.374 45.7209  28
   0   4 -36 51.3061 58.3151  23
   0   4 -37 84.9599 84.9239   9
   0   4 -37 119.845 51.8928  46
   0   4  37 219.082 88.6959  16
   0   4  37 150.628 85.9746  32
   0   4  37 188.883 73.0325  31
   0   4 -37 92.2166 61.2006  23
   0   4 -37 145.404 47.6706  28
   0   4 -38 179.220 89.9684   9
   0   4 -38 79.5671 53.5184  46
   0   4  38 137.713 86.7030  16
   0   4  38 174.147 73.6620  31
   0   4  38 136.343 88.2141  32
   0   4 -38 128.436 62.2715  23
   0   4 -38 153.608 48.8538  28
   0   4 -39 166.677 90.9951   9
   0   4 -39 56.3099 52.7304  46
   0   4  39 76.4469 87.6353  16
   0   4  39 119.270 86.9521  32
   0   4  39 156.928 73.5032  31
   0   4 -39 49.6594 47.0662  28
   0   4 -39 24.5982 62.2987  23
   0   4 -40 101.715 91.3774   9
   0   4 -40 74.0616 51.6929  46
   0   4  40 97.7014 87.7700  16
   0   4  40 86.8045 72.1968  31
   0   4  40 122.520 89.3131  32
   0   4 -40-27.5464 63.7726  23
   0   4 -40 201.465 50.7441  28
   0   4 -41 2992.94 280.817   9
   0   4 -41 2373.30 237.993  46
   0   4  41 2946.72 256.421  16
   0   4  41 3007.80 255.648  32
   0   4  41 2721.52 248.347  31
   0   4 -41 2454.34 241.749  23
   0   4 -41 3074.33 238.005  28
   0   4  42 337.256 100.636  16
   0   4 -42 213.315 95.8596   9
   0   4  42 299.895 78.6231  31
   0   4  42 289.774 93.4255  32
   0   4 -42 344.475 58.1748  28
   0   4 -42 194.765 67.4305  23
   0   4 -43 9943.76 784.252   9
   0   4  43 8936.00 753.414  16
   0   4  43 8663.76 749.612  31
   0   4  43 9045.41 753.293  32
   0   4 -43 9597.45 743.012  28
   0   4 -43 7912.36 743.962  23
   0   4  44 402.049 97.2296  16
   0   4 -44 228.009 98.0925   9
   0   4  44 317.969 77.5066  31
   0   4  44 227.640 92.7772  32
   0   4 -44 231.678 66.8646  23
   0   4 -44 336.836 60.1026  28
   0   4  45 1160.22 140.564  32
   0   4  45 1092.92 128.497  31
   0   4 -45 1339.34 116.979  28
   0   4 -45 1051.71 119.508  23
   0   4  45 1280.82 143.436  16
   0   4  46 70.9238 69.5289  31
   0   4  46 11.6789 86.2604  32
   0   4 -46 31.9374 51.2309  28
   0   4  46 194.516 91.6048  16
   0   4  47 155.893 73.1765  31
   0   4  47 157.907 88.2835  32
   0   4 -47 280.552 56.2104  28
   0   4  47 285.144 96.4609  16
   0   4  48 248.698 90.0303  32
   0   4  48 249.956 73.7811  31
   0   4 -48 325.446 57.7636  28
   0   4  48 250.334 93.2697  16
   0   4  49 45.4143 67.6235  31
   0   4  49-18.2309 86.2650  32
   0   4 -49 28.4894 49.6850  28
   0   4  49-24.7116 87.0055  16
   0   4  50 1761.82 177.497  32
   0   4  50 1730.84 168.502  31
   0   4 -50 1701.60 158.770  28
   0   4  50 1919.52 180.028  16
   0   4  51 655.157 92.7742  31
   0   4  51 799.729 110.539  32
   0   4 -51 732.124 80.2316  28
   0   4  51 671.044 111.459  16
   0   4  52 204.862 68.2008  31
   0   4  52 190.496 85.4504  32
   0   4  52 260.641 88.4703  16
   0   4  53 313.090 86.9604  32
   0   4  53 365.921 70.4399  31
   0   4  53 299.306 89.1714  16
   0   4  54 360.150 84.9040  32
   0   4  54 278.162 68.5336  31
   0   4  54 221.758 83.6934  16
   0   4  55 129.618 76.3821  32
   0   4  55 11.2110 59.2983  31
   0   4  55 13.1590 80.0762  16
   0   4  56 534.946 77.6489  31
   0   4  56 507.866 92.0979  32
   0   4  57 70.9442 56.4474  31
   0   4  57 140.405 75.0250  32
   0   4  58 14.8726 43.5979  23
   0   4  58-104.136 73.2741  32
   0   4  58 47.7345 54.3337  31
   0   4  59 969.069 103.369  23
   0   4  59 1121.84 117.857  32
   0   4  59 1122.99 108.952  31
   0   4  60 23.1463 41.5291  23
   0   4  60-31.3467 49.9216  31
   0   4  60-41.1596 65.5132  32
   0   4  61-4.58361 38.4409  23
   0   4  61 75.6651 64.0704  32
   0   4  61-12.9514 46.8358  31
   0   4  62 79.1394 37.4737  23
   0   4  62 104.804 46.3458  31
   0   4  63 499.392 62.5468  23
   0   4  63 602.184 67.1034  31
   0   4  64 774.247 81.5328  23
   0   4  64 907.271 84.2021  31
   0   4  65 9.74280 31.4235  23
   0   4  65-0.82489 35.5712  31
   0   4  66 52.7665 29.2187  23
   0   4  66 72.2713 33.9894  31
   0   4  67 20.5375 23.4691  23
   0   4  67 21.4457 27.7295  31
   0   5   0 102.999 41.4503  23
   0   5   0 233.489 52.2556  31
   0   5  -1 2179.48 190.402  23
   0   5   1 2157.82 190.740  23
   0   5   1 2186.86 193.492  31
   0   5   2 1267.38 127.444  23
   0   5  -2 1446.54 127.795  23
   0   5   2 1490.74 132.079  31
   0   5  -3 1240.57 135.137   9
   0   5   3 1381.60 128.401  31
   0   5   3 1178.73 123.370  23
   0   5  -3 1557.71 124.283  23
   0   5   4 56.8463 50.7199  31
   0   5  -4 153.601 39.5406  23
   0   5   4-5.06362 41.0643  23
   0   5  -4 184.082 53.2937   9
   0   5   5 11.1358 49.8942  31
   0   5  -5 8.18691 36.6393  23
   0   5   5 17.8898 37.1537  23
   0   5  -5 32.0826 47.7053   9
   0   5   6 412.509 64.0709  31
   0   5   6 382.688 56.1876  23
   0   5  -6 395.433 53.4635  23
   0   5  -6 378.107 69.0922   9
   0   5  -7 1811.67 199.348   9
   0   5   7 2237.33 190.087  31
   0   5  -7 2395.70 185.597  23
   0   5   7 1866.82 186.005  23
   0   5   8 269.212 62.7240  31
   0   5  -8 418.749 51.3819  23
   0   5  -8 323.988 71.0650   9
   0   5  -9 2585.84 263.264   9
   0   5   9 2432.18 247.189  23
   0   5  -9 3275.11 247.128  23
   0   5   9 3039.53 250.920  31
   0   5 -10 1008.77 125.079   9
   0   5  10 1100.18 112.916  31
   0   5  10 930.580 107.500  23
   0   5 -10 1349.63 106.528  23
   0   5  11 811.247 89.2453  31
   0   5 -11 902.411 78.7729  23
   0   5  11 583.933 81.1150  23
   0   5 -11 772.024 102.400   9
   0   5  12 359.386 69.0094  31
   0   5  12 429.504 63.2129  23
   0   5 -12 587.185 59.0701  23
   0   5 -12 380.024 81.1840   9
   0   5 -13 6080.33 586.028   9
   0   5 -13 7142.34 566.858  23
   0   5  13 6278.83 568.825  23
   0   5  13 7023.14 570.568  31
   0   5 -14 2573.61 302.049   9
   0   5  14 2841.98 286.082  23
   0   5 -14 3884.10 285.421  23
   0   5  14 3566.98 289.890  31
   0   5 -15 519.464 90.9651   9
   0   5  15 418.612 67.4735  23
   0   5 -15 611.778 63.2766  23
   0   5  15 450.509 73.6505  31
   0   5 -16 313.167 75.3703   9
   0   5 -16 281.744 46.3149  23
   0   5  16 239.989 54.7455  23
   0   5  16 330.728 62.4590  31
   0   5 -17 295.274 73.3824   9
   0   5  17 166.966 58.6319  31
   0   5  17 115.256 47.7230  23
   0   5 -17 125.920 40.9877  23
   0   5  18 663.655 92.4715  16
   0   5 -18 708.866 103.446   9
   0   5  18 710.328 82.7865  31
   0   5 -18 609.639 69.1558  23
   0   5  18 511.930 73.9216  23
   0   5 -19 4466.85 411.629   9
   0   5  19 4356.14 392.297  16
   0   5  19 4903.41 390.049  31
   0   5 -19 4757.73 384.648  23
   0   5  19 4105.86 387.473  23
   0   5  20 691.404 96.0300  16
   0   5 -20 568.546 102.604   9
   0   5  20 693.603 84.3909  31
   0   5 -20 569.428 70.0409  23
   0   5  20 629.210 77.8623  23
   0   5 -21 2467.89 246.974   9
   0   5  21 2458.32 230.105  16
   0   5  21 2643.50 224.571  31
   0   5 -21 2450.82 217.092  23
   0   5  21 2472.61 222.334  23
   0   5  22 182.619 80.0740  16
   0   5 -22 65.4892 74.0221   9
   0   5  22 165.195 64.0383  31
   0   5  22 193.394 77.7036  32
   0   5 -22 190.430 44.4692  23
   0   5  22 137.055 53.3420  23
   0   5  23 33.6666 74.9242  16
   0   5  23-39.4408 76.6994  32
   0   5  23-1.77437 61.7064  31
   0   5  23 17.6365 52.7247  23
   0   5 -23 28.1424 43.3891  23
   0   5 -23 66.9255 73.2791   9
   0   5 -24 3528.23 331.729   9
   0   5  24 3665.26 305.963  31
   0   5 -24 3382.02 298.811  23
   0   5  24 3490.64 303.790  23
   0   5 -25-6.33560 77.9640   9
   0   5  25 126.838 82.9695  32
   0   5  25-12.7638 64.2540  31
   0   5 -25-7.19075 44.0670  23
   0   5  25 14.5326 55.0614  23
   0   5  25-28.7034 82.0714  16
   0   5 -26-25.8211 79.2477   9
   0   5  26 36.9239 64.1772  31
   0   5  26-58.9413 81.6119  32
   0   5  26 106.726 57.1409  23
   0   5 -26 20.5455 45.8217  23
   0   5  26 106.189 80.6814  16
   0   5 -27 578.163 110.221   9
   0   5  27 542.835 85.7824  31
   0   5  27 531.191 101.486  32
   0   5  27 517.370 79.3107  23
   0   5 -27 613.775 72.0117  23
   0   5  27 513.161 101.586  16
   0   5 -28 1121.45 159.137   9
   0   5 -28 1323.68 125.884  23
   0   5  28 1317.62 132.164  23
   0   5  28 1404.29 137.095  31
   0   5 -29 525.554 110.967   9
   0   5 -29 452.967 69.9349  23
   0   5  29 459.625 101.662  32
   0   5  29 635.708 86.1910  31
   0   5 -30 751.613 123.221   9
   0   5 -30 643.016 81.7328  23
   0   5  30 800.652 98.4691  31
   0   5 -31 172.998 92.0679   9
   0   5 -31 78.9878 53.2230  23
   0   5  31 89.7303 87.0849  32
   0   5  31 143.626 71.2639  31
   0   5 -32 55.9858 86.9098   9
   0   5 -32 46.2943 54.3391  23
   0   5  32-2.31335 86.8687  32
   0   5  32-33.1389 69.1128  31
   0   5 -33 77.7365 85.7403   9
   0   5  33 176.879 72.1359  31
   0   5  33 225.228 90.4963  32
   0   5 -33 36.2754 55.4669  23
   0   5 -33 162.406 47.0761  28
   0   5 -34 149.049 88.7481   9
   0   5  34 192.743 73.5730  31
   0   5  34 125.628 88.5530  32
   0   5 -34 88.2234 44.8554  28
   0   5 -34 46.8921 55.5478  23
   0   5  34 33.6588 89.0135  16
   0   5 -35 500.109 110.466   9
   0   5  35 481.647 103.856  32
   0   5  35 662.002 90.4929  31
   0   5 -35 575.934 78.3843  23
   0   5 -35 578.558 69.4639  28
   0   5  35 546.778 105.047  16
   0   5 -36-43.0755 82.9552   9
   0   5  36 67.5779 88.8410  16
   0   5 -36 103.094 45.9640  28
   0   5 -36 52.1346 57.5266  23
   0   5  36-9.29169 84.0811  32
   0   5  36 78.3225 69.0105  31
   0   5  37 360.190 95.6399  16
   0   5 -37 355.946 69.1655  23
   0   5 -37 372.762 59.9619  28
   0   5  37 363.420 94.4891  32
   0   5  37 514.182 81.8316  31
   0   5  38 58.3879 88.3192  16
   0   5 -38-3.87146 56.0177  23
   0   5 -38 21.0719 45.1213  28
   0   5  38 13.5318 69.0313  31
   0   5  39 185.580 89.3078  16
   0   5 -39 192.237 51.4588  28
   0   5  39 225.881 60.4087  23
   0   5 -39 191.581 60.2084  23
   0   5  39 241.211 71.3245  31
   0   5  40-15.5568 86.2119  16
   0   5 -40 121.812 57.1960  23
   0   5  40-18.4414 53.6466  23
   0   5 -40-52.8455 47.8825  28
   0   5  40 128.619 66.8726  31
   0   5  41 1066.48 138.951  16
   0   5  41 1167.14 119.747  23
   0   5 -41 1282.13 114.213  28
   0   5 -41 987.626 117.302  23
   0   5  41 1372.18 126.301  31
   0   5  42 379.273 93.0503  16
   0   5 -42 343.070 58.4732  28
   0   5  42 375.555 64.9504  23
   0   5 -42 284.486 64.9081  23
   0   5  42 419.803 75.5010  31
   0   5  43-32.2652 83.3620  16
   0   5  43-3.51079 53.0019  23
   0   5 -43 72.0287 51.8138  23
   0   5 -43 34.2496 48.0640  28
   0   5  43 50.3452 62.5875  31
   0   5  44-85.9602 51.7565  23
   0   5 -44-94.9106 52.0012  23
   0   5 -44 69.3527 46.6598  28
   0   5  44 89.7095 63.4663  31
   0   5  45-28.5583 50.6407  23
   0   5 -45 49.5295 48.7302  28
   0   5  45 58.3530 61.0805  31
   0   5  46 496.197 76.4793  23
   0   5 -46 709.813 74.1226  28
   0   5  46 659.292 84.7056  31
   0   5 -47 20.5549 45.2440  28
   0   5  47 65.2924 49.1148  23
   0   5  47-9.98231 74.9374  32
   0   5  47 40.2831 56.3658  31
   0   5  48 778.629 92.8231  23
   0   5 -48 923.419 90.3825  28
   0   5  48 865.148 98.6706  31
   0   5  48 996.175 111.226  32
   0   5 -49 413.773 57.4696  28
   0   5  49 358.693 60.2304  23
   0   5  49 422.456 68.0195  31
   0   5 -50 82.9902 43.4629  28
   0   5  50 87.9510 48.4292  23
   0   5  50 164.759 56.3957  31
   0   5  51 22.1893 43.5098  23
   0   5 -51 33.2595 40.3616  28
   0   5  51-37.3836 52.6654  31
   0   5  52 191.478 48.6567  23
   0   5  52 208.902 55.2951  31
   0   5  53 3.80961 42.2753  23
   0   5  53 38.7177 47.6298  31
   0   5  54 200.653 47.3168  23
   0   5  54 314.400 54.0684  31
   0   5  55 90.5073 42.1000  23
   0   5  55 139.423 47.2229  31
   0   5  56-17.2748 37.9128  23
   0   5  56 47.6404 43.8864  31
   0   5  57 246.022 44.3600  23
   0   5  57 258.524 48.0428  31
   0   5  58 1.88324 32.2229  23
   0   5  58 3.52778 37.6522  31
   0   5  59 58.2332 32.4547  23
   0   5  59 35.1587 35.1491  31
   0   5  60 25.3354 30.9889  23
   0   5  60 20.7678 31.9927  31
   0   5  61-22.0470 28.2915  23
   0   5  61 3.74394 28.8590  31
   0   5  62 109.583 26.1633  23
   0   6   0 19069.2 1586.59  23
   0   6  -1 3914.99 297.857  23
   0   6   1 3589.19 297.717  23
   0   6   1 3053.31 292.897  46
   0   6   2 2338.16 212.947  23
   0   6  -2 2209.78 210.170  23
   0   6   2 2582.78 209.013  46
   0   6  -3 17690.5 1365.75  23
   0   6   3 16345.0 1365.87  23
   0   6   3 15528.2 1363.14  46
   0   6   4 1900.57 212.761  23
   0   6   4 2375.06 209.489  46
   0   6   5 220.318 61.7961  23
   0   6   5 289.286 55.4993  46
   0   6  -6 1396.57 115.028  23
   0   6   6 1221.18 116.568  23
   0   6   6 992.554 109.992  46
   0   6  -7 148.148 47.5324  23
   0   6   7 132.241 53.3340  23
   0   6   7 210.904 63.1037  31
   0   6   8 108.549 54.7720  23
   0   6  -8 189.819 48.8333  23
   0   6   8 221.804 64.6825  31
   0   6  -9 24.9388 43.0241  23
   0   6   9 18.0091 49.4424  23
   0   6   9 36.6305 59.6967  31
   0   6 -10 85.7246 44.5677  23
   0   6  10 29.7877 50.9976  23
   0   6  10-78.6342 60.8367  31
   0   6  11 1269.42 137.174  23
   0   6 -11 1505.38 133.549  23
   0   6  11 1521.53 141.457  31
   0   6  12 308.107 66.6322  23
   0   6  12 308.207 71.4516  31
   0   6  13 235.390 61.0338  23
   0   6 -13 311.646 53.4362  23
   0   6  13 301.955 71.6456  31
   0   6 -14 1745.55 146.569  23
   0   6  14 1371.86 150.595  23
   0   6  14 1632.36 153.822  31
   0   6  15 415.630 74.8180  23
   0   6 -15 507.446 65.2389  23
   0   6  15 572.149 80.9484  31
   0   6 -16 989.437 96.6763  23
   0   6  16 870.538 103.593  23
   0   6  16 979.922 108.142  31
   0   6 -17 1965.97 177.031  23
   0   6  17 1997.59 183.688  23
   0   6  17 1984.90 184.319  31
   0   6 -18 66.0269 70.3602   9
   0   6  18-16.4654 56.9978  23
   0   6 -18 12.4410 45.3922  23
   0   6  18 82.6609 65.9842  31
   0   6 -19-5.61670 68.9863   9
   0   6 -19 23.5848 43.8990  23
   0   6  19 55.5779 57.4950  23
   0   6  19 100.661 65.2342  31
   0   6 -20 154.574 74.2905   9
   0   6 -20 208.104 50.9393  23
   0   6  20 167.996 64.7770  23
   0   6  20 283.581 69.7173  31
   0   6 -21 302.116 83.2665   9
   0   6 -21 176.317 50.2485  23
   0   6  21 169.089 62.2775  23
   0   6  21 211.551 65.4764  31
   0   6 -22 23.6179 71.4020   9
   0   6  22 67.9949 58.0809  23
   0   6 -22 45.5272 46.2283  23
   0   6  22 12.5081 63.1926  31
   0   6 -23 1186.35 157.492   9
   0   6  23 1626.62 139.878  31
   0   6  23 1480.24 137.611  23
   0   6 -23 1225.66 128.865  23
   0   6  24 551.409 83.8488  31
   0   6  24 616.096 80.2339  23
   0   6 -24 510.932 69.6679  23
   0   6  25 159.232 63.7653  31
   0   6 -25 69.4219 48.3995  23
   0   6  25 87.8245 58.0529  23
   0   6  26 1020.93 102.083  31
   0   6 -26 666.364 88.3671  23
   0   6  26 925.298 98.2925  23
   0   6  27 249.933 68.9605  31
   0   6 -27 253.771 53.5716  23
   0   6  27 176.983 63.9912  23
   0   6  28-10.6601 63.5946  31
   0   6  28-47.4857 56.6332  23
   0   6 -28-42.0697 49.7904  23
   0   6  29 340.700 69.7928  31
   0   6 -29 223.614 55.4898  23
   0   6  29 196.295 62.9562  23
   0   6  30 476.234 77.2765  31
   0   6 -30 446.867 65.1834  23
   0   6  30 475.427 74.4613  23
   0   6  31 3.46657 60.8962  31
   0   6 -31 37.2970 49.0147  23
   0   6  31-38.8994 56.6462  23
   0   6  32 919.658 102.201  31
   0   6 -32 877.557 88.0506  28
   0   6  32 856.092 98.0265  23
   0   6 -32 825.885 92.7354  23
   0   6  33 723.662 89.6877  31
   0   6  33 683.160 85.1515  23
   0   6 -33 729.300 76.0555  28
   0   6 -33 621.430 80.4210  23
   0   6  34 248.410 66.8870  31
   0   6 -34 321.297 58.4480  23
   0   6  34 334.962 62.8790  23
   0   6 -34 298.004 51.4273  28
   0   6  35 680.685 89.4258  31
   0   6 -35 804.721 78.1550  28
   0   6  35 700.680 84.9463  23
   0   6 -35 617.729 80.5311  23
   0   6  36 4099.64 325.429  31
   0   6 -36 4356.24 320.374  28
   0   6  37 117.347 58.1223  31
   0   6 -37 47.8340 48.5597  23
   0   6 -37 114.728 43.9129  28
   0   6  38 461.797 68.2634  31
   0   6 -38 304.395 55.7142  28
   0   6  39 1122.27 114.612  31
   0   6 -39 1129.52 107.892  28
   0   6  40-38.7242 54.4514  31
   0   6 -40-27.2971 42.7575  28
   0   6  41 13.8524 52.5541  31
   0   6 -41 47.7934 43.3045  28
   0   6  42-62.6877 51.5861  31
   0   6 -42 45.4306 43.1939  28
   0   6  43 920.663 93.1744  31
   0   6 -43 827.991 86.9130  28
   0   6  44 389.008 65.3072  31
   0   6 -44 522.246 59.4294  28
   0   6  45 29.0444 45.5109  31
   0   6 -45 26.3082 39.0157  28
   0   6  46 241.383 51.0646  31
   0   6 -46 194.912 43.3328  28
   0   6  47 221.694 48.7392  31
   0   6 -47 203.106 42.4891  28
   0   6  48 317.741 53.2745  31
   0   6 -48 366.824 48.6523  28
   0   6  49 1485.59 135.023  31
   0   6 -49 1558.53 131.863  28
   0   6  49 1424.74 134.223  23
   0   6  50 560.362 63.3301  31
   0   6  50 573.160 63.2399  23
   0   6  51 7.70819 34.2929  31
   0   6  51 72.6113 34.5281  23
   0   6  52 715.535 67.0578  31
   0   6  52 603.132 66.3346  23
   0   6  53 383.784 46.7401  31
   0   6  53 440.514 48.7197  23
   0   6  54 708.172 66.6108  31
   0   6  54 705.219 68.0050  23
   0   6  55 1452.52 126.196  23
   0   6  56 1199.96 104.605  23
   0   7  -1 1350.79 123.860  23
   0   7   1 1262.35 123.415  23
   0   7   2 2917.99 267.159  23
   0   7  -2 3281.32 267.547  23
   0   7  -3 580.728 70.1255  23
   0   7   4 878.660 102.155  23
   0   7  -4 1182.04 103.033  23
   0   7   5 4080.26 371.055  23
   0   7  -5 4621.06 370.534  23
   0   7  -6 2852.23 240.781  23
   0   7   6 2693.06 242.997  23
   0   7  -7 729.269 79.9019  23
   0   7   8-11.9545 48.1782  23
   0   7  -8 144.998 43.6281  23
   0   7   9-13.5362 47.6925  23
   0   7  -9 35.7671 42.0279  23
   0   7 -10 295.285 49.8247  23
   0   7  10 229.578 56.3255  23
   0   7 -11 186.935 45.3850  23
   0   7  11 146.153 54.1237  23
   0   7  12 2673.27 247.032  23
   0   7 -12 2945.58 244.092  23
   0   7 -13 545.494 65.6867  23
   0   7  14 910.690 103.571  23
   0   7 -14 1063.55 98.0910  23
   0   7  15 553.581 78.5658  23
   0   7 -15 722.678 73.0237  23
   0   7  16 1017.61 101.495  23
   0   7 -16 1086.18 94.6829  23
   0   7  16 824.343 90.0688  46
   0   7  17 2585.74 210.508  23
   0   7 -17 2780.38 205.536  23
   0   7  18 66.4880 51.4496  23
   0   7 -18 68.2489 42.7574  23
   0   7  18 53.5084 34.5352  46
   0   7  19 123.044 52.5689  23
   0   7 -19 77.2290 43.3238  23
   0   7  19 87.2663 35.6187  46
   0   7 -20 1372.83 122.729  23
   0   7  20 1587.46 130.422  23
   0   7  20 1184.77 119.566  46
   0   7  21 665.924 74.1138  23
   0   7 -21 536.980 65.4825  23
   0   7  21 514.599 60.2837  46
   0   7  22 347.293 57.9610  23
   0   7 -22 238.133 48.0959  23
   0   7  22 243.515 41.9388  46
   0   7  23 389.980 60.3956  23
   0   7 -23 234.734 49.8458  23
   0   7  23 338.531 61.2070  31
   0   7  24 1145.07 111.061  23
   0   7 -24 1092.25 103.830  23
   0   7 -24 1024.38 101.920  28
   0   7  24 1164.94 110.725  31
   0   7 -25 1659.66 169.184  23
   0   7 -25 1895.01 168.679  28
   0   7  25 2277.13 176.859  23
   0   7  25 2173.52 175.845  31
   0   7  26 990.014 90.4546  23
   0   7 -26 789.535 80.2076  28
   0   7  26 954.165 90.0336  31
   0   7 -27 2007.89 185.521  28
   0   7  27 2302.59 191.862  23
   0   7  27 2222.20 191.156  31
   0   7  28 20.0076 46.8808  23
   0   7 -28 28.0766 35.8560  28
   0   7  28 31.1453 48.1751  31
   0   7  29 692.611 73.4112  23
   0   7 -29 555.712 65.1087  28
   0   7  29 634.694 74.1042  31
   0   7 -30 302.327 47.4520  28
   0   7  30 405.622 57.8455  23
   0   7  30 348.975 57.0902  31
   0   7  31 62.2046 44.0005  23
   0   7  31 79.9437 45.5145  31
   0   7  32-7.70176 41.4796  23
   0   7  32 38.5991 44.5875  31
   0   7  33 50.9087 41.3902  23
   0   7  33 52.0058 43.4650  31
   0   7  34-7.18708 39.2046  23
   0   7  34 53.9337 42.7505  31
   0   7  35 878.057 86.2616  23
   0   7  35 824.953 85.5872  31
   0   7  36 3384.21 292.138  23
   0   7  36 3459.52 291.407  31
   0   7  37 10.5679 38.1331  23
   0   7  37 100.411 38.1431  31
   0   7  38 122.868 38.4528  23
   0   7  38 108.171 37.0490  31
   0   7  39 21.0397 33.7917  23
   0   7 -39 14.5730 33.8326  28
   0   7  39 25.9893 34.0279  31
   0   7  40-34.3734 33.5007  23
   0   7 -40-3.62777 32.1776  28
   0   7  40-71.3635 33.1229  31
   0   7  41 150.768 34.9801  23
   0   7 -41 116.391 33.7601  28
   0   7 -42 215.472 37.5036  28
   0   7  42 229.918 36.2126  23
   0   7 -43 272.317 36.0198  28
   0   7  43 212.640 37.2512  23
   0   7  44 32.7630 26.8976  23
   0   7 -44 24.6650 26.4475  28
   0   7  45 195.480 31.3061  23
   0   7  46 10.1051 21.3799  23
   0   7  47 270.494 31.8358  23
   0   8   0 399.614 48.2222  23
   0   8  -1 85.5068 32.3301  23
   0   8   1 96.1554 32.7818  23
   0   8  -2 293.847 41.3532  23
   0   8   2 299.553 41.9782  23
   0   8   3 132.748 35.4915  23
   0   8  -3 138.499 34.3409  23
   0   8   4 651.732 68.1289  23
   0   8  -4 709.627 67.6387  23
   0   8   5 372.475 50.2825  23
   0   8  -5 442.048 48.3475  23
   0   8  -6 868.440 72.2864  23
   0   8   6 612.823 72.2016  23
   0   8   7 66.4521 34.4884  23
   0   8   8 240.763 41.8246  23
   0   8  -8 305.876 39.3333  23
   0   8   9 302.330 44.7422  23
   0   8  -9 336.850 41.5802  23
   0   8 -10 266.470 38.0107  23
   0   8  10 247.630 41.4170  23
   0   8  11 684.804 69.7425  23
   0   8 -11 675.519 65.8259  23
   0   8 -12 740.549 67.4958  23
   0   8 -12 631.448 66.3186  28
   0   8  12 762.429 71.4739  23
   0   8  13 136.490 36.8694  23
   0   8 -14 1214.90 115.071  28
   0   8  14 1500.46 118.997  23
   0   8 -15 137.056 29.6388  28
   0   8  15 142.134 36.5358  23
   0   8 -16 172.771 31.7891  28
   0   8  16 223.286 37.7681  23
   0   8  17 234.704 40.5570  23
   0   8 -17 263.503 35.6529  28
   0   8 -18 464.030 48.7945  28
   0   8  18 476.469 53.5542  23
   0   8 -19 708.471 71.1739  28
   0   8  19 849.950 75.0053  23
   0   8  20 376.560 45.8505  23
   0   8 -20 359.609 42.5157  28
   0   8  21 68.2321 31.5678  23
   0   8 -21 72.2853 27.1035  28
   0   8 -22 385.765 44.5064  28
   0   8  22 427.702 47.8550  23
   0   8  23 23.7231 27.6717  23
   0   8 -23-38.4622 26.9373  28
   0   8 -24 1.50323 25.8070  28
   0   8  24 6.45362 27.7525  23
   0   8 -25 40.6625 25.3745  28
   0   8  25-11.8277 25.4240  23
   0   8 -26 361.061 41.2667  28
   0   8  26 367.846 42.8439  23
   0   8 -27 128.902 27.5502  28
   0   8  27 114.771 28.4301  23
   0   8  28 23.0204 24.0691  23
   0   8 -28 71.2196 25.5920  28
   0   8  29 351.854 40.2955  23
   0   8 -29 396.766 41.2342  28
   0   8  30-33.5667 21.8681  23
   0   8 -30 16.7521 22.4150  28
   0   8  31 71.3331 21.7176  23
   0   8 -31 110.306 23.9949  28
   0   8  32 14.1247 18.6601  23
   0   8 -32 46.1277 21.5358  28
   0   8 -33 23.5134 19.4575  28
   0   8 -34 34.5334 18.2100  28
   1  -8 -32 52.9619 28.1125  14
   1  -8 -31 53.4286 29.2001  14
   1  -8 -30 233.842 35.7522  14
   1  -8 -29 150.015 34.1257  14
   1  -8 -28 50.3087 32.3764  14
   1  -8 -27 197.910 37.0105  14
   1  -8  25 327.441 51.0776  37
   1  -8  26 99.6079 41.1419  37
   1  -8  27 46.4559 36.4013  37
   1  -8  28 48.3486 33.6666  37
   1  -7 -48-3.97849 25.8422  27
   1  -7 -47 147.906 30.2413  38
   1  -7 -47 198.650 32.9415  27
   1  -7 -47 150.088 30.0312  25
   1  -7 -46 297.779 41.3412  38
   1  -7 -46 400.342 38.5186  15
   1  -7 -46 288.429 43.3581  27
   1  -7 -46 320.751 41.3456  25
   1  -7 -45-40.2833 32.2592  38
   1  -7 -45 49.6162 26.0214  15
   1  -7 -45 34.0571 32.0118  25
   1  -7 -45-4.54823 23.2186  22
   1  -7 -44 88.0872 34.2009  38
   1  -7 -44 30.9835 27.4174  15
   1  -7 -44 50.0522 34.7168  25
   1  -7 -44 31.8679 26.0286  22
   1  -7 -43 580.460 60.5913  38
   1  -7 -43 626.005 58.4066  15
   1  -7 -43 513.800 55.8138  22
   1  -7 -42 396.216 50.9709  38
   1  -7 -42 367.099 46.2815  15
   1  -7 -42 359.413 44.1375  22
   1  -7 -41 162.673 43.5892  38
   1  -7 -41 145.407 38.1324  15
   1  -7 -41 182.776 34.9547  22
   1  -7 -40 316.478 49.1899  38
   1  -7 -40 265.978 45.5434  15
   1  -7 -40 325.606 42.1556  22
   1  -7 -39 171.100 46.3641  38
   1  -7 -39 210.457 40.2631  15
   1  -7 -39 168.842 37.3569  22
   1  -7 -38 228.401 49.7827  38
   1  -7 -38 201.619 41.1287  15
   1  -7 -38 165.785 38.2597  22
   1  -7 -37 47.6734 39.4493  15
   1  -7 -37 55.7827 35.9417  22
   1  -7 -36 413.860 54.1811  15
   1  -7 -36 346.261 49.6722  22
   1  -7 -35 165.421 43.0472  15
   1  -7 -35 203.823 40.9273  22
   1  -7 -34 1468.62 130.578  22
   1  -7 -33 1503.26 133.694  22
   1  -7 -32 370.597 51.9214  22
   1  -7 -31 680.605 71.8136  22
   1  -7 -30 1042.13 98.9059  22
   1  -7 -29 2185.84 189.130  22
   1  -7 -28 756.530 78.3438  22
   1  -7  28 1542.05 146.987  12
   1  -7  28 1340.86 148.329  45
   1  -7  29 1810.13 173.371  12
   1  -7  29 1830.47 176.353  45
   1  -7  30 276.199 74.8492  12
   1  -7  30 232.177 77.5510  45
   1  -7  31 478.823 86.2213  12
  -1  -7 -31 626.754 62.4324  13
   1  -7  31 449.005 87.9178  45
   1  -7  32 518.013 99.8826  31
  -1  -7 -32 753.328 66.6984  13
   1  -7  32 611.061 87.6611  12
   1  -7  32 381.039 87.2305  45
   1  -7  33 682.987 93.6433  12
   1  -7  33 559.621 94.4526  45
   1  -7  34 1041.87 128.452  31
   1  -7  34 1017.26 119.602  12
  -1  -7 -34 1291.79 107.515  13
   1  -7  34 1215.06 131.802  37
   1  -7  35 487.732 84.3320  31
  -1  -7 -35 498.471 53.2661  13
   1  -7  35 399.812 70.8744  12
   1  -7  35 370.685 85.3108  37
   1  -7  36 272.416 71.6811  31
   1  -7  36 183.531 57.5177  12
  -1  -7 -36 243.582 40.1222  13
   1  -7  36 226.470 71.6597  37
  -1  -7 -37 112.583 33.4173  13
   1  -7  37 114.799 61.9318  31
  -1  -7 -37 107.036 37.8569  22
   1  -7  37 85.4976 68.3232  37
  -1  -7 -38 590.120 56.5708  13
   1  -7  38 451.858 75.4771  31
  -1  -7 -38 543.632 59.7805  22
   1  -7  38 506.324 79.0109  37
  -1  -7 -39 318.742 41.9633  13
   1  -7  39 270.799 62.0810  31
  -1  -7 -39 394.992 46.5956  22
   1  -7  39 337.449 67.3191  37
  -1  -7 -40 43.7107 27.8141  13
   1  -7  40-12.3609 48.1670  31
  -1  -7 -40 9.30496 32.4938  22
   1  -7  40 99.0521 55.1357  37
  -1  -7 -41 54.3965 26.8008  13
   1  -7  41 92.3846 43.8757  31
  -1  -7 -41 47.9078 31.8531  22
   1  -7  41-10.0284 48.7425  37
   1  -7  42 189.935 48.3444  37
  -1  -7 -42 188.416 36.5465  22
  -1  -7 -42 251.805 32.0743  13
   1  -7  43 302.329 51.4504  37
  -1  -7 -43 392.723 39.5444  13
  -1  -7 -43 360.663 43.3234  22
  -1  -7 -44 135.813 28.1898  15
  -1  -7 -44 100.571 23.0631  13
  -1  -7 -44 78.7842 27.5926  22
  -1  -7 -45 71.1170 30.9240  38
  -1  -7 -45 28.3611 25.0750  15
  -1  -7 -45 36.4967 24.8449  22
  -1  -7 -46 281.581 38.2368  38
  -1  -7 -46 236.267 33.9165  22
  -1  -7 -47 111.483 25.9848  38
   1  -6 -56 691.994 64.0656  22
   1  -6 -56 732.881 65.2903  25
   1  -6 -56 661.231 65.3264  15
   1  -6 -55 256.590 36.3340  15
   1  -6 -55 265.027 35.7243  22
   1  -6 -55 266.630 38.4020  25
   1  -6 -55 230.082 36.8077  14
   1  -6 -54 7.32703 32.0487  15
   1  -6 -54 87.5293 33.5537  25
   1  -6 -54 11.0590 28.4217  22
   1  -6 -54 56.1240 32.6937  14
   1  -6 -54 49.8356 26.6629  13
   1  -6 -53 701.928 70.3611  15
   1  -6 -53 695.085 66.7891  13
   1  -6 -53 731.221 70.0412  22
   1  -6 -52 53.0610 40.8832  38
   1  -6 -52 130.283 37.8501  15
   1  -6 -52 42.0345 31.0430  13
   1  -6 -52 47.9087 35.5241  22
   1  -6 -51 97.2464 41.6783  38
   1  -6 -51 70.8780 38.8744  15
   1  -6 -51 84.8286 33.1502  13
   1  -6 -51 57.8569 37.7898  22
   1  -6 -50 167.633 48.7347  38
   1  -6 -50 129.503 43.2564  15
   1  -6 -50 141.527 35.6522  13
   1  -6 -50 126.556 40.2966  22
   1  -6 -49 211.367 49.6066  38
   1  -6 -49 204.429 45.4620  15
   1  -6 -49 237.528 45.6906  22
   1  -6 -49 142.977 39.1150  13
   1  -6 -48 688.812 73.6749  22
   1  -6 -48 713.393 71.1867  13
  -1  -6  47 754.441 89.2375  37
   1  -6 -47 818.126 80.0020  22
   1  -6 -47 747.335 77.0127  13
  -1  -6  46 138.525 62.4155  37
   1  -6 -46 155.614 45.6015  22
   1  -6 -46 159.475 41.9928  13
  -1  -6  45 167.386 66.7697  37
   1  -6 -45 87.9629 45.6425  22
   1  -6 -45 30.7406 40.1632  13
  -1  -6  44 168.356 71.8473  37
   1  -6 -44 244.681 49.9319  22
   1  -6 -44 164.602 44.6335  13
  -1  -6  43 21.1370 71.4623  37
   1  -6 -43 81.0011 49.0869  22
   1  -6 -43 18.6154 40.5633  13
  -1  -6  42 1163.71 127.852  37
   1  -6 -42 1088.59 109.333  22
   1  -6 -42 1166.19 107.053  13
  -1  -6  41 638.366 102.541  37
   1  -6 -41 748.023 81.4232  22
   1  -6 -41 714.440 76.4316  13
  -1  -6  40 667.232 113.137  37
   1  -6 -40 882.828 90.6804  22
   1  -6 -40 901.563 87.2688  13
   1  -6 -39 22.0730 45.2691  13
  -1  -6  39 28.5398 83.3682  37
   1  -6 -38 649.850 73.8757  13
  -1  -6  38 625.820 109.496  37
   1  -6 -37 3705.21 302.368  13
  -1  -6  37 3121.43 317.311  37
   1  -6 -36 923.936 90.5968  13
  -1  -6  36 731.454 123.409  37
   1  -6 -35 131.492 50.4786  13
  -1  -6  35 312.216 99.3161  37
   1  -6 -34 560.043 69.7692  13
   1  -6 -33 876.915 90.9785  13
   1  -6 -32 460.264 64.4667  13
   1  -6 -23 455.968 149.939  10
   1  -6 -22 414.801 148.840  10
   1  -6 -21 400.868 147.713  10
   1  -6 -20 1266.75 185.530  10
   1  -6 -20 633.335 193.667   7
   1  -6 -19 945.958 175.358  10
   1  -6 -19 1044.57 204.689   7
   1  -6 -18 408.815 145.029  10
   1  -6 -18 392.512 168.595   7
   1  -6 -17 187.548 135.696  10
   1  -6 -17 153.293 160.613   7
   1  -6 -16 708.980 152.462  10
   1  -6 -16 535.080 185.048   7
   1  -6 -15 293.288 135.700  10
   1  -6 -15 279.196 172.793   7
   1  -6 -14 1918.14 234.040  10
   1  -6 -13 302.333 134.192  10
   1  -6 -13 272.016 172.032   7
   1  -6 -11 237.365 161.344   7
   1  -6 -10 535.047 168.766   7
   1  -6  -9 575.689 173.778   7
   1  -6  -8 413.702 169.430   7
   1  -6  -6 2687.93 305.538   7
   1  -6  -5 2316.52 283.127   7
   1  -6  -4 1441.15 227.930   7
  -1  -6   4 1780.11 223.382   7
  -1  -6   3 309.801 140.470   7
   1  -6  -3 257.977 157.082   7
   1  -6  -2 861.742 191.110   7
  -1  -6   2 1009.23 174.538   7
  -1  -6   1 196.200 141.645   7
   1  -6  -1 442.222 162.895   7
  -1  -6   0 392.360 147.678   7
   1  -6   0 619.575 169.525   7
  -1  -6  -1 617.591 155.993   7
   1  -6   1 847.382 181.857   7
   1  -6   2 940.448 194.804   7
  -1  -6  -2 1012.89 174.635   7
  -1  -6  -3 343.235 141.279   7
   1  -6   3 451.974 168.146   7
   1  -6   4 2022.15 248.152   7
  -1  -6  -4 1621.31 219.794   7
   1  -6   5 2330.70 263.861   7
  -1  -6  -5 1672.27 228.739   7
   1  -6   6 2336.36 263.391   7
  -1  -6  -6 1692.91 230.020   7
  -1  -6  -7 1085.95 183.699   7
   1  -6   7 1420.85 218.379   7
   1  -6   8 1214.39 221.915   7
  -1  -6  -8 1247.94 187.083   7
   1  -6   9 856.003 194.607   7
  -1  -6  -9 516.295 150.315   7
   1  -6  10 368.722 175.318   7
  -1  -6 -10 400.168 141.688   7
  -1  -6 -11 378.864 141.334   7
   1  -6  11 423.014 177.701   7
   1  -6  12 3293.29 308.793   7
  -1  -6 -12 1722.40 250.441   7
  -1  -6 -13 466.525 143.034   7
   1  -6  13 508.359 190.800   7
   1  -6  14 1998.37 278.442   7
   1  -6  15 426.875 192.496   7
   1  -6  16 844.795 210.225   7
   1  -6  17 332.570 189.945   7
   1  -6  18 345.617 194.659   7
   1  -6  19 756.030 216.471   7
  -1  -6 -21 342.997 131.413  10
  -1  -6 -22 942.754 161.569  10
   1  -6  28 1988.81 203.530  44
   1  -6  29 479.225 113.928  44
   1  -6  30 311.163 103.313  35
   1  -6  31 740.615 117.244  26
   1  -6  31 709.745 120.349  35
   1  -6  32 232.624 96.3768  26
   1  -6  32 141.845 98.5678  35
   1  -6  33 1380.39 146.452  12
   1  -6  33 1091.16 141.153  26
   1  -6  33 1126.24 141.838  35
   1  -6  33 1061.16 150.874  45
   1  -6  34 848.351 122.431  12
   1  -6  34 716.618 114.617  26
   1  -6  34 601.740 126.438  45
   1  -6  35 1301.93 153.678  12
   1  -6  35 1316.13 148.511  26
   1  -6  35 1307.27 158.512  45
   1  -6  36 199.658 103.199  12
   1  -6  36 378.879 92.9689  26
   1  -6  36 251.455 104.603  45
   1  -6  37 1569.45 168.738  12
   1  -6  37 1611.91 183.963  31
   1  -6  37 1559.80 165.960  26
   1  -6  37 1620.56 175.894  45
   1  -6  38 175.256 94.9313  12
   1  -6  38 60.8549 112.596  31
   1  -6  38 220.425 84.5662  26
   1  -6  38 307.525 110.088  37
   1  -6  38 125.487 98.3581  45
   1  -6  39-42.6371 88.9796  12
   1  -6  39-18.2628 110.180  31
   1  -6  39 3.60151 78.5904  26
   1  -6  39-28.3923 92.8157  45
   1  -6  39 13.0780 105.944  37
   1  -6  40 1052.14 120.951  12
   1  -6  40 862.713 138.922  31
   1  -6  40 929.603 114.525  26
   1  -6  40 710.993 132.921  37
   1  -6  40 939.826 123.674  45
   1  -6  41 596.402 96.1882  12
   1  -6  41 454.035 113.653  31
   1  -6  41 396.617 85.4888  26
   1  -6  41 442.358 109.162  37
   1  -6  41 501.173 98.2892  45
   1  -6  42 1235.92 133.691  12
  -1  -6 -42 1311.42 112.595  13
   1  -6  42 1184.24 147.750  31
   1  -6  42 991.343 125.474  26
   1  -6  42 1174.22 144.933  37
  -1  -6 -42 1102.87 111.211  43
   1  -6  42 1332.87 136.391  45
   1  -6  43 127.685 95.4466  31
  -1  -6 -43 192.167 45.5750  13
   1  -6  43 123.659 76.6100  12
   1  -6  43 45.6520 90.4404  37
   1  -6  43 50.2873 78.5442  45
  -1  -6 -43 83.8285 42.8450  43
   1  -6  44 264.361 95.1061  31
   1  -6  44 349.740 76.7695  12
  -1  -6 -44 295.594 50.4706  13
   1  -6  44 301.432 94.9947  37
   1  -6  44 386.580 80.8385  45
  -1  -6 -44 247.352 48.0115  43
   1  -6  45 222.488 87.8091  31
   1  -6  45 274.605 71.5453  12
  -1  -6 -45 328.690 47.7607  13
   1  -6  45 220.379 84.9863  37
  -1  -6 -45 187.641 46.9484  43
   1  -6  46 49.0839 80.4764  31
   1  -6  46 233.851 64.2002  12
  -1  -6 -46 146.752 42.9737  13
  -1  -6 -46 75.0866 39.6919  43
   1  -6  46 129.764 81.2641  37
  -1  -6 -47 368.684 51.4314  13
   1  -6  47 276.133 68.0669  12
   1  -6  47 402.751 85.3867  31
  -1  -6 -47 523.190 57.0892  22
   1  -6  47 387.015 81.3698  37
  -1  -6 -47 358.032 50.5694  43
  -1  -6 -48 1018.34 90.6264  13
   1  -6  48 985.666 111.320  31
  -1  -6 -48 1013.56 91.7450  22
   1  -6  48 1083.47 111.877  37
  -1  -6 -48 795.210 88.4897  43
  -1  -6 -49 482.845 52.9301  13
   1  -6  49 421.660 75.6956  31
  -1  -6 -49 503.557 56.1995  22
  -1  -6 -49 319.147 49.1807  43
   1  -6  49 452.071 77.3448  37
  -1  -6 -50 106.426 35.3528  13
   1  -6  50 93.3147 59.4371  31
  -1  -6 -50 157.357 40.4216  22
   1  -6  50 1.18471 58.7635  37
  -1  -6 -50 58.5706 31.4610  43
  -1  -6 -51 15.0122 32.2729  13
   1  -6  51-55.2292 51.7228  31
  -1  -6 -51 25.3747 36.4590  22
  -1  -6 -51-6.49528 29.4255  43
   1  -6  51 19.2216 51.9819  37
  -1  -6 -52 187.270 34.5726  13
  -1  -6 -52 251.364 36.9794  22
  -1  -6 -53 476.174 53.1745  22
  -1  -6 -53 489.537 51.1037  13
  -1  -6 -54 141.724 33.9896  22
  -1  -6 -54 250.040 31.8371  13
  -1  -6 -55 145.814 30.1156  38
  -1  -6 -55 97.8233 23.5036  13
  -1  -6 -55 68.3370 25.4746  22
  -1  -6 -56 302.146 34.1365  22
   1  -5 -62 2.40112 27.2511  43
   1  -5 -62-9.16845 25.7336  15
   1  -5 -62-8.63208 26.8088  22
   1  -5 -61 66.0732 32.2269  43
   1  -5 -61 59.8993 32.5995  38
   1  -5 -61 92.3932 30.0203  15
   1  -5 -61 87.5660 29.0770  25
   1  -5 -60 223.570 41.2676  38
   1  -5 -60 262.796 40.0274  15
   1  -5 -60 254.348 36.8569  13
   1  -5 -60 238.142 38.7529  25
   1  -5 -60 215.367 38.8643  27
   1  -5 -59 142.868 41.5707  38
   1  -5 -59 110.427 39.7522  43
   1  -5 -59 95.5014 36.9239  15
   1  -5 -59 138.821 33.4546  13
   1  -5 -59 141.874 33.7061  14
   1  -5 -59 171.010 40.5804  27
   1  -5 -59 174.283 39.8726  25
   1  -5 -58 233.519 46.8860  38
   1  -5 -58 168.985 45.4881  43
   1  -5 -58 239.848 47.0678  15
   1  -5 -58 298.605 42.6433  13
   1  -5 -58 260.812 43.9964  14
   1  -5 -58 247.674 46.5573  25
   1  -5 -57 69.6584 37.8635  13
   1  -5 -57 99.4121 43.2988  43
   1  -5 -57 83.3390 48.1311  38
   1  -5 -57 147.325 41.9866  15
   1  -5 -56 612.179 80.9622  43
   1  -5 -56 796.144 82.2687  38
   1  -5 -56 784.478 80.1287  15
   1  -5 -56 816.216 77.7551  13
   1  -5 -56 802.542 79.4359  22
   1  -5 -55 281.524 53.9611  43
   1  -5 -55 358.486 56.6171  38
   1  -5 -55 206.416 51.6193  15
   1  -5 -55 287.780 48.7439  13
   1  -5 -55 282.258 51.8606  22
   1  -5 -54 90.1315 41.8902  13
  -1  -5  54 68.4923 59.2352  31
   1  -5 -54 111.787 47.5889  22
   1  -5 -54 79.7968 49.1901  43
   1  -5 -54-0.82654 51.8367  38
   1  -5 -53 478.996 58.8728  13
  -1  -5  53 458.180 75.2817  31
   1  -5 -53 470.142 62.3065  22
   1  -5 -53 332.956 63.6074  43
   1  -5 -52 152.226 46.6680  13
  -1  -5  52 187.659 68.0296  31
   1  -5 -52 217.984 52.1758  22
   1  -5 -52 160.877 53.1759  43
   1  -5 -51 341.739 52.6146  13
  -1  -5  51 309.209 76.1016  31
   1  -5 -51 291.708 57.1411  22
   1  -5 -51 151.926 57.4220  43
  -1  -5  51 205.145 76.8961  37
   1  -5 -50 95.8693 46.5064  13
  -1  -5  50 52.5928 76.1933  31
   1  -5 -50 59.7605 49.7059  22
  -1  -5  50 138.763 79.1523  37
   1  -5 -50 109.919 53.9089  43
   1  -5 -49 250.038 51.5280  13
   1  -5 -49 176.994 55.1091  22
  -1  -5  49 186.554 81.3989  37
   1  -5 -49 200.533 58.4645  43
   1  -5 -48 371.619 59.8771  13
  -1  -5  48 409.468 89.2979  31
   1  -5 -48 334.169 63.5008  22
  -1  -5  48 366.168 89.3670  37
   1  -5 -48 309.076 64.6563  43
   1  -5 -47 63.7267 51.6150  13
  -1  -5  47 106.502 84.7662  31
   1  -5 -47 81.7176 55.2703  22
  -1  -5  47 100.799 84.1680  37
   1  -5 -47 15.4622 56.0436  43
   1  -5 -46 131.931 51.5599  13
  -1  -5  46 39.5307 86.7260  31
   1  -5 -46 113.488 56.5405  22
  -1  -5  46 112.156 90.2035  37
   1  -5 -46 57.0400 56.2090  43
   1  -5 -45 678.122 87.5526  43
  -1  -5  45 832.430 117.109  37
   1  -5 -45 769.437 83.9453  13
  -1  -5  45 667.104 113.939  31
   1  -5 -44 248.869 62.6417  43
  -1  -5  44 324.774 100.443  37
   1  -5 -44 196.613 57.5154  13
  -1  -5  44 235.102 96.4749  31
   1  -5 -43 397.208 68.2976  43
  -1  -5  43 154.942 103.280  37
   1  -5 -43 388.916 65.0850  13
  -1  -5  43 458.111 105.323  31
  -1  -5  42 783.056 130.525  37
   1  -5 -42 943.224 102.223  43
   1  -5 -42 958.653 97.8507  13
  -1  -5  42 862.297 132.774  31
  -1  -5  41 1367.66 166.068  37
   1  -5 -41 1466.07 141.814  43
   1  -5 -41 1562.92 138.822  13
  -1  -5  41 1293.09 168.125  31
  -1  -5  40 777.032 133.783  37
   1  -5 -40 945.122 103.428  43
   1  -5 -40 960.858 99.1809  13
  -1  -5  40 961.428 138.000  31
  -1  -5  39 533.111 123.882  31
  -1  -5  39 590.034 126.445  37
   1  -5 -39 719.638 85.8252  43
  -1  -5  38 864.778 142.987  31
  -1  -5  38 1013.46 140.629  37
   1  -5 -38 1018.84 107.496  43
  -1  -5  37 964.631 136.246  37
   1  -5 -37 948.039 99.0090  43
   1  -5 -36 140.652 61.1254  43
   1  -5 -36 56.9149 127.836   8
  -1  -5  36 72.6628 111.884  31
   1  -5 -36 73.9012 133.933  10
   1  -5 -35 361.826 141.509  10
   1  -5 -35 359.503 69.9448  43
   1  -5 -35 618.422 147.607   8
   1  -5 -34 139.544 139.849  10
   1  -5 -34 144.877 59.8937  43
   1  -5 -34-16.2560 131.365   8
   1  -5 -33 950.036 195.021  10
   1  -5 -33 1390.65 130.942  43
   1  -5 -33 1361.21 198.069   8
   1  -5 -32 1731.87 242.139  10
   1  -5 -32 1874.12 174.288  43
   1  -5 -32 2224.80 241.226   8
   1  -5 -31 334.595 150.662  10
   1  -5 -31 184.942 61.6952  43
   1  -5 -31 352.126 143.190   8
   1  -5 -30 1945.40 237.286  10
   1  -5 -30 1570.01 221.918   8
   1  -5 -29 571.632 161.171  10
   1  -5 -29 595.841 152.901   8
   1  -5 -28 815.477 174.515  10
   1  -5 -28 966.926 167.024   8
   1  -5 -27 1336.58 216.930  10
   1  -5 -27 1881.02 216.532   8
   1  -5 -26 306.317 145.511  10
   1  -5 -26 501.192 141.360   8
   1  -5 -25 1854.05 248.485  10
   1  -5 -25 2221.40 242.086   8
   1  -5 -24 237.759 137.187  10
   1  -5 -24 150.520 125.344   8
   1  -5 -23 199.789 129.268  10
   1  -5 -23 111.672 122.667   8
   1  -5 -22 265.219 136.841  10
   1  -5 -22 251.348 126.144   8
   1  -5 -21 1825.81 235.966  10
   1  -5 -21 2032.01 225.422   8
   1  -5 -20 189.211 127.160  10
   1  -5 -20 319.639 120.969   8
   1  -5 -19 2065.08 257.756  10
   1  -5 -19 2493.34 248.703   8
   1  -5 -18 481.741 140.244  10
   1  -5 -18 524.079 123.272   8
   1  -5 -17 1258.51 191.985  10
   1  -5 -17 1572.17 178.988   8
   1  -5 -16-128.498 114.994  10
   1  -5 -16 54.9716 97.3001   8
  -1  -5  16-82.8982 142.437   7
   1  -5 -15 361.251 128.278  10
  -1  -5  15 536.595 151.108   7
   1  -5 -14 1307.32 184.386  10
  -1  -5  14 1420.59 202.146   7
   1  -5 -13 1076.97 158.404  10
  -1  -5  13 843.420 175.757   7
  -1  -5  12 998.393 175.612   7
   1  -5 -11 4401.15 425.574  10
  -1  -5  11 4838.08 443.434   7
   1  -5 -10 463.198 119.702  10
  -1  -5  10 335.093 140.233   7
   1  -5  -9 474.719 115.075  10
  -1  -5   9 513.926 143.397   7
   1  -5  -8 346.016 109.649  10
   1  -5  -8 330.867 140.686   7
  -1  -5   8 500.100 144.866   7
   1  -5  -7 88.3855 98.1836  10
  -1  -5   7 216.859 132.063   7
   1  -5  -7 350.124 135.877   7
   1  -5  -6 1559.34 192.567  10
   1  -5  -6 1817.73 221.427   7
  -1  -5   6 1803.61 215.089   7
   1  -5  -5 3447.30 355.133  10
   1  -5  -5 4110.29 380.480   7
  -1  -5   5 4145.44 374.681   7
   1  -5  -4 1068.23 160.248  10
  -1  -5   4 1586.73 192.361   7
   1  -5  -4 1578.12 198.147   7
   1  -5  -3 427.654 105.437  10
   1  -5  -3 239.824 140.258   7
  -1  -5   3 406.637 133.372   7
   1  -5  -2 1126.03 160.998  10
   1  -5  -2 1729.86 205.821   7
  -1  -5   2 1620.72 191.108   7
   1  -5  -1 556.565 111.970  10
   1  -5  -1 653.031 151.767   7
  -1  -5   1 699.673 142.702   7
   1  -5   0 885.991 134.848  10
  -1  -5   0 1144.88 166.356   7
   1  -5   0 1153.16 178.689   7
   1  -5   1 905.964 125.583  10
   1  -5   1 835.149 161.822   7
  -1  -5  -2 1735.25 214.190   7
   1  -5   2 1940.46 227.377   7
   1  -5   3 688.467 151.008   7
  -1  -5  -3 432.687 135.470   7
  -1  -5  -4 653.267 144.995   7
   1  -5   4 832.695 160.885   7
  -1  -5  -5 3813.73 373.002  10
   1  -5   5 4734.29 408.375   7
  -1  -5  -6 1164.27 154.477  10
   1  -5   6 1663.20 202.678   7
  -1  -5  -7 777.953 126.339  10
   1  -5   7 1021.54 170.296   7
  -1  -5  -8 210.129 92.2031  10
   1  -5   8 182.292 141.519   7
  -1  -5  -9 166.720 93.3906  10
   1  -5   9 37.8622 134.945   7
  -1  -5 -10 239.698 103.901  10
   1  -5  10 287.529 143.792   7
  -1  -5 -11 5905.82 576.279  10
   1  -5  11 7359.24 598.970   7
  -1  -5 -12 575.091 128.820  10
  -1  -5 -13 220.593 113.069  10
   1  -5  13 30.6388 146.548   7
  -1  -5 -14 897.523 151.243  10
   1  -5  14 982.834 188.193   7
  -1  -5 -15 363.484 123.783  10
   1  -5  15 446.600 163.546   7
  -1  -5 -16 242.052 122.996  10
   1  -5  16 253.310 161.972   7
  -1  -5 -17 1454.16 194.474  10
   1  -5  17 1454.93 225.849   7
  -1  -5 -18 316.715 128.454  10
   1  -5  18 195.940 169.437   7
  -1  -5 -19 2126.89 257.791  10
   1  -5  19 2535.65 291.746   7
  -1  -5 -20 201.878 119.670  10
   1  -5  20-84.2919 176.582   7
  -1  -5 -21 963.084 173.412  10
   1  -5  21 1289.26 222.625   7
  -1  -5 -22 268.009 131.364  10
   1  -5  22 236.916 187.668   7
  -1  -5 -23 382.775 134.315  10
   1  -5  23 277.985 201.357   7
  -1  -5 -24 198.347 131.260  10
   1  -5  24 155.045 199.440   7
  -1  -5 -25 1253.61 168.578   8
   1  -5  25 877.361 243.076   7
  -1  -5 -26 589.553 138.466   8
   1  -5  26 640.390 226.263   7
  -1  -5 -27 883.993 153.575   8
   1  -5  27 1028.21 250.941   7
  -1  -5 -28 1481.51 193.060   8
   1  -5  28 1395.68 276.342   7
   1  -5  29 595.790 104.517  39
   1  -5  29 132.932 222.160   7
  -1  -5 -29 356.117 129.749   8
   1  -5  30 426.419 100.919  39
  -1  -5 -30 216.265 124.110   8
  -1  -5 -31 217.842 138.007  10
   1  -5  31 329.319 101.842  39
   1  -5  31 377.209 114.210  44
  -1  -5 -31 531.505 132.431   8
   1  -5  32 2039.58 205.476  44
   1  -5  32 1890.88 197.425  39
   1  -5  32 2016.81 205.362  35
  -1  -5 -32 1893.33 231.292   8
  -1  -5 -33 708.855 163.320  10
   1  -5  33 793.333 132.858  35
   1  -5  33 706.860 128.157  44
   1  -5  33 838.773 121.127  39
  -1  -5 -33 930.097 158.009   8
   1  -5  34 318.122 107.906  44
   1  -5  34 226.851 98.4719  39
   1  -5  34 175.623 109.749  35
  -1  -5 -34 237.144 121.699   8
  -1  -5 -34 254.062 136.401  10
   1  -5  34 236.645 107.129  26
   1  -5  35 823.126 128.336  35
   1  -5  35 439.007 122.389  44
   1  -5  35 692.924 137.642  45
   1  -5  35 733.223 115.956  39
  -1  -5 -35 675.694 144.006   8
   1  -5  35 775.539 129.692  12
  -1  -5 -35 434.209 147.155  10
   1  -5  35 825.877 125.790  26
   1  -5  36 1524.40 171.376  12
   1  -5  36 1559.46 166.560  26
   1  -5  36 1213.88 166.326  35
   1  -5  36 1335.09 177.276  45
   1  -5  37 714.228 127.440  12
   1  -5  37 510.234 124.118  26
   1  -5  37 739.062 123.618  35
   1  -5  37 684.033 136.195  45
   1  -5  38 141.854 110.707  12
   1  -5  38 77.9976 103.682  26
   1  -5  38 193.742 117.362  45
   1  -5  38 138.069 102.551  35
   1  -5  39 377.410 119.950  12
   1  -5  39 672.624 119.176  35
   1  -5  39 635.520 119.792  26
   1  -5  39 517.079 131.736  45
   1  -5  40 839.695 133.025  12
   1  -5  40 516.693 150.046  31
   1  -5  40 818.305 126.760  35
   1  -5  40 993.703 128.908  26
   1  -5  40 696.145 139.597  45
   1  -5  41 2295.66 231.670  12
   1  -5  41 2472.54 245.966  31
   1  -5  41 2427.96 230.638  26
   1  -5  41 2445.85 228.308  35
   1  -5  41 2024.60 235.194  45
   1  -5  41 2369.97 241.845  37
   1  -5  42 363.379 110.183  12
   1  -5  42 512.001 104.681  35
   1  -5  42 594.884 137.626  31
   1  -5  42 419.417 108.284  26
   1  -5  42 429.969 114.985  45
   1  -5  42 135.561 123.994  37
   1  -5  43 596.534 115.034  12
   1  -5  43 506.169 109.180  35
   1  -5  43 644.093 138.564  31
   1  -5  43 735.080 114.857  26
   1  -5  43 706.811 134.517  37
   1  -5  43 562.994 122.971  45
   1  -5  44 336.272 104.756  12
   1  -5  44 499.033 126.358  31
   1  -5  44 415.824 102.633  26
   1  -5  44 485.343 116.220  45
   1  -5  44 399.259 120.038  37
   1  -5  45 344.035 100.557  12
   1  -5  45 277.998 119.968  31
   1  -5  45 225.175 94.2409  26
   1  -5  45 342.205 106.242  45
   1  -5  45 131.117 113.117  37
   1  -5  46 162.875 90.7264  12
   1  -5  46 336.701 117.056  31
   1  -5  46-44.7986 86.5064  26
   1  -5  46 7.09558 103.130  37
   1  -5  46 147.512 101.315  45
  -1  -5 -47 176.284 55.6474  13
   1  -5  47-5.76027 89.6513  12
   1  -5  47 27.2036 110.575  31
   1  -5  47 137.255 83.4049  26
   1  -5  47 116.976 104.199  37
   1  -5  47 46.6442 93.1279  45
  -1  -5 -47 203.491 56.5919  43
  -1  -5 -48 172.822 52.5370  13
   1  -5  48 95.7724 83.5189  12
   1  -5  48 173.859 107.386  31
   1  -5  48 246.331 81.2793  26
   1  -5  48 70.2271 90.7086  45
  -1  -5 -48 157.392 56.3585  43
   1  -5  48 168.436 101.854  37
  -1  -5 -49 388.919 62.9525  13
   1  -5  49 650.505 95.8955  12
   1  -5  49 419.914 109.802  31
   1  -5  49 379.914 88.1844  26
  -1  -5 -49 444.147 67.9628  43
   1  -5  49 455.665 105.254  37
   1  -5  50 124.163 98.9434  31
  -1  -5 -50 126.956 49.0096  13
   1  -5  50 128.438 78.4384  12
   1  -5  50 93.6480 89.7022  37
  -1  -5 -50 55.7959 52.9565  43
   1  -5  51 177.432 95.6135  31
  -1  -5 -51 130.416 47.3302  13
   1  -5  51 195.642 87.6457  37
  -1  -5 -51 121.051 52.6938  43
   1  -5  52 332.008 96.4871  31
  -1  -5 -52 323.867 54.1971  13
   1  -5  52 368.826 89.5131  37
  -1  -5 -52 308.099 58.6037  43
  -1  -5 -53 539.538 64.7025  13
  -1  -5 -53 452.690 68.4447  43
   1  -5  53 483.742 93.0752  37
   1  -5  54 295.797 88.2418  31
  -1  -5 -54 555.300 58.2549  13
   1  -5  54 305.676 83.4971  37
  -1  -5 -54 402.495 61.1556  43
   1  -5  55 219.645 74.9836  31
  -1  -5 -55 178.317 42.1108  13
  -1  -5 -55 52.4561 46.5350  43
  -1  -5 -56 266.712 42.9368  13
  -1  -5 -56 213.282 48.5474  43
  -1  -5 -56 273.180 47.8214  22
   1  -5  56 118.035 71.5049  31
  -1  -5 -57 118.288 42.3295  43
  -1  -5 -57 138.063 39.9065  22
   1  -5  57 73.1366 63.1255  31
  -1  -5 -58 264.879 47.4618  38
  -1  -5 -58 235.770 45.4293  43
   1  -5  58 260.097 62.1494  31
  -1  -5 -58 277.417 42.5131  22
  -1  -5 -59 194.882 41.5257  38
  -1  -5 -59 175.225 39.9416  43
  -1  -5 -59 229.582 37.7249  15
   1  -5  59 166.036 52.7337  31
  -1  -5 -59 210.910 39.1045  22
  -1  -5 -60 35.8291 33.1603  43
  -1  -5 -60 50.8138 32.1777  38
  -1  -5 -60 59.5143 29.4872  15
   1  -5  60 148.100 44.0898  31
  -1  -5 -60 43.6887 28.6884  25
  -1  -5 -60 97.2533 30.4790  22
  -1  -5 -61 62.2883 30.1163  43
  -1  -5 -61 74.4897 26.5812  15
  -1  -5 -61 123.161 27.4992  22
   1  -4 -68 186.072 31.4517  43
   1  -4 -67 185.403 36.3023  43
   1  -4 -66 218.090 41.8992  43
   1  -4 -66 272.072 35.6803  22
   1  -4 -65 375.984 55.0514  43
   1  -4 -65 435.628 48.0479  15
   1  -4 -65 487.554 49.3765  22
   1  -4 -64 242.920 47.5362  43
   1  -4 -64 240.627 39.7528  38
   1  -4 -64 273.470 38.5075  15
   1  -4 -64 224.694 39.2043  22
   1  -4 -63 227.192 42.6171  38
   1  -4 -63 257.932 49.8929  43
   1  -4 -63 189.694 38.8830  15
  -1  -4  63 169.941 51.7651  31
   1  -4 -63 236.700 37.3745  25
   1  -4 -63 206.145 43.4700  22
   1  -4 -62 30.4724 42.6853  38
   1  -4 -62 38.4248 47.2761  43
   1  -4 -62-32.0280 38.6820  15
  -1  -4  62 69.9796 52.8358  31
   1  -4 -62 63.5318 39.8422  22
   1  -4 -62 3.50492 36.9799  25
   1  -4 -61 117.820 51.2981  43
   1  -4 -61 125.299 46.7886  38
   1  -4 -61 113.832 41.0561  15
  -1  -4  61 28.7032 55.2174  31
   1  -4 -61 102.595 44.5808  25
   1  -4 -61 190.192 45.1122  22
   1  -4 -61 143.855 42.5751  27
   1  -4 -60 54.5548 51.8473  43
   1  -4 -60 162.123 49.6159  38
   1  -4 -60 88.0878 45.4200  15
  -1  -4  60 138.836 62.5866  31
   1  -4 -60 63.8365 44.0491  25
   1  -4 -60 128.293 45.4128  22
   1  -4 -59 278.535 59.8159  43
   1  -4 -59 241.566 55.0998  38
   1  -4 -59 275.612 52.7563  15
  -1  -4  59 266.014 68.8659  31
   1  -4 -59 213.499 51.6260  22
   1  -4 -58 276.618 59.8103  38
   1  -4 -58 192.592 59.5901  43
   1  -4 -58 308.674 55.3089  15
  -1  -4  58 129.220 70.0398  31
   1  -4 -58 285.401 54.2667  22
  -1  -4  57 319.459 77.1786  31
   1  -4 -57 332.326 56.6500  22
   1  -4 -57 301.418 61.2332  38
   1  -4 -57 186.543 62.2721  43
   1  -4 -56 493.071 66.8339  13
  -1  -4  56 488.144 88.7031  31
   1  -4 -56 554.235 69.5037  22
   1  -4 -56 530.795 77.2056  43
   1  -4 -55 315.301 58.1863  13
  -1  -4  55 263.921 85.0446  31
   1  -4 -55 349.413 62.8058  22
   1  -4 -55 429.529 69.6737  43
   1  -4 -54 615.214 83.1889  43
   1  -4 -54 569.589 74.7302  13
  -1  -4  54 653.990 100.622  31
  -1  -4  53 1541.13 157.923  37
   1  -4 -53 1509.60 146.244  43
   1  -4 -53 1516.85 139.255  13
  -1  -4  53 1422.01 158.089  31
   1  -4 -52 480.696 76.1808  43
  -1  -4  52 502.517 97.2976  37
   1  -4 -52 440.118 66.9484  13
  -1  -4  52 363.560 98.1154  31
  -1  -4  51 1043.47 138.526  37
   1  -4 -51 1181.05 123.574  43
   1  -4 -51 1185.97 116.087  13
  -1  -4  51 1348.76 144.542  31
  -1  -4  50 1657.78 182.788  37
   1  -4 -50 2021.32 169.718  43
   1  -4 -50 1735.94 162.670  13
  -1  -4  50 1636.05 184.941  31
   1  -4 -49 1774.26 171.513  43
  -1  -4  49 1898.12 189.168  37
   1  -4 -49 1860.45 166.899  13
  -1  -4  49 1800.47 190.902  31
   1  -4 -48 75.4212 65.6565  43
  -1  -4  48 125.338 94.2856  37
   1  -4 -48 64.6699 55.6770  13
  -1  -4  48-36.1558 78.4048  12
  -1  -4  48 265.289 100.119  31
   1  -4 -47 148.643 68.3829  43
  -1  -4  47 195.413 103.862  37
  -1  -4  47 246.251 81.5884  12
   1  -4 -47 224.961 58.9966  13
  -1  -4  47 11.6418 100.951  31
  -1  -4  46 59.7002 101.391  37
   1  -4 -46 27.2024 66.9361  43
  -1  -4  46 150.247 81.0130  12
   1  -4 -46 4.36856 56.7356  13
  -1  -4  46 16.5227 102.017  31
  -1  -4  45 164.333 104.242  37
  -1  -4  45-84.7562 87.2118  45
   1  -4 -45 193.051 67.0102  43
  -1  -4  45 126.159 105.779  31
  -1  -4  45 114.189 81.2107  12
   1  -4 -45 12.0548 56.3892  13
  -1  -4  44 548.662 121.822  37
  -1  -4  44 647.772 105.993  45
   1  -4 -44 601.341 151.001   8
  -1  -4  44 800.262 125.453  31
   1  -4 -44 589.440 152.194  10
   1  -4 -44 643.584 82.4514  13
  -1  -4  44 542.143 103.024  12
  -1  -4  43 3083.11 294.052  45
  -1  -4  43 2969.21 299.655  37
   1  -4 -43 3563.61 340.215   8
  -1  -4  43 3250.84 302.685  31
   1  -4 -43 3425.68 281.525  13
  -1  -4  43 3370.20 292.829  12
   1  -4 -43 2718.47 332.068  10
  -1  -4  42 844.465 132.406  37
  -1  -4  42 797.453 119.910  45
   1  -4 -42 742.535 162.434   8
  -1  -4  42 726.625 132.118  31
   1  -4 -42 860.847 165.604  10
  -1  -4  42 824.715 115.679  12
  -1  -4  41 3116.70 287.987  45
  -1  -4  41 3280.73 295.109  37
   1  -4 -41 3544.01 335.956   8
  -1  -4  41 3023.50 295.964  31
  -1  -4  41 3102.46 285.105  12
  -1  -4  40 660.665 131.852  37
   1  -4 -40 1113.23 170.765   8
  -1  -4  40 708.025 135.249  31
  -1  -4  40 771.528 113.591  12
  -1  -4  39 695.692 133.970  37
   1  -4 -39 720.577 161.382   8
  -1  -4  39 829.363 136.986  31
  -1  -4  39 956.957 118.963  12
  -1  -4  38 9162.57 791.930  37
   1  -4 -38 11211.7 834.510   8
  -1  -4  38 8889.42 787.262  12
  -1  -4  38 9534.05 794.085  31
   1  -4 -37 23.0174 126.959   8
  -1  -4  37 141.848 91.3035  12
  -1  -4  37 215.858 111.671  31
   1  -4 -36 500.359 136.811   8
  -1  -4  36 120.125 90.5050  12
   1  -4 -36 495.465 143.342  10
  -1  -4  36 398.973 112.516  31
  -1  -4  35-44.3231 86.1647  12
   1  -4 -35 132.965 116.538  10
   1  -4 -35 164.593 124.829   8
   1  -4 -34 879.035 159.229  10
  -1  -4  34 630.791 107.799  12
   1  -4 -34 803.830 153.836   8
  -1  -4  33 165.480 83.9431  12
   1  -4 -33 154.157 122.256  10
   1  -4 -33 94.3978 121.685   8
  -1  -4  32 410.817 90.9423  12
   1  -4 -32 504.372 137.795  10
   1  -4 -32 299.983 125.351   8
   1  -4 -31 331.510 128.038  10
   1  -4 -31 442.159 132.680   8
   1  -4 -30 466.545 138.412  10
   1  -4 -30 819.865 146.509   8
   1  -4 -29 719.509 149.232  10
   1  -4 -29 912.126 152.765   8
   1  -4 -28 165.646 114.462  10
   1  -4 -28 258.153 118.383   8
   1  -4 -27 695.708 144.223  10
   1  -4 -27 913.439 146.279   8
   1  -4 -26 225.369 113.190  10
   1  -4 -26 76.0012 111.404   8
   1  -4 -25 941.967 154.709  10
  -1  -4  25 848.785 180.761   7
   1  -4 -25 1039.13 156.573   8
   1  -4 -24 692.977 137.789  10
  -1  -4  24 542.859 159.315   7
   1  -4 -24 494.887 127.794   8
   1  -4 -23 2970.87 300.944  10
  -1  -4  23 2582.31 307.821   7
   1  -4 -23 3228.18 297.002   8
   1  -4 -22 2291.65 248.928  10
  -1  -4  22 1990.95 254.901   7
   1  -4 -22 2495.00 243.702   8
   1  -4 -21 1308.96 178.736  10
  -1  -4  21 1082.90 189.550   7
   1  -4 -21 1629.61 176.357   8
   1  -4 -20 385.892 122.386  10
   1  -4 -20 577.689 120.946   8
  -1  -4  20 513.967 141.138   7
   1  -4 -19 257.713 113.324  10
   1  -4 -19 355.900 106.898   8
  -1  -4  19 406.883 131.419   7
   1  -4 -18 564.750 126.505  10
  -1  -4  18 510.288 138.329   7
   1  -4 -18 623.175 119.785   8
   1  -4 -17 1138.21 159.154  10
  -1  -4  17 919.919 164.672   7
   1  -4 -17 1180.15 149.661   8
   1  -4 -16 1185.93 173.356  10
   1  -4 -16 1476.97 167.623   8
  -1  -4  16 1333.53 179.865   7
   1  -4 -15 4168.00 393.909  10
   1  -4 -15 4377.47 387.816   8
  -1  -4  15 4111.87 396.495   7
   1  -4 -14 1124.22 163.545  10
  -1  -4  14 1467.17 178.264   7
   1  -4 -14 1261.42 156.822   8
   1  -4 -13 517.496 114.123  10
  -1  -4  13 498.001 128.863   7
   1  -4 -13 507.926 105.946   8
   1  -4 -12 240.462 103.724  10
  -1  -4  12 199.458 115.195   7
   1  -4 -12 309.081 95.0936   8
   1  -4 -11 889.644 141.116  10
   1  -4 -11 961.303 133.076   8
  -1  -4  11 1006.25 156.947   7
   1  -4 -10 2797.08 277.076  10
   1  -4 -10 2527.18 264.670   8
  -1  -4  10 3378.73 289.726   7
   1  -4  -9 14410.7 1234.34  10
  -1  -4   9 16227.6 1240.68   7
   1  -4  -9 13663.0 1225.77   8
   1  -4  -8 5659.65 503.945  10
   1  -4  -8 5243.72 493.804   8
  -1  -4   8 6531.51 514.615   7
   1  -4  -7 3771.48 355.772  10
  -1  -4   7 4595.05 370.042   7
   1  -4  -7 3565.60 345.711   8
   1  -4  -6 2719.21 269.772  10
  -1  -4   6 3443.86 288.965   7
   1  -4  -6 2594.41 260.946   8
   1  -4  -5 1109.06 153.658  10
  -1  -4   5 1642.69 176.608   7
   1  -4  -4 2752.32 275.706  10
  -1  -4   4 3127.33 289.925   7
  -1  -4   3 5137.70 482.371  10
   1  -4  -3 5599.28 493.224  10
  -1  -4   2 3362.50 315.211  10
   1  -4  -2 3505.55 325.145  10
   1  -4  -2 3750.36 345.034   7
  -1  -4   2 3844.43 340.350   7
   1  -4  -1 2281.67 210.066  10
  -1  -4   1 1834.45 195.096  10
   1  -4  -1 2250.35 234.711   7
   1  -4   0 1602.64 170.359  10
  -1  -4   0 1422.25 160.909  10
   1  -4   0 1947.45 202.047   7
  -1  -4  -1 634.573 95.0252  10
   1  -4   1 398.911 98.9697  10
   1  -4   1 540.906 140.656   7
   1  -4   2 3337.79 308.732  10
  -1  -4  -2 3080.24 303.642  10
   1  -4   2 4018.76 334.121   7
   1  -4   3 5505.92 509.880  10
  -1  -4  -3 5829.35 510.822  10
   1  -4   3 6596.74 532.174   7
   1  -4   4 3096.53 313.839  10
  -1  -4  -4 3596.53 316.962  10
   1  -4   4 3990.85 342.713   7
   1  -4   5 2553.04 251.466  10
  -1  -4  -5 2566.80 254.187  10
   1  -4   5 3101.92 282.520   7
   1  -4   6 4957.19 463.172  10
   1  -4   6 6027.45 488.658   7
   1  -4   7 5468.82 490.195  10
  -1  -4  -7 5478.47 485.750   8
   1  -4   7 6365.14 515.743   7
   1  -4   8 1795.61 212.310  10
   1  -4   8 2234.98 247.135   7
  -1  -4  -8 2561.38 213.171   8
   1  -4   9 6128.52 600.392  10
   1  -4   9 7938.84 626.024   7
  -1  -4  -9 7470.21 602.656   8
   1  -4  10 1909.03 200.764  10
   1  -4  10 2053.97 231.786   7
  -1  -4 -10 2080.25 200.177   8
   1  -4  11 2178.97 241.873   7
  -1  -4 -11 2117.71 210.630   8
  -1  -4 -12 207.838 87.2900   8
   1  -4  12 154.388 126.976   7
   1  -4  13 591.524 143.624   7
  -1  -4 -13 565.262 107.637   8
  -1  -4 -14 2157.76 220.402   8
   1  -4  14 2194.45 248.453   7
   1  -4  15 6503.04 596.870   7
  -1  -4 -15 6717.51 580.641   8
   1  -4  16 2508.20 274.578   7
  -1  -4 -16 2555.89 251.327   8
   1  -4  17 109.260 128.718   7
  -1  -4 -17 207.780 96.6438   8
   1  -4  18 136.440 129.751   7
  -1  -4 -18 239.293 97.7264   8
   1  -4  19 1052.83 180.449   7
  -1  -4 -19 1093.92 146.210   8
   1  -4  20 1379.60 201.065   7
   1  -4  21 454.582 153.896   7
   1  -4  22 1546.93 220.905   7
   1  -4  23 1333.45 207.598   7
   1  -4  24 458.902 172.712   7
   1  -4  25 353.960 174.270   7
   1  -4  26-62.3717 167.421   7
   1  -4  27 824.180 203.123   7
   1  -4  28 99.9639 184.423   7
   1  -4  29 890.993 220.520   7
   1  -4  30 737.009 219.205   7
   1  -4  31 891.425 126.631  44
   1  -4  31 1023.91 122.872  39
   1  -4  31 887.355 225.274   7
   1  -4  32 297.002 93.7879  39
   1  -4  32 247.146 98.2917  44
   1  -4  32 436.830 205.763   7
   1  -4  33 16.3843 101.297  35
   1  -4  33 86.7922 95.7019  44
   1  -4  33 94.8325 88.6869  39
   1  -4  33 140.081 198.627   7
   1  -4  34 1323.63 159.324  35
   1  -4  34 1332.92 154.793  39
   1  -4  34 1266.50 158.619  44
   1  -4  34 1256.45 253.278   7
  -1  -4 -34 1461.70 189.758   8
   1  -4  34 1672.94 161.163  26
   1  -4  35 19.9425 95.6095  44
   1  -4  35 108.328 101.671  35
   1  -4  35 156.365 110.432  45
   1  -4  35 210.298 94.1409  39
   1  -4  35-10.7696 196.325   7
  -1  -4 -35 218.996 121.927   8
   1  -4  35 152.503 102.108  26
   1  -4  36 1750.33 206.437  44
   1  -4  36 2297.26 217.805  45
   1  -4  36 2084.35 206.877  39
   1  -4  36 2140.73 211.344  35
  -1  -4 -36 2163.04 241.173   8
   1  -4  36 2052.00 305.752   7
   1  -4  36 2239.65 212.592  12
   1  -4  36 2044.72 210.348  26
   1  -4  37 734.966 135.217  45
   1  -4  37 705.111 120.044  39
   1  -4  37 725.573 128.260  35
   1  -4  37 547.281 122.003  44
  -1  -4 -37 1225.86 164.016   8
   1  -4  37 616.881 227.540   7
   1  -4  37 797.831 130.918  12
   1  -4  37 818.631 127.536  26
   1  -4  38 5567.50 481.987  44
   1  -4  38 5597.53 481.458  39
   1  -4  38 5715.93 488.157  45
   1  -4  38 5667.00 483.673  35
  -1  -4 -38 7021.72 525.717   8
   1  -4  38 5144.01 559.948   7
   1  -4  38 4792.30 481.773  12
   1  -4  38 5597.43 484.479  26
   1  -4  39 838.682 145.206  45
   1  -4  39 742.402 127.534  44
   1  -4  39 832.884 125.866  39
   1  -4  39 653.612 130.352  35
   1  -4  39 791.399 133.041  12
   1  -4  39 902.742 133.013  26
   1  -4  40 2178.18 232.850  12
   1  -4  40 2224.06 239.106  45
   1  -4  40 2387.32 230.698  39
   1  -4  40 2300.69 232.111  35
   1  -4  40 2190.33 229.349  44
  -1  -4 -40 2983.84 272.274   8
   1  -4  40 2388.32 248.167  31
   1  -4  40 2556.74 234.074  26
   1  -4  41 2380.67 254.175  12
   1  -4  41 2611.38 260.954  45
   1  -4  41 2568.59 252.458  39
   1  -4  41 2844.15 265.280  37
   1  -4  41 2697.30 255.193  35
   1  -4  41 2855.44 252.616  44
  -1  -4 -41 2545.95 285.385   8
   1  -4  41 2742.73 270.525  31
   1  -4  41 2654.14 256.105  26
   1  -4  42 243.723 113.131  12
   1  -4  42 351.226 128.821  37
   1  -4  42 373.885 105.355  44
   1  -4  42 271.597 102.610  39
   1  -4  42 386.054 119.451  45
  -1  -4 -42 507.485 140.322   8
   1  -4  42 310.289 109.089  35
   1  -4  42 305.973 138.891  31
   1  -4  42 278.334 110.131  26
   1  -4  43 1409.63 156.647  12
   1  -4  43 1152.75 160.689  45
   1  -4  43 1221.91 167.119  37
   1  -4  43 1132.95 147.147  39
  -1  -4 -43 1268.48 183.887   8
   1  -4  43 1089.45 152.552  35
   1  -4  43 1292.62 175.509  31
   1  -4  43 1367.01 157.379  26
   1  -4  44 154.121 103.722  12
   1  -4  44 183.203 101.205  35
   1  -4  44 125.450 128.688  31
   1  -4  44 177.856 103.419  26
   1  -4  44 74.5139 112.230  45
   1  -4  44 82.8882 94.8605  39
   1  -4  44 288.318 120.347  37
   1  -4  45 491.084 114.660  12
   1  -4  45 465.614 112.135  35
   1  -4  45 643.396 142.098  31
   1  -4  45 597.193 117.331  26
   1  -4  45 726.787 126.878  45
   1  -4  45 476.443 129.712  37
   1  -4  46 118.959 101.163  12
   1  -4  46-33.9375 122.211  31
   1  -4  46 120.448 97.4397  26
   1  -4  46 87.4292 112.718  37
   1  -4  46 26.3368 106.729  45
   1  -4  47 130.861 97.0880  12
   1  -4  47 209.780 122.046  31
   1  -4  47 42.1275 95.7596  26
   1  -4  47 2.54614 109.890  37
   1  -4  47 23.4368 107.196  45
   1  -4  48 997.093 133.185  12
   1  -4  48 791.977 147.020  31
   1  -4  48 891.388 130.892  26
   1  -4  48 913.048 140.046  45
   1  -4  48 1126.45 142.624  37
   1  -4  49 1850.35 184.192  12
   1  -4  49 1539.85 195.357  31
   1  -4  49 1899.06 184.563  26
   1  -4  49 1767.01 189.696  45
   1  -4  49 1686.39 189.553  37
   1  -4  50 656.385 109.332  12
   1  -4  50 655.488 126.734  31
   1  -4  50 503.450 107.202  26
   1  -4  50 503.372 116.064  37
   1  -4  51 266.197 91.3173  12
   1  -4  51 46.3327 106.561  31
   1  -4  51 236.042 90.7658  26
   1  -4  51 175.806 99.6696  37
   1  -4  52 732.217 128.049  31
   1  -4  52 819.407 113.609  12
   1  -4  52 824.823 121.141  37
   1  -4  53 1995.07 201.097  31
   1  -4  53 1879.04 193.606  37
   1  -4  54 608.161 111.753  31
  -1  -4 -54 527.767 71.9705  22
  -1  -4 -54 476.577 76.1073  43
   1  -4  54 434.745 101.316  37
  -1  -4 -55 200.843 52.4611  13
   1  -4  55 189.093 96.6063  31
  -1  -4 -55 296.818 56.1823  22
  -1  -4 -55 234.843 62.5830  43
   1  -4  55 127.299 87.0637  37
  -1  -4 -56 533.352 63.9631  13
   1  -4  56 344.655 99.3174  31
  -1  -4 -56 494.993 65.8556  22
  -1  -4 -56 426.608 73.4916  43
  -1  -4 -57 246.608 50.1624  13
   1  -4  57 230.970 88.8457  31
  -1  -4 -57 204.313 52.5515  22
  -1  -4 -57 293.819 61.3563  43
  -1  -4 -58 68.6324 44.6333  13
   1  -4  58 74.3541 81.6621  31
  -1  -4 -58 124.581 47.6630  22
  -1  -4 -58 110.363 54.3367  43
  -1  -4 -59 102.985 42.5849  13
   1  -4  59 147.607 77.8655  31
  -1  -4 -59 116.542 45.6482  22
  -1  -4 -59 155.670 53.2147  43
  -1  -4 -60 4.13635 39.6914  13
   1  -4  60-17.7259 71.1277  31
  -1  -4 -60 18.7088 41.2398  22
  -1  -4 -60 48.7624 49.6612  43
  -1  -4 -60 132.431 44.5869  38
  -1  -4 -61 126.697 39.4100  13
  -1  -4 -61 165.994 42.3903  38
  -1  -4 -61 96.3461 49.6414  43
   1  -4  61 108.324 68.1906  31
  -1  -4 -61 142.438 41.4787  22
  -1  -4 -62-2.94468 34.4793  13
  -1  -4 -62 2.57026 44.6100  43
  -1  -4 -62 22.1154 35.3290  38
  -1  -4 -62 39.1325 32.6189  15
   1  -4  62-27.0814 62.7390  31
  -1  -4 -62 14.3940 35.9372  22
  -1  -4 -62 31.9910 30.4714  25
  -1  -4 -63 94.7358 33.3416  13
  -1  -4 -63 23.7432 43.5821  43
  -1  -4 -63 84.3547 33.6533  38
  -1  -4 -63 88.5348 31.0881  15
   1  -4  63 146.583 58.1270  31
  -1  -4 -63 113.593 34.6340  22
  -1  -4 -64 151.111 32.3187  13
  -1  -4 -64 91.2455 42.0271  43
  -1  -4 -64 85.0575 27.9969  15
  -1  -4 -64 163.594 31.5630  22
   1  -4  64 123.729 53.7222  31
  -1  -4 -65 602.701 55.0577  22
  -1  -4 -65 487.730 62.2411  43
  -1  -4 -66 80.1702 31.9229  43
   1  -4  66 74.4064 39.8248  31
  -1  -4 -67 274.714 37.7409  43
   1  -3 -71 94.7238 30.0121  43
   1  -3 -70 215.740 39.7413  43
   1  -3 -69 342.990 49.9418  43
   1  -3 -68 2621.41 226.786  22
   1  -3 -68 2848.06 231.282  43
   1  -3 -67 516.384 55.1764  22
   1  -3 -66 995.660 90.4438  22
  -1  -3  66 906.537 101.534  31
   1  -3 -65 321.222 45.8293  15
  -1  -3  65 412.263 68.5251  31
   1  -3 -65 371.931 50.6537  22
   1  -3 -64 266.281 43.0540  38
   1  -3 -64 227.478 43.0729  15
  -1  -3  64 203.832 65.5002  31
   1  -3 -64 225.974 47.0550  22
   1  -3 -63 1010.73 97.4927  13
   1  -3 -63 1052.05 96.4456  38
   1  -3 -63 915.901 96.1540  15
  -1  -3  63 1027.25 112.247  31
   1  -3 -63 1065.96 98.2015  22
   1  -3 -62 287.362 49.5197  13
   1  -3 -62 202.079 50.4536  38
   1  -3 -62 242.275 48.7695  15
  -1  -3  62 246.035 73.1000  31
   1  -3 -62 201.350 51.4916  22
   1  -3 -61 721.329 77.3757  38
   1  -3 -61 715.614 76.9437  15
   1  -3 -61 620.909 76.2388  13
   1  -3 -61 652.143 72.6153  25
   1  -3 -61 722.595 76.2685  22
   1  -3 -60 467.787 59.0027  13
   1  -3 -60 385.579 61.2550  38
   1  -3 -60 295.834 59.1531  15
  -1  -3  60 338.426 83.6294  31
   1  -3 -60 385.827 59.6693  22
   1  -3 -60 359.584 57.0588  25
   1  -3 -59 123.113 49.8584  13
   1  -3 -59 172.041 62.1660  43
   1  -3 -59 156.309 55.0195  38
   1  -3 -59 116.193 50.1260  15
  -1  -3  59 66.2475 78.4483  31
   1  -3 -59 92.8093 53.0228  22
   1  -3 -58 1099.98 104.659  13
  -1  -3  58 802.065 123.742  31
   1  -3 -58 1086.50 105.808  22
   1  -3 -58 969.212 112.191  43
   1  -3 -58 1110.78 106.861  38
   1  -3 -57 616.628 79.5252  13
  -1  -3  57 640.181 107.320  31
   1  -3 -57 736.066 83.3108  22
   1  -3 -57 817.365 92.6648  43
   1  -3 -57 715.337 84.3511  38
   1  -3 -56 29.5860 51.6145  13
  -1  -3  56-51.2493 84.9131  31
   1  -3 -56 20.0365 53.4570  22
   1  -3 -56-29.5599 63.8639  43
   1  -3 -55 444.808 67.3892  13
  -1  -3  55 400.607 99.2963  31
   1  -3 -55 460.505 71.6111  22
   1  -3 -55 526.078 79.1783  43
   1  -3 -54 632.581 78.3247  13
  -1  -3  54 652.272 112.749  31
   1  -3 -54 661.971 81.4455  22
   1  -3 -54 591.840 88.8308  43
  -1  -3  53 366.657 103.993  31
   1  -3 -53 392.781 70.2442  22
   1  -3 -53 428.869 78.6512  43
  -1  -3  52 338.186 99.6807  31
   1  -3 -52 251.818 63.8916  22
  -1  -3  52 175.263 94.3730  37
   1  -3 -52 227.799 71.2644  43
  -1  -3  51 401.668 112.900  31
   1  -3 -51 533.865 77.9318  22
   1  -3 -51 588.090 85.3426  43
  -1  -3  51 574.675 108.266  37
  -1  -3  50 554.871 112.575  31
   1  -3 -50 352.515 72.1423  22
   1  -3 -50 381.878 78.5529  43
  -1  -3  50 447.644 104.071  37
   1  -3 -49 169.462 125.684  10
  -1  -3  49 371.200 109.282  31
   1  -3 -49 371.673 69.0587  22
  -1  -3  49 420.416 104.984  37
  -1  -3  48 784.894 127.539  37
   1  -3 -48 800.313 157.491  10
  -1  -3  48 1027.71 137.566  31
  -1  -3  47 122.716 100.721  37
  -1  -3  47 181.077 105.217  31
   1  -3 -47 129.157 126.180  10
  -1  -3  47-126.692 86.7472  12
  -1  -3  46 2071.69 173.121  12
  -1  -3  46 1620.88 178.764  37
   1  -3 -46 1579.82 217.539   8
  -1  -3  46 1389.77 182.612  31
  -1  -3  46 1526.04 167.758  26
  -1  -3  45 1420.42 138.007  12
  -1  -3  45 1056.47 146.959  37
   1  -3 -45 918.594 178.726   8
  -1  -3  45 1039.96 152.627  31
  -1  -3  45 1140.37 133.163  26
  -1  -3  44 6926.25 581.702  12
   1  -3 -44 6889.92 573.269  13
  -1  -3  44 6525.61 585.767  37
  -1  -3  44 7088.33 584.660  45
   1  -3 -44 6435.11 617.572   8
  -1  -3  44 7215.54 588.992  31
  -1  -3  44 6440.61 581.175  26
  -1  -3  43 1266.74 145.680  12
  -1  -3  43 1172.13 156.014  37
  -1  -3  43 1246.22 148.474  45
   1  -3 -43 1489.16 193.307   8
  -1  -3  43 1508.71 162.692  31
  -1  -3  43 1251.80 143.110  26
  -1  -3  42 1212.04 144.511  12
  -1  -3  42 1376.73 158.604  37
  -1  -3  42 1377.71 149.295  45
   1  -3 -42 1573.64 196.674   8
  -1  -3  42 1152.42 159.286  31
  -1  -3  42 1282.35 142.573  26
  -1  -3  41 817.721 107.718  12
  -1  -3  41 705.266 112.778  45
  -1  -3  41 638.419 117.689  37
   1  -3 -41 732.747 151.637   8
  -1  -3  41 671.991 126.444  31
  -1  -3  41 613.235 102.006  26
  -1  -3  40 1255.81 141.849  12
  -1  -3  40 1339.94 156.205  37
  -1  -3  40 1215.32 146.015  45
   1  -3 -40 1224.36 152.938   1
   1  -3 -40 1175.86 181.517   8
  -1  -3  40 1539.42 159.284  31
  -1  -3  40 1253.36 139.827  26
  -1  -3  39 1464.62 148.970  12
  -1  -3  39 1228.46 155.997  37
  -1  -3  39 1409.67 152.278  45
   1  -3 -39 1635.15 192.239   8
   1  -3 -39 1262.40 159.923   1
  -1  -3  39 1419.85 163.456  31
  -1  -3  39 1327.51 146.115  26
  -1  -3  38 522.572 95.0535  12
  -1  -3  38 530.424 101.492  45
  -1  -3  38 481.344 108.434  37
   1  -3 -38 553.201 136.769   8
   1  -3 -38 562.345 98.6891   1
  -1  -3  38 384.657 112.719  31
  -1  -3  38 523.879 91.1222  26
  -1  -3  37 4601.42 407.815  12
  -1  -3  37 4684.60 413.506  37
  -1  -3  37 4665.25 410.208  45
   1  -3 -37 5384.14 445.674   8
   1  -3 -37 4819.06 427.239   1
  -1  -3  37 4708.21 414.978  31
  -1  -3  37 4682.11 407.995  26
  -1  -3  36 820.927 106.497  12
  -1  -3  36 879.535 115.902  37
  -1  -3  36 721.595 109.052  45
   1  -3 -36 751.789 111.028   1
   1  -3 -36 836.133 145.414   8
  -1  -3  36 663.509 121.164  31
  -1  -3  36 691.813 101.953  26
  -1  -3  35 1670.15 180.143  12
  -1  -3  35 1837.71 183.534  45
  -1  -3  35 1757.22 189.942  31
  -1  -3  35 1750.36 179.048  26
   1  -3 -35 2257.07 198.193   1
   1  -3 -35 2452.45 222.700   8
  -1  -3  34 1584.36 170.685  12
   1  -3 -34 1815.37 205.060   8
   1  -3 -34 2023.07 187.248   1
  -1  -3  33 246.290 150.359   7
   1  -3 -33 285.731 112.286   8
   1  -3 -33 303.027 77.7739   1
  -1  -3  32 463.864 160.789   7
   1  -3 -32 619.861 126.557   8
   1  -3 -31 1757.66 178.636   1
  -1  -3  31 1456.42 223.378   7
   1  -3 -31 1831.59 200.048   8
   1  -3 -30 1095.98 145.668   8
   1  -3 -30 915.837 115.151   1
   1  -3 -29 426.086 110.341   8
  -1  -3  29 49.2227 137.066   7
   1  -3 -29 224.121 69.8089   1
  -1  -3  28 192.856 140.109   7
   1  -3 -28 285.437 71.4081   1
   1  -3 -28 289.767 105.012   8
   1  -3 -27 33.7097 59.4429   1
   1  -3 -27 65.3255 99.2176   8
  -1  -3  27 127.621 137.349   7
  -1  -3  26 669.231 171.067   7
   1  -3 -26 1078.05 139.723   8
   1  -3 -26 888.116 110.367   1
   1  -3 -25 1164.43 146.999   8
  -1  -3  25 716.085 173.477   7
   1  -3 -25 977.413 116.308   1
  -1  -3  24 190.577 144.044   7
   1  -3 -24 103.724 63.1027   1
   1  -3 -24 188.244 97.6068   8
   1  -3 -23 1458.20 155.475   1
   1  -3 -23 1745.27 182.966   8
  -1  -3  23 1580.83 206.766   7
  -1  -3  22 342.853 149.069   7
   1  -3 -22 509.148 114.447   8
   1  -3 -22 483.078 77.6502   1
   1  -3 -21 2998.31 267.157   1
  -1  -3  21 2597.83 296.837   7
   1  -3 -21 3193.31 286.796   8
   1  -3 -20 275.190 107.255   8
   1  -3 -20 202.665 62.0594   1
  -1  -3  20 399.221 141.251   7
   1  -3 -19 1693.72 167.338   1
  -1  -3  19 1754.25 208.330   7
   1  -3 -19 1875.91 192.967   8
   1  -3 -18 132.621 53.1191   1
   1  -3 -18 257.575 101.000   8
  -1  -3  18 196.180 126.336   7
   1  -3 -17 4120.64 353.566   1
  -1  -3  17 3867.40 376.583   7
   1  -3 -17 4221.34 372.239   8
  -1  -3  16 929.381 145.200   7
   1  -3 -16 724.029 89.0297   1
   1  -3 -16 1000.12 128.150   8
  -1  -3  15 11019.5 874.952   7
   1  -3 -15 10993.9 871.602   8
   1  -3 -15 9665.10 855.716   1
  -1  -3  14 20763.9 1693.24   7
   1  -3 -14 19672.2 1690.59   8
  -1  -3  13 25708.9 2160.45   7
   1  -3 -13 25987.4 2158.81   8
   1  -3 -12 11083.1 934.914   8
  -1  -3  12 10984.3 938.133   7
   1  -3 -11 24403.4 2119.29   8
  -1  -3  11 26654.5 2123.98   7
  -1  -3  10 19420.4 1532.39   7
   1  -3 -10 17351.6 1526.59   8
  -1  -3   9 1568.01 154.545  10
   1  -3  -9 1753.98 184.656  10
   1  -3  -9 1755.85 178.274   8
  -1  -3   9 2078.65 192.222   7
   1  -3  -8 19068.8 1443.25  10
  -1  -3   8 15178.9 1428.02  10
   1  -3  -8 18495.5 1438.12   8
  -1  -3   8 19654.8 1444.71   7
  -1  -3   7 1455.62 140.922  10
   1  -3  -7 1634.56 168.408  10
   1  -3  -6 13428.6 1071.37  10
  -1  -3   6 11848.9 1059.10  10
   1  -3  -6 13004.3 1066.32   8
  -1  -3   6 13544.9 1073.04   7
  -1  -3   5 17146.9 1579.78  10
   1  -3  -5 21104.1 1591.37  10
   1  -3  -5 19451.5 1585.52   8
  -1  -3   5 20512.8 1593.40   7
   1  -3  -4 2491.02 232.999  10
  -1  -3   4 2383.55 217.592  10
   1  -3  -4 2469.25 226.954   8
  -1  -3   3 14391.5 1292.22  10
   1  -3  -3 16749.5 1300.66  10
   1  -3  -3 16002.0 1295.56   8
  -1  -3   2 16051.9 1327.03  10
   1  -3  -2 17621.2 1333.90  10
  -1  -3   2 15099.4 1320.49   8
   1  -3  -2 16340.4 1328.06   8
   1  -3  -1 1558.71 157.747  10
  -1  -3   1 1494.47 138.934   8
   1  -3   0 8383.26 656.197  10
  -1  -3   0 7400.85 644.863   8
   1  -3   1 4794.80 423.486  10
  -1  -3  -1 4929.13 414.844   8
   1  -3   2 9202.42 815.838  10
   1  -3   2 10678.4 828.538   7
  -1  -3  -2 9579.56 809.336   8
   1  -3   3 19844.1 1661.15  10
   1  -3   3 22824.7 1673.36   7
  -1  -3  -3 18897.2 1655.37   8
  -1  -3  -4 4641.61 363.753   8
   1  -3   4 4688.40 384.443   7
   1  -3   5 12651.4 1140.31  10
   1  -3   5 15456.9 1154.12   7
   1  -3   6 18178.0 1582.61  10
   1  -3   6 20333.7 1594.04   7
   1  -3   7 1848.93 180.760  10
   1  -3   8 12705.5 1115.16  10
   1  -3   8 14436.1 1129.40   7
   1  -3   9 9168.03 810.505  10
   1  -3   9 10432.3 826.186   7
   1  -3  10 19134.6 1300.75  10
   1  -3  10 23495.6 1320.72   7
   1  -3  11 24995.9 1720.99  10
   1  -3  11 28336.7 1737.75   7
   1  -3  12 3845.71 305.607  10
   1  -3  12 4581.91 331.224   7
   1  -3  13 11144.3 839.169  10
   1  -3  13 12504.4 856.864   7
   1  -3  14 15955.8 1363.01  10
   1  -3  14 16816.4 1375.54   7
   1  -3  15 6725.67 596.437  10
   1  -3  15 7456.55 615.124   7
   1  -3  16 1875.58 204.120  10
  -1  -3 -16 2171.65 190.920   3
   1  -3  16 2305.93 239.912   7
   1  -3  17 2240.12 223.516  10
  -1  -3 -17 2377.11 209.880   3
   1  -3  17 2247.96 256.245   7
   1  -3  18 208.085 83.7655  10
  -1  -3 -18 281.485 65.8576   3
   1  -3  18 193.070 139.785   7
  -1  -3 -19 6007.65 508.602   3
   1  -3  19 5807.53 537.091   7
  -1  -3 -20 477.914 78.3443   3
   1  -3  20 108.459 150.350   7
   1  -3  21 978.336 187.339   7
  -1  -3 -21 1279.56 131.434   3
  -1  -3 -22 108.498 66.6713   3
   1  -3  22 84.8707 144.791   7
  -1  -3 -23 2926.42 261.485   3
   1  -3  23 2677.96 306.150   7
   1  -3  24 659.084 177.048   7
  -1  -3 -24 772.482 101.841   3
  -1  -3 -25 375.252 81.1633   3
   1  -3  25 254.127 158.985   7
  -1  -3 -26 729.407 98.8240   3
   1  -3  26 424.846 176.972   7
   1  -3  27 33.2816 158.865   7
  -1  -3 -27 302.592 79.0857   3
   1  -3  28 104.916 162.544   7
  -1  -3 -28 160.059 73.1444   3
   1  -3  29 846.974 198.681   7
  -1  -3 -29 1117.61 131.473   3
  -1  -3 -30 1571.77 161.617   3
   1  -3  30 1220.92 225.035   7
   1  -3  31 1203.50 217.800   7
  -1  -3 -31 1324.53 149.258   3
   1  -3  32 2369.93 293.013   7
   1  -3  33 1224.91 147.642  44
   1  -3  33 1503.02 150.495  39
   1  -3  33 1310.69 149.814  35
   1  -3  33 1572.20 236.887   7
   1  -3  33 1667.57 152.671  26
   1  -3  34 751.767 112.776  45
   1  -3  34 776.320 111.726  35
   1  -3  34 797.376 109.540  44
   1  -3  34 702.043 107.182  39
   1  -3  34 372.175 194.133   7
   1  -3  34 803.730 111.753  12
   1  -3  34 713.300 110.350  26
   1  -3  35 844.163 119.173  35
   1  -3  35 828.783 116.039  39
   1  -3  35 835.008 115.945  44
   1  -3  35 850.347 122.284  45
   1  -3  35 1015.28 216.549   7
   1  -3  35 1116.56 121.980  12
   1  -3  35 826.870 119.427  26
   1  -3  36 844.324 120.897  45
   1  -3  36 908.696 117.644  35
   1  -3  36 723.440 112.789  44
   1  -3  36 860.942 114.980  39
   1  -3  36 705.346 211.518   7
   1  -3  36 669.347 116.097  12
   1  -3  36 764.762 116.732  26
   1  -3  37 2187.38 219.264  45
   1  -3  37 2600.22 215.863  39
   1  -3  37 2231.13 217.084  35
   1  -3  37 2209.79 214.338  44
   1  -3  37 1740.82 294.771   7
   1  -3  37 1929.67 213.559  12
   1  -3  37 2361.69 217.526  26
   1  -3  38 657.689 112.695  12
   1  -3  38 543.381 105.220  39
   1  -3  38 469.111 104.776  44
   1  -3  38 719.185 117.925  45
   1  -3  38 563.021 208.890   7
   1  -3  38 655.191 111.481  35
   1  -3  38 714.877 112.984  26
   1  -3  39 1737.14 194.650  12
   1  -3  39 2121.04 201.452  37
   1  -3  39 1884.58 192.900  44
   1  -3  39 1977.91 194.617  39
   1  -3  39 2059.63 200.417  45
   1  -3  39 1712.09 193.114  35
   1  -3  39 1489.98 277.254   7
   1  -3  39 2011.87 208.156  31
   1  -3  39 2123.44 197.390  26
   1  -3  40 1744.59 178.996  12
   1  -3  40 1750.85 186.411  37
   1  -3  40 1656.86 175.187  44
   1  -3  40 1533.90 174.785  39
   1  -3  40 1554.92 180.978  45
   1  -3  40 1740.78 177.373  35
   1  -3  40 1533.56 276.934   7
   1  -3  40 1555.22 191.435  31
   1  -3  40 1715.11 178.999  26
   1  -3  41 5233.14 472.575  12
   1  -3  41 5493.92 476.210  45
   1  -3  41 5649.44 474.596  35
   1  -3  41 5701.42 473.859  39
   1  -3  41 5319.57 476.300  37
   1  -3  41 4956.85 470.837  44
   1  -3  41 4593.75 548.518   7
   1  -3  41 5692.64 481.828  31
   1  -3  41 5816.29 474.662  26
   1  -3  42 5673.74 492.365  12
   1  -3  42 5763.38 494.874  35
   1  -3  42 5752.45 493.582  39
   1  -3  42 5629.76 495.917  45
   1  -3  42 5187.67 495.065  37
   1  -3  42 5083.25 568.273   7
   1  -3  42 6145.64 502.423  31
   1  -3  42 5857.28 494.567  26
   1  -3  43 1220.06 136.912  12
   1  -3  43 827.282 130.787  39
   1  -3  43 949.942 144.144  45
   1  -3  43 880.462 142.678  37
   1  -3  43 652.171 227.857   7
   1  -3  43 932.861 135.438  35
   1  -3  43 833.171 153.226  31
   1  -3  43 906.052 134.181  26
   1  -3  44 2573.24 236.006  12
   1  -3  44 2341.61 236.152  35
   1  -3  44 2598.43 243.232  45
   1  -3  44 2499.34 241.476  37
   1  -3  44 2094.17 330.169   7
   1  -3  44 2440.26 248.946  31
   1  -3  44 2205.80 235.068  26
   1  -3  45 551.657 109.819  12
   1  -3  45 255.485 129.832  31
   1  -3  45 292.651 108.512  26
   1  -3  45 361.377 118.465  45
   1  -3  45 397.306 116.101  37
   1  -3  46 950.020 139.845  12
   1  -3  46 1295.57 160.198  31
   1  -3  46 1043.97 140.409  26
   1  -3  46 1094.00 149.146  45
   1  -3  46 904.464 145.671  37
   1  -3  47 320.185 107.469  12
   1  -3  47 361.488 126.780  31
   1  -3  47 417.815 109.176  26
   1  -3  47 561.972 120.417  37
   1  -3  47 346.402 116.345  45
   1  -3  48 880.014 127.539  12
   1  -3  48 729.650 132.790  45
   1  -3  48 913.455 135.992  37
   1  -3  48 1026.62 146.980  31
   1  -3  48 831.495 129.006  26
   1  -3  49 306.962 100.960  12
   1  -3  49 157.905 105.831  37
  -1  -3 -49 138.874 124.850   8
   1  -3  49 77.9127 119.215  31
   1  -3  49 284.847 100.047  26
  -1  -3 -50 835.494 92.6228  13
   1  -3  50 782.543 121.528  12
   1  -3  50 882.135 129.821  37
  -1  -3 -50 724.817 89.9096   5
   1  -3  50 850.585 140.273  31
   1  -3  50 810.898 123.366  26
  -1  -3 -51 433.910 67.9243  13
   1  -3  51 316.236 102.085  12
   1  -3  51 228.295 104.655  37
  -1  -3 -51 406.249 67.0388   5
   1  -3  51 386.901 118.282  31
   1  -3  51 238.359 100.881  26
   1  -3  52 14.5077 98.0830  37
  -1  -3 -52 98.7329 56.1252   5
   1  -3  52-85.6484 108.337  31
  -1  -3 -52 65.5110 56.2311  13
   1  -3  53 424.451 106.418  37
  -1  -3 -53 550.572 73.4877   5
   1  -3  53 622.119 121.828  31
  -1  -3 -53 502.630 73.1244  13
  -1  -3 -54 710.170 87.7148  13
   1  -3  54 667.278 120.121  37
  -1  -3 -54 722.694 89.6148   5
   1  -3  54 985.382 131.918  31
  -1  -3 -54 972.163 92.4594  22
  -1  -3 -55 288.362 59.9878  13
   1  -3  55 351.882 97.8391  37
   1  -3  55 261.412 105.983  31
  -1  -3 -55 404.164 64.3903  22
  -1  -3 -55 295.446 62.0595   5
  -1  -3 -56 372.049 62.4170  13
   1  -3  56 358.767 107.104  31
  -1  -3 -56 368.667 64.4390  22
  -1  -3 -56 398.265 62.6404   5
  -1  -3 -57 1248.33 116.058  13
   1  -3  57 1312.34 147.560  31
  -1  -3 -57 1174.76 116.591  22
  -1  -3 -57 1148.30 116.261   5
  -1  -3 -58 745.775 76.7245  13
   1  -3  58 737.117 110.801  31
  -1  -3 -58 634.049 78.3727  22
  -1  -3 -58 619.723 76.2991   5
  -1  -3 -59 292.584 52.5012  13
  -1  -3 -59 269.165 54.7807  22
   1  -3  59 331.514 92.3477  31
  -1  -3 -60 198.227 48.0029  13
  -1  -3 -60 227.645 49.3693  22
  -1  -3 -61 49.8859 41.4757  13
  -1  -3 -61 67.2478 43.2289  38
   1  -3  61 91.7935 80.7233  31
  -1  -3 -61 138.277 43.5732  22
  -1  -3 -62 966.403 94.6129  13
  -1  -3 -62 993.249 94.5242  22
  -1  -3 -62 1006.51 94.0266  15
  -1  -3 -63 519.142 59.9896  13
   1  -3  63 526.382 88.6148  31
  -1  -3 -63 565.690 60.1861  22
  -1  -3 -63 513.966 58.7545  15
  -1  -3 -64 532.469 53.7732  13
  -1  -3 -64 369.503 49.0899  15
   1  -3  64 506.385 81.1487  31
  -1  -3 -64 434.828 52.3488  22
  -1  -3 -65 417.170 49.2289  13
   1  -3  65 387.948 74.7213  31
  -1  -3 -65 375.686 47.1795  22
  -1  -3 -65 451.341 61.2662  43
  -1  -3 -66 317.563 39.9475  22
  -1  -3 -66 409.522 55.5477  43
   1  -3  67 383.661 67.8696  31
  -1  -3 -67 432.058 56.8822  43
   1  -3  68 1942.41 186.371  31
  -1  -3 -68 2192.91 181.749  43
   1  -3  69 231.781 54.9718  31
  -1  -3 -69 395.623 46.0559  43
   1  -3  70 44.0470 37.6264  31
  -1  -3 -70 39.6729 29.1581  43
  -1  -2  72 111.892 44.1874  31
   1  -2 -72 285.580 37.3794  43
  -1  -2  71 90.8585 47.5146  31
   1  -2 -71 186.488 39.6631  43
  -1  -2  70-3.25682 50.1870  31
   1  -2 -70 70.7804 40.5537  43
  -1  -2  69 222.271 58.5949  31
   1  -2 -69 208.504 47.9795  43
  -1  -2  68 167.110 59.3403  31
   1  -2 -68 88.5568 47.9148  43
  -1  -2  67 61.6661 62.1036  31
   1  -2 -67 57.3958 33.5137  22
   1  -2 -67 40.8315 48.8508  43
  -1  -2  66 253.540 72.8798  31
   1  -2 -66 326.669 46.8951  22
  -1  -2  65 299.638 76.9941  31
   1  -2 -65 308.493 50.1555  22
   1  -2 -65 374.597 62.9837  43
  -1  -2  64 35.2223 71.1087  31
   1  -2 -64 54.0395 41.1045  22
   1  -2 -64-31.9475 54.6031  43
   1  -2 -63 27.5050 45.0037  22
   1  -2 -63 20.3434 57.1190  43
   1  -2 -62 378.589 58.5450  13
   1  -2 -62 374.767 69.4813  43
  -1  -2  62 390.249 87.9746  31
   1  -2 -62 460.763 59.6335  22
   1  -2 -61 234.813 53.0120  13
   1  -2 -61 237.128 64.2333  43
   1  -2 -61 245.992 49.2605  15
  -1  -2  61 336.924 85.8992  31
   1  -2 -61 260.709 54.0138  22
   1  -2 -60 73.2426 47.9066  13
   1  -2 -60-26.5780 61.8691  43
   1  -2 -60-32.2696 44.1042  15
  -1  -2  60-19.0795 82.5020  31
   1  -2 -60 52.1750 49.0880  22
   1  -2 -59 703.932 81.4566  13
   1  -2 -59 912.667 91.4705   5
   1  -2 -59 670.113 81.9006  38
   1  -2 -59 660.475 91.4920  43
   1  -2 -59 698.503 80.4901  15
  -1  -2  59 703.471 111.025  31
   1  -2 -59 819.713 83.8097  22
   1  -2 -58 228.044 57.3443  13
   1  -2 -58 383.785 68.1025   5
   1  -2 -58 289.306 70.9325  43
   1  -2 -58 220.037 58.4506  38
   1  -2 -58 239.058 54.6239  15
  -1  -2  58 267.031 94.0150  31
   1  -2 -58 284.232 58.5438  22
   1  -2 -57 205.364 54.2462  13
   1  -2 -57 158.126 66.1483   5
   1  -2 -57 167.712 57.3473  38
   1  -2 -57 149.742 67.6670  43
   1  -2 -57 122.287 52.5372  15
  -1  -2  57 25.5941 89.0078  31
   1  -2 -57 185.492 56.0463  22
   1  -2 -56 527.543 68.5704  13
   1  -2 -56 529.284 71.8939  38
   1  -2 -56 419.145 78.4732  43
   1  -2 -56 471.859 78.1426   5
  -1  -2  56 314.481 104.281  31
   1  -2 -56 484.052 70.2593  22
   1  -2 -55 647.324 80.7644  13
   1  -2 -55 671.949 90.3839  43
   1  -2 -55 725.426 83.9268  38
   1  -2 -55 615.964 88.4744   5
  -1  -2  55 693.205 116.841  31
   1  -2 -55 686.493 82.8661  22
   1  -2 -54 812.664 87.7082  13
   1  -2 -54 689.720 97.7066  43
   1  -2 -54 786.298 94.5714   5
  -1  -2  54 709.244 123.367  31
   1  -2 -54 765.386 89.0499  22
   1  -2 -53 949.509 102.247  13
   1  -2 -53 649.606 149.282  10
   1  -2 -53 969.412 111.714  43
   1  -2 -53 1017.86 109.271   5
   1  -2 -53 790.868 144.641   1
   1  -2 -53 1143.07 171.336   8
  -1  -2  53 1017.36 135.760  31
   1  -2 -53 1123.63 104.696  22
   1  -2 -52-56.9999 110.735  10
   1  -2 -52 232.495 56.7667  13
   1  -2 -52 181.040 69.0494  43
  -1  -2  52 210.769 102.232  31
   1  -2 -52 169.150 59.6392  22
   1  -2 -52 207.143 68.1525   5
   1  -2 -52 68.8144 95.4044   1
   1  -2 -52 143.563 124.479   8
   1  -2 -51 911.782 100.183  13
  -1  -2  51 939.042 137.600  31
   1  -2 -51 950.668 102.182  22
   1  -2 -51 1061.41 171.077   8
   1  -2 -51 995.289 106.088   5
   1  -2 -51 857.528 141.511   1
   1  -2 -50 163.688 57.7220  13
   1  -2 -50-44.7989 125.137   8
   1  -2 -50 241.043 101.545   1
   1  -2 -50 137.535 66.4790   5
  -1  -2  50 237.099 104.908  31
   1  -2 -50 136.709 59.7587  22
   1  -2 -49 558.740 74.0592  13
  -1  -2  49 450.237 106.698  37
   1  -2 -49 482.991 113.789   1
   1  -2 -49 567.430 81.4109   5
   1  -2 -49 420.918 143.245   8
  -1  -2  49 515.634 117.106  31
   1  -2 -49 592.674 77.6199  22
   1  -2 -48 544.771 73.2320  13
  -1  -2  48 488.993 107.266  37
   1  -2 -48 387.412 113.239   1
   1  -2 -48 583.290 150.408   8
   1  -2 -48 602.705 80.1509   5
  -1  -2  48 578.669 117.820  31
   1  -2 -48 501.194 76.0660  22
   1  -2 -47 337.922 62.6620  13
  -1  -2  47 375.791 101.627  37
   1  -2 -47 314.507 69.8746   5
   1  -2 -47 309.317 103.055   1
   1  -2 -47 308.486 131.432   8
  -1  -2  47 201.570 108.325  31
   1  -2 -47 369.706 65.9963  22
  -1  -2  46 97.9618 95.7419  37
   1  -2 -46 77.4718 122.043   8
   1  -2 -46 137.648 61.9556   5
   1  -2 -46 42.2443 89.5322   1
  -1  -2  46-7.38383 100.170  31
   1  -2 -46 97.6749 52.9234  13
  -1  -2  45 839.500 129.311  37
   1  -2 -45 889.923 160.717   8
   1  -2 -45 1000.09 105.973   5
   1  -2 -45 1017.60 143.927   1
  -1  -2  45 1044.24 139.548  31
   1  -2 -45 1075.86 101.962  13
  -1  -2  44 324.651 94.1934  37
   1  -2 -44 342.459 65.5981   5
   1  -2 -44 424.962 122.823   8
   1  -2 -44 363.009 101.496   1
  -1  -2  44 321.030 105.297  31
  -1  -2  44 223.656 85.8938  12
   1  -2 -44 323.915 58.1611  13
  -1  -2  43 212.351 81.7747  12
   1  -2 -43 97.6391 50.5158  13
  -1  -2  43 82.3234 89.7970  37
   1  -2 -43 144.852 112.132   8
   1  -2 -43 160.037 59.0962   5
   1  -2 -43 84.9980 88.3777   1
  -1  -2  43 134.369 99.1529  31
  -1  -2  43 170.965 82.1908  26
  -1  -2  42 427.203 84.6458  12
   1  -2 -42 298.495 57.9944  13
  -1  -2  42 324.803 97.1592  37
   1  -2 -42 271.275 64.3145   5
   1  -2 -42 209.478 89.9355   1
  -1  -2  42 364.945 103.276  31
  -1  -2  42 405.672 86.5564  26
  -1  -2  41 7618.81 579.085  12
  -1  -2  41 6678.37 580.681  37
  -1  -2  41 6678.03 580.036  45
   1  -2 -41 6803.49 569.557   5
   1  -2 -41 6614.05 600.368   1
  -1  -2  41 6968.68 583.766  31
  -1  -2  41 6177.61 577.519  26
  -1  -2  40 3352.89 312.980  12
  -1  -2  40 3506.11 316.959  45
  -1  -2  40 3611.75 316.708  37
  -1  -2  40 3498.50 373.963   7
   1  -2 -40 3580.19 303.398   5
   1  -2 -40 3369.88 334.233   1
  -1  -2  40 3965.87 321.929  31
  -1  -2  40 3522.34 314.457  26
  -1  -2  39 3418.05 303.027  12
  -1  -2  39 3466.34 305.887  45
  -1  -2  39 3505.60 307.143  37
  -1  -2  39 2742.88 352.844   7
   1  -2 -39 3400.62 323.256   1
   1  -2 -39 3411.01 292.842   5
  -1  -2  39 3584.46 310.631  31
  -1  -2  39 3480.71 304.176  26
  -1  -2  38 650.725 110.860  31
  -1  -2  38 843.232 107.637  37
  -1  -2  38 665.448 172.418   7
   1  -2 -38 461.682 103.368   1
  -1  -2  37 1174.79 129.762  37
   1  -2 -37 943.614 135.081   1
  -1  -2  37 1272.22 197.798   7
  -1  -2  36 2341.15 282.706   7
  -1  -2  35 1741.17 236.640   7
  -1  -2  34 383.667 157.298   7
  -1  -2  33 1315.02 208.694   7
  -1  -2  32 1292.82 206.677   7
  -1  -2  31 731.250 170.501   7
  -1  -2  30 106.558 139.427   7
  -1  -2  29 525.579 159.617   7
  -1  -2  28 55.4287 143.047   7
  -1  -2  27 1063.85 179.279   7
  -1  -2  26 2113.58 251.068   7
  -1  -2  25 6606.05 591.715   7
  -1  -2  24 687.081 158.680   7
  -1  -2  23 2077.51 240.964   7
  -1  -2  22 1031.85 176.004   7
  -1  -2  21 3434.70 333.197   7
  -1  -2  20 2018.13 222.963   7
  -1  -2  19 2358.07 241.660   7
  -1  -2  18 1750.28 190.850   7
  -1  -2  17 2115.04 211.510   7
  -1  -2  16 3977.43 316.456   7
   1  -2 -16 3235.36 301.173   1
  -1  -2  15 7594.54 636.625   7
   1  -2 -15 7392.89 630.139   1
  -1  -2  14 15100.2 1173.71   7
   1  -2 -14 13292.5 1167.66   1
  -1  -2  13 9168.17 731.713   7
   1  -2 -13 8334.50 725.800   1
  -1  -2  12 703.346 86.5304   7
   1  -2 -12 400.165 60.5897   1
   1  -2 -11 3247.20 292.558   8
   1  -2 -11 3120.38 283.580   1
  -1  -2  11 3721.84 293.218   7
   1  -2 -10 553.681 85.2559   8
   1  -2 -10 631.971 65.5171   1
  -1  -2  10 561.466 84.2166   7
  -1  -2  10 547.414 54.7873  10
   1  -2  -9 1413.44 129.766   1
  -1  -2   9 1658.21 145.242   7
   1  -2  -9 1797.75 147.571   8
  -1  -2   9 1348.45 124.512  10
   1  -2  -8 4097.79 352.891   1
  -1  -2   8 4645.89 363.299   7
   1  -2  -8 4769.82 363.680   8
  -1  -2   8 3959.79 350.758  10
   1  -2  -7 7260.47 619.011   1
   1  -2  -7 7991.69 627.502   8
  -1  -2   7 7885.00 627.980   7
  -1  -2   7 7198.46 618.414  10
   1  -2  -6 6376.34 477.206   8
   1  -2  -6 5464.14 467.256   1
  -1  -2   6 6035.87 478.857   7
  -1  -2   6 5283.20 468.031  10
   1  -2  -5 5263.48 389.845   8
   1  -2  -5 4270.28 377.931   1
   1  -2  -5 4954.58 390.772  10
  -1  -2   5 4398.82 380.121  10
  -1  -2   4 6726.16 601.415   8
  -1  -2   4 7912.57 605.040   6
   1  -2  -4 7360.68 603.504   1
   1  -2  -4 7929.94 611.866   8
   1  -2  -4 7695.23 614.360  10
  -1  -2   3 7194.74 540.181   6
   1  -2  -3 6334.84 539.067   1
   1  -2  -3 6303.34 546.515   8
  -1  -2   3 6028.62 538.552   8
   1  -2  -3 7059.19 550.617  10
   1  -2  -2 14351.9 1141.03   8
   1  -2  -2 13794.4 1133.78   1
  -1  -2   2 13161.1 1134.51   8
   1  -2  -2 14002.9 1143.30  10
   1  -2  -1 3107.15 292.129   8
   1  -2  -1 3751.44 297.147  10
  -1  -2   0 1492.34 126.267   2
   1  -2   0 1400.64 139.994   8
   1  -2   0 1569.15 147.097  10
  -1  -2  -1 3802.67 304.461   2
   1  -2   1 2861.94 315.179  10
  -1  -2  -2 14048.4 1156.93   2
   1  -2   2 13544.5 1165.13  10
   1  -2   3 9671.83 787.360   7
  -1  -2  -3 9200.32 771.967   2
   1  -2   3 9403.30 780.826  10
  -1  -2  -4 9324.57 773.955   2
   1  -2   4 10091.1 789.840   7
   1  -2   4 8881.48 776.773   6
   1  -2   4 9558.45 782.379  10
   1  -2   5 5130.67 400.297   7
   1  -2   5 4441.19 384.295   6
  -1  -2  -5 4532.65 380.561   2
   1  -2   5 4397.65 388.905  10
   1  -2   6 3578.34 284.173   7
   1  -2   6 3188.81 266.957   6
   1  -2   6 2739.01 270.919  10
   1  -2   7 9823.19 788.759   7
   1  -2   7 8988.41 781.154  10
   1  -2   8 7940.69 623.439   7
   1  -2   8 6916.45 613.699  10
   1  -2   9 305.729 91.2548   7
   1  -2   9 175.280 62.4043  10
  -1  -2 -10 649.767 70.9633   3
   1  -2  10 543.349 100.475   7
   1  -2  10 574.096 82.3896  10
   1  -2  11 9018.45 724.070   7
  -1  -2 -11 8321.09 710.750   3
   1  -2  11 8440.35 715.104  10
   1  -2  12 1839.03 191.293   7
  -1  -2 -12 1918.90 169.735   3
   1  -2  12 1877.33 177.539  10
  -1  -2 -13 3311.35 272.101   3
   1  -2  13 3084.32 287.554   7
   1  -2  13 2919.42 275.846  10
  -1  -2 -14 6805.21 578.377   3
   1  -2  14 6932.85 591.233   7
   1  -2  14 6878.98 583.470  10
  -1  -2 -15 6981.59 593.169   3
   1  -2  15 7301.65 608.329   7
   1  -2  15 6937.71 598.196  10
  -1  -2 -16 5235.92 437.531   3
   1  -2  16 5207.74 454.053   7
   1  -2  16 4926.03 442.411  10
   1  -2  17 4731.88 429.486   7
  -1  -2 -17 5073.04 409.660   3
   1  -2  17 4391.60 414.445  10
  -1  -2 -18 1365.31 124.680   3
   1  -2  18 1018.94 163.310   7
   1  -2  18 1063.21 133.789  10
   1  -2  19 424.993 136.484   7
  -1  -2 -19 458.714 80.1357   3
   1  -2  19 514.886 94.4488  10
   1  -2  20 1407.37 187.895   7
  -1  -2 -20 1382.58 133.912   3
   1  -2  20 1066.88 139.818  10
  -1  -2 -21 2888.18 235.044   3
   1  -2  21 2470.01 280.018   7
   1  -2  21 2187.89 237.627  10
  -1  -2 -22 265.965 77.9943   3
   1  -2  22-70.8450 162.180   7
   1  -2  22 29.3680 79.3921  10
   1  -2  23 3621.07 369.009   7
  -1  -2 -23 4219.06 329.685   3
   1  -2  23 3200.06 328.163  10
  -1  -2 -24 1993.23 173.700   3
   1  -2  24 1734.76 231.280   7
   1  -2  24 1322.15 168.835  10
   1  -2  25 3147.76 359.807   7
  -1  -2 -25 3684.70 319.198   3
  -1  -2 -26 1738.45 177.070   3
   1  -2  26 1521.20 239.953   7
  -1  -2 -27 2614.06 244.875   3
   1  -2  27 2480.88 297.393   7
   1  -2  28 81.7957 157.679   7
  -1  -2 -28 266.810 89.8657   3
   1  -2  29 1226.86 222.408   7
  -1  -2 -29 1545.28 160.846   3
   1  -2  30 49.3152 160.271   7
  -1  -2 -30 130.402 81.1849   3
  -1  -2 -31 639.504 105.000   3
   1  -2  31 478.648 180.205   7
  -1  -2 -32 1350.18 151.026   3
   1  -2  32 1038.62 212.180   7
  -1  -2 -33 1776.96 189.168   3
  -1  -2 -34 2037.62 208.682   3
   1  -2  34 1943.73 267.183   7
  -1  -2 -35 2527.80 242.593   3
   1  -2  35 2186.93 300.737   7
   1  -2  36 1004.99 127.385  12
   1  -2  36 1072.79 133.843  45
   1  -2  36 1228.60 136.022  37
  -1  -2 -36 1606.19 154.445   3
   1  -2  36 1189.99 224.317   7
   1  -2  36 1042.44 138.801  31
   1  -2  36 1099.30 133.339  26
   1  -2  37 1753.74 190.172  12
   1  -2  37 2278.39 194.415  35
   1  -2  37 1988.80 191.843  39
   1  -2  37 1899.46 192.461  45
   1  -2  37 1824.21 192.648  37
   1  -2  37 1796.53 269.791   7
  -1  -2 -37 2373.57 213.133   3
   1  -2  37 1859.04 199.315  31
   1  -2  37 2001.10 190.555  26
   1  -2  38 247.349 85.9429  12
   1  -2  38 390.781 88.1606  39
   1  -2  38 192.399 86.6170  44
   1  -2  38 276.275 94.6204  45
   1  -2  38 93.8949 90.7337  37
   1  -2  38 272.805 179.588   7
  -1  -2 -38 380.353 103.180   3
  -1  -2 -38 233.041 54.2165   5
   1  -2  38 245.812 90.3891  35
   1  -2  38 313.612 104.743  31
   1  -2  38 208.754 83.3658  26
   1  -2  39 2722.52 263.462  12
   1  -2  39 2818.00 266.242  39
   1  -2  39 2924.03 268.538  45
   1  -2  39 3085.68 267.964  35
   1  -2  39 2907.47 268.041  37
   1  -2  39 2849.08 349.159   7
  -1  -2 -39 3208.73 288.383   3
  -1  -2 -39 2913.57 250.209   5
   1  -2  39 2874.70 272.060  31
   1  -2  39 2955.71 267.171  26
   1  -2  40 3975.78 330.276  12
   1  -2  40 3488.71 330.818  37
   1  -2  40 3711.65 331.590  45
   1  -2  40 3968.88 331.423  35
   1  -2  40 3496.14 329.922  39
  -1  -2 -40 3658.12 315.485   5
  -1  -2 -40 4001.71 352.453   3
   1  -2  40 3348.56 407.656   7
   1  -2  40 3708.78 336.511  31
   1  -2  40 3683.41 330.283  26
   1  -2  41 4594.13 379.374  12
   1  -2  41 4509.18 384.909  45
   1  -2  41 4467.47 382.249  37
   1  -2  41 3975.07 379.484  35
   1  -2  41 4284.09 380.877  39
  -1  -2 -41 4862.17 405.563   3
  -1  -2 -41 4228.60 366.649   5
   1  -2  41 3842.05 455.304   7
   1  -2  41 4144.07 385.078  31
   1  -2  41 4485.79 382.082  26
   1  -2  42 395.077 93.0539  12
   1  -2  42 352.901 98.4811  37
   1  -2  42 346.326 97.5307  45
  -1  -2 -42 249.755 60.9234   5
   1  -2  42 273.372 192.122   7
  -1  -2 -42 303.094 112.448   3
   1  -2  42 257.447 108.645  31
   1  -2  42 271.084 91.7247  26
   1  -2  43 422.144 97.8875  12
   1  -2  43 485.510 110.362  45
   1  -2  43 464.935 106.194  37
  -1  -2 -43 483.159 70.8288   5
  -1  -2 -43 426.849 119.366   3
   1  -2  43 692.889 209.823   7
   1  -2  43 295.448 114.659  31
   1  -2  43 513.949 103.394  26
   1  -2  44 297.882 97.9727  12
   1  -2  44 374.305 102.788  37
   1  -2  44 366.905 104.187  45
   1  -2  44 297.189 196.815   7
  -1  -2 -44 300.251 65.1909   5
   1  -2  44 275.415 112.253  31
   1  -2  44 408.044 97.4682  26
   1  -2  45 271.059 94.8560  12
   1  -2  45 246.661 95.7622  37
   1  -2  45 229.677 104.092  45
  -1  -2 -45 285.883 64.5506   5
   1  -2  45 251.709 193.820   7
   1  -2  45 259.497 116.302  31
   1  -2  45 301.945 98.5818  26
   1  -2  46 401.916 100.520  12
   1  -2  46 170.568 102.419  37
  -1  -2 -46 208.564 64.1572   5
   1  -2  46 254.537 195.976   7
   1  -2  46 265.558 114.841  31
   1  -2  46 134.363 94.0644  26
   1  -2  47 285.098 97.4843  12
   1  -2  47 290.812 101.815  37
   1  -2  47 89.7344 197.234   7
  -1  -2 -47 263.612 67.0982   5
   1  -2  47 289.994 114.789  31
   1  -2  47 186.060 98.4214  26
   1  -2  48 316.241 100.983  12
   1  -2  48 398.070 107.150  37
   1  -2  48 540.836 211.649   7
  -1  -2 -48 348.237 72.5777   5
   1  -2  48 417.859 119.180  31
   1  -2  48 417.906 106.251  26
   1  -2  49 160.674 101.055  37
  -1  -2 -49 163.938 66.1526   5
   1  -2  49 128.799 190.834   7
   1  -2  49 132.001 110.809  31
  -1  -2 -49 176.973 58.0460  13
   1  -2  50 331.750 105.453  37
   1  -2  50 449.225 204.869   7
  -1  -2 -50 452.601 77.6667   5
   1  -2  50 371.779 120.408  31
  -1  -2 -50 476.266 68.7814  13
   1  -2  51 2235.25 213.647  37
  -1  -2 -51 2095.59 192.829   5
   1  -2  51 2445.09 222.666  31
  -1  -2 -51 2034.57 189.638  13
   1  -2  52-74.2243 96.4731  37
   1  -2  52 13.3762 106.659  31
  -1  -2 -52 85.2882 54.2779  13
  -1  -2 -52 76.4628 98.1361   1
  -1  -2 -52 106.795 65.6484   5
  -1  -2 -53 628.247 82.1740  13
   1  -2  53 715.472 129.507  31
  -1  -2 -53 732.711 84.6399  22
  -1  -2 -53 778.334 91.8484   5
  -1  -2 -54 415.608 63.2638  13
   1  -2  54 298.595 109.015  31
  -1  -2 -54 363.550 66.2086  22
  -1  -2 -54 385.189 74.2854   5
  -1  -2 -55 87.4051 51.6481  13
   1  -2  55 69.5188 101.928  31
  -1  -2 -55 163.711 54.2682  22
  -1  -2 -55 119.776 65.8288   5
  -1  -2 -56 407.461 61.5544  13
   1  -2  56 376.299 105.631  31
  -1  -2 -56 325.259 62.5341  22
  -1  -2 -56 425.026 74.1979   5
  -1  -2 -57 258.159 54.2121  13
   1  -2  57 160.039 97.9815  31
  -1  -2 -57 289.841 55.7682  22
  -1  -2 -57 241.924 68.6789   5
  -1  -2 -58 400.833 58.8572  13
  -1  -2 -58 417.563 71.7733   5
   1  -2  58 339.378 102.615  31
  -1  -2 -58 312.312 59.2614  22
  -1  -2 -59 775.204 89.1049  13
  -1  -2 -59 873.340 101.174  43
  -1  -2 -59 953.180 99.3486   5
   1  -2  59 903.158 124.068  31
  -1  -2 -59 907.537 89.5889  22
  -1  -2 -60 122.759 45.7010  13
  -1  -2 -60 136.445 60.3821  43
  -1  -2 -60 114.250 62.0137   5
   1  -2  60 98.0535 84.1795  31
  -1  -2 -60 28.4599 44.6376  22
  -1  -2 -61-6.39385 42.6920  13
  -1  -2 -61 54.1916 58.3786  43
  -1  -2 -61 136.276 60.3345   5
   1  -2  61 42.6945 84.2531  31
  -1  -2 -61 48.6749 40.8574  22
  -1  -2 -62 322.984 53.3314  13
  -1  -2 -62 367.999 68.2313  43
  -1  -2 -62 493.067 68.6050   5
   1  -2  62 457.326 90.9279  31
  -1  -2 -62 373.102 52.7448  22
  -1  -2 -63 30.1739 37.9170  13
  -1  -2 -63 51.9198 54.8942  43
  -1  -2 -63 56.3261 56.3089   5
   1  -2  63-29.0618 77.9359  31
  -1  -2 -63 52.0653 35.5489  22
  -1  -2 -64 92.0360 54.8204  43
  -1  -2 -64 73.5302 52.7558   5
   1  -2  64 38.4124 72.4905  31
  -1  -2 -64 69.7635 36.8616  13
   1  -2  65 310.323 77.6708  31
  -1  -2 -65 337.198 59.8515  43
  -1  -2 -65 316.968 60.0176   5
   1  -2  66 270.343 72.5663  31
  -1  -2 -66 120.056 52.0679  43
   1  -2  67 96.9591 65.4194  31
  -1  -2 -67 57.8152 46.6107  43
   1  -2  68 327.903 68.5026  31
  -1  -2 -68 312.924 52.1211  43
   1  -2  69 294.239 66.6358  31
  -1  -2 -69 421.257 53.1032  43
  -1  -2 -70 229.295 41.1999  43
   1  -2  71 47.3153 47.7140  31
  -1  -2 -71 41.6832 30.7836  43
   1  -2  72 75.1641 40.7619  31
   1  -2  73-18.1594 33.9019  31
  -1  -1  74 54.0967 38.2500  31
  -1  -1  73 47.4902 44.3204  31
  -1  -1  71 474.069 67.9564  31
   1  -1 -71 387.760 49.9193  43
  -1  -1  70 159.119 60.8403  31
   1  -1 -70 176.406 42.9842  43
  -1  -1  69 233.340 66.8835  31
   1  -1 -69 236.004 49.2409  43
  -1  -1  68 404.556 76.1894  31
   1  -1 -68 401.579 58.2186  43
  -1  -1  67 418.697 78.6999  31
   1  -1 -67 346.454 59.1356  43
  -1  -1  66-3.58282 70.9736  31
   1  -1 -66 20.9627 49.9122  43
  -1  -1  65 71.7203 73.9906  31
   1  -1 -65 18.0737 52.1658  43
  -1  -1  64 125.212 79.3338  31
   1  -1 -64 169.093 56.3623  43
  -1  -1  63 314.408 84.6606  31
   1  -1 -63 333.487 62.9404  43
   1  -1 -63 210.581 67.9164   5
   1  -1 -62-69.3398 57.9644  43
   1  -1 -62 18.3905 63.3313   5
  -1  -1  62 25.9074 82.5474  31
   1  -1 -62 26.0681 42.9349  22
   1  -1 -61 17.5605 56.7238  43
   1  -1 -61-56.7968 65.3070   5
  -1  -1  61 35.8129 82.8561  31
   1  -1 -61-16.8068 43.5237  22
   1  -1 -60 78.5860 61.7265  43
   1  -1 -60 161.127 68.0630   5
  -1  -1  60 206.900 89.5220  31
   1  -1 -60 121.976 46.8725  22
   1  -1 -59 212.442 51.6550  13
   1  -1 -59 124.852 62.0592  43
   1  -1 -59 252.647 70.2323   5
  -1  -1  59 221.859 93.0644  31
   1  -1 -59 208.600 51.6430  22
   1  -1 -58 260.965 55.3892  13
   1  -1 -58 316.209 69.8515  43
   1  -1 -58 217.361 73.8634   5
  -1  -1  58 283.529 96.9189  31
   1  -1 -58 297.376 55.4207  22
   1  -1 -57 898.802 101.178  13
   1  -1 -57 996.320 109.697  43
   1  -1 -57 1021.31 111.914   5
  -1  -1  57 1095.10 133.049  31
   1  -1 -57 1074.22 101.630  22
   1  -1 -56 999.788 103.176  13
   1  -1 -56 1065.05 112.361  43
   1  -1 -56 1111.17 114.473   5
  -1  -1  56 1145.28 136.486  31
   1  -1 -56 956.108 103.417  22
   1  -1 -55 108.456 51.7817  13
   1  -1 -55 89.9663 63.7282  43
   1  -1 -55 74.4671 100.775   1
   1  -1 -55 54.7010 69.8109   5
   1  -1 -55 232.278 119.596   8
  -1  -1  55 89.6661 94.3649  31
   1  -1 -55 18.8829 50.6618  22
   1  -1 -54 608.218 73.3555  13
   1  -1 -54 605.975 83.6647  43
   1  -1 -54 485.048 87.0176   5
   1  -1 -54 451.439 135.154   8
   1  -1 -54 444.785 124.224   1
  -1  -1  54 561.677 111.020  31
   1  -1 -54 653.536 74.9367  22
   1  -1 -53 371.754 59.4465  13
   1  -1 -53 225.180 68.3288  43
   1  -1 -53 343.208 110.770   1
   1  -1 -53 191.311 117.671   8
   1  -1 -53 257.538 74.4215   5
  -1  -1  53 290.058 101.077  31
   1  -1 -53 271.618 60.7345  22
   1  -1 -52 1351.49 129.470  13
   1  -1 -52 1359.03 136.608  43
   1  -1 -52 1454.81 138.681   5
   1  -1 -52 891.549 174.520   1
   1  -1 -52 1372.01 189.305   8
  -1  -1  52 1670.37 162.556  31
   1  -1 -52 1392.56 130.611  22
   1  -1 -51 66.1298 51.9999  13
   1  -1 -51 106.690 64.4379  43
  -1  -1  51 44.5908 95.2532  31
   1  -1 -51 24.6740 52.8921  22
   1  -1 -51 70.8900 68.3853   5
   1  -1 -51 101.047 113.172   8
   1  -1 -51-15.9809 97.8443   1
   1  -1 -50 1010.45 99.0993  13
  -1  -1  50 1213.56 135.374  31
   1  -1 -50 973.558 100.622  22
   1  -1 -50 845.103 156.780   8
   1  -1 -50 907.375 108.734   5
   1  -1 -50 772.311 144.287   1
   1  -1 -49 304.420 56.9945  13
  -1  -1  49 288.633 101.151  31
   1  -1 -49 311.897 59.2977  22
   1  -1 -49 315.662 70.9232   5
   1  -1 -49 169.980 104.610   1
   1  -1 -49 249.038 120.428   8
   1  -1 -48 669.533 78.4902  13
  -1  -1  48 675.797 116.208  31
   1  -1 -48 684.234 80.8885  22
   1  -1 -48 710.281 129.097   1
   1  -1 -48 790.680 89.5820   5
   1  -1 -48 676.029 140.816   8
   1  -1 -47 775.789 85.5359  13
  -1  -1  47 834.432 120.193  31
   1  -1 -47 797.444 87.8917  22
   1  -1 -47 884.417 95.0424   5
   1  -1 -47 657.292 131.762   1
   1  -1 -46 1626.63 150.911  13
  -1  -1  46 1757.80 176.004  31
   1  -1 -46 1594.64 151.498  22
   1  -1 -46 1430.92 193.562   1
   1  -1 -46 1886.73 156.735   5
   1  -1 -45 161.648 48.8310  13
  -1  -1  45 212.190 90.5069  31
   1  -1 -45 220.871 51.9861  22
   1  -1 -45 202.625 90.0566   1
   1  -1 -45 220.113 62.0052   5
   1  -1 -44 461.883 61.5351  13
   1  -1 -44 480.151 71.7791   5
  -1  -1  44 434.179 97.7430  31
   1  -1 -44 493.984 63.8229  22
   1  -1 -43 457.973 60.9267  13
  -1  -1  43 468.615 87.8331  37
   1  -1 -43 414.018 71.4179   5
  -1  -1  43 448.837 158.582   7
  -1  -1  43 623.943 100.667  31
   1  -1 -43 555.031 64.9052  22
   1  -1 -42 124.730 43.9568  13
  -1  -1  42 139.275 75.0809  37
   1  -1 -42 112.208 54.9623   5
  -1  -1  42-9.16382 138.416   7
  -1  -1  42 127.713 87.0974  31
   1  -1 -42 178.639 47.8281  22
  -1  -1  41 732.762 103.535  37
  -1  -1  41 761.427 175.409   7
   1  -1 -41 768.727 85.4445   5
  -1  -1  41 984.302 111.421  31
   1  -1 -41 694.460 77.2336  13
  -1  -1  40 7877.49 663.204  37
  -1  -1  40 7136.11 709.589   7
   1  -1 -40 7842.68 655.448   5
   1  -1 -40 7585.63 654.502  13
  -1  -1  40 8850.56 667.018  31
  -1  -1  39 1970.05 249.599   7
  -1  -1  38 280.048 151.289   7
  -1  -1  37 1945.65 246.946   7
  -1  -1  36 177.166 137.843   7
  -1  -1  35 987.229 182.117   7
  -1  -1  34 150.060 146.544   7
  -1  -1  33 12940.5 1120.61   7
  -1  -1  32 814.354 175.447   7
  -1  -1  31 2852.71 307.442   7
  -1  -1  30 4932.83 458.606   7
   1  -1 -30 4744.68 426.216   3
   1  -1 -29 8454.94 700.649   9
  -1  -1  29 7817.18 734.467   7
   1  -1 -29 8333.25 714.327   3
   1  -1 -28 594.494 66.1394   9
   1  -1 -28 380.388 101.722   3
  -1  -1  28 587.191 160.583   7
  -1  -1  27 544.991 153.659   7
   1  -1 -27 604.403 101.655   3
   1  -1 -27 541.535 69.0248   9
   1  -1 -26 6310.12 531.446   9
   1  -1 -26 6539.24 545.001   3
  -1  -1  26 5827.46 563.732   7
   1  -1 -25 5772.34 481.574   9
   1  -1 -25 5691.49 494.033   3
  -1  -1  25 5382.25 513.546   7
   1  -1 -24 35709.6 2972.06   9
   1  -1 -24 37663.7 2980.72   3
  -1  -1  24 33407.6 2989.47   7
   1  -1 -23 1725.82 163.989   9
  -1  -1  23 1811.24 207.215   7
   1  -1 -23 2209.11 183.180   3
   1  -1 -22 2297.01 200.997   9
   1  -1 -22 2588.24 215.459   3
  -1  -1  22 1830.28 233.197   7
   1  -1 -21 8201.60 674.132   9
  -1  -1  21 6821.07 689.503   7
   1  -1 -21 8618.71 683.032   3
   1  -1 -20 4175.44 344.362   9
   1  -1 -20 4340.13 354.820   3
  -1  -1  20 3273.36 363.155   7
   1  -1 -19 7551.56 626.133   9
  -1  -1  19 6884.45 640.891   7
   1  -1 -19 7743.99 634.093   3
   1  -1 -18 2159.31 186.553   9
  -1  -1  18 1874.59 208.900   7
   1  -1 -18 2311.06 198.331   3
   1  -1 -17 7570.41 626.433   9
   1  -1 -17 7570.90 633.649   3
  -1  -1  17 7162.40 639.236   7
   1  -1 -16 1045.29 93.0356   9
  -1  -1  16 950.672 123.167   7
   1  -1 -16 968.737 110.435   3
   1  -1 -15 1570.03 136.410   9
  -1  -1  15 1585.08 159.304   7
   1  -1 -15 1520.22 148.721   3
  -1  -1  14 19452.2 1621.06   7
  -1  -1  13 6351.62 539.846   7
  -1  -1  12 14564.9 1215.48   7
  -1  -1  11 29296.0 2431.67   7
  -1  -1  10 10042.2 839.365   7
  -1  -1   9 15695.5 1305.70   7
   1  -1  -8 2654.80 239.785   1
  -1  -1   8 2957.13 241.696   7
   1  -1  -7 3924.19 333.602   1
  -1  -1   7 4204.83 334.908   7
   1  -1  -7 3668.54 336.932   8
   1  -1  -6 4396.25 380.962   1
  -1  -1   6 4589.25 381.676   7
   1  -1  -6 4674.42 384.642   8
   1  -1  -5 6409.27 533.458   1
  -1  -1   5 6211.50 534.059   7
   1  -1  -5 6620.20 536.872   8
   1  -1  -4 1158.17 108.541   1
   1  -1  -4 1436.27 118.473   8
   1  -1  -3 21843.8 1732.74  10
   1  -1  -3 22080.5 1731.63   8
   1  -1  -3 19763.6 1728.54   1
   1  -1  -2 150159. 11471.5  10
   1  -1  -2 141058. 11470.1   8
   1  -1  -2 131822. 11467.7   1
   1  -1  -1 314262. 24791.5  10
   1  -1  -1 293280. 24788.6   1
   1  -1  -1 300792. 24790.2   8
  -1  -1   1 296047. 24789.6   6
   1  -1   0 32378.2 2645.55  10
  -1  -1   0 34878.9 2643.94   6
   1  -1   0 29481.6 2642.56   1
   1  -1   1 104440. 8838.02  10
   1  -1   1 103575. 8835.77   1
   1  -1   1 113456. 8837.40   6
   1  -1   2 100285. 8437.25  10
   1  -1   2 101328. 8436.50   6
   1  -1   2 104962. 8439.32   7
   1  -1   3 41295.0 3468.72  10
   1  -1   3 43687.4 3468.27   6
  -1  -1  -3 40124.6 3466.46   2
   1  -1   3 43652.0 3471.04   7
   1  -1   4 1222.90 123.130  10
  -1  -1  -4 1444.45 117.708   2
   1  -1   4 1161.86 129.315   7
   1  -1   5 4048.32 363.912  10
   1  -1   5 4801.22 369.917   7
  -1  -1  -5 4248.97 361.293   2
   1  -1   6 3667.62 328.355  10
   1  -1   6 4312.13 334.955   7
  -1  -1  -6 3788.54 325.685   2
   1  -1   7 5664.86 456.261  10
  -1  -1  -7 5307.96 452.776   2
   1  -1   7 5154.86 459.564   7
   1  -1   8 6063.54 505.615  10
   1  -1   8 6467.70 509.991   7
  -1  -1  -8 5656.92 502.053   2
   1  -1   9 11838.0 1072.80  10
  -1  -1  -9 13076.9 1071.26   2
   1  -1   9 13935.9 1077.24   7
   1  -1  10 3585.62 289.150  10
  -1  -1 -10 2903.18 276.030   9
   1  -1  10 4072.47 297.995   7
  -1  -1 -10 3727.08 284.141   2
  -1  -1 -11 22515.4 1970.49   9
   1  -1  11 25592.9 1978.36  10
  -1  -1 -11 24489.4 1975.69   2
   1  -1  11 25240.4 1980.24   7
   1  -1  12 28170.6 2158.37  10
  -1  -1 -12 24246.8 2149.87   9
   1  -1  12 28932.9 2160.87   7
  -1  -1 -12 26685.2 2155.55   2
   1  -1  13 2958.73 289.574  10
  -1  -1 -13 3170.29 275.505   9
   1  -1  13 3845.76 299.187   7
  -1  -1 -13 3503.76 284.600   2
  -1  -1 -14 6163.85 541.178   9
   1  -1  14 6435.84 553.531  10
   1  -1  14 7417.83 559.419   7
  -1  -1 -14 6935.78 549.042   2
   1  -1  15 738.393 105.717  10
  -1  -1 -15 794.565 76.6600   9
   1  -1  15 868.479 125.795   7
  -1  -1 -15 977.250 92.5063   2
   1  -1  16 145.649 76.1465  10
   1  -1  16 142.287 94.4445   7
  -1  -1 -17 5960.30 528.055   9
   1  -1  17 6019.89 542.584  10
   1  -1  17 6749.12 549.499   7
  -1  -1 -17 7387.34 538.782   3
  -1  -1 -18 2691.99 241.701   9
   1  -1  18 2788.93 263.044  10
   1  -1  18 2911.52 274.443   7
  -1  -1 -18 3381.16 257.188   3
  -1  -1 -19 7118.23 618.588   9
   1  -1  19 7009.04 632.896  10
  -1  -1 -19 8616.08 629.387   3
   1  -1  19 7308.21 640.369   7
  -1  -1 -20 2281.68 203.359   9
   1  -1  20 2289.93 226.030  10
   1  -1  20 2309.88 239.906   7
  -1  -1 -20 2735.70 220.170   3
   1  -1  21 2952.67 322.764  10
  -1  -1 -21 3756.10 305.540   9
   1  -1  21 3460.10 336.348   7
  -1  -1 -21 3759.80 317.852   3
  -1  -1 -22 12224.6 1048.38   9
   1  -1  22 12278.3 1070.66   7
  -1  -1 -22 13657.0 1058.26   3
  -1  -1 -23 5852.44 530.781   9
   1  -1  23 7022.97 565.235   7
  -1  -1 -23 7308.88 544.380   3
  -1  -1 -24 14145.9 1231.85   9
   1  -1  24 14996.2 1259.00   7
  -1  -1 -24 16348.7 1243.30   3
  -1  -1 -25 2493.45 218.439   9
   1  -1  25 2229.22 273.001   7
  -1  -1 -25 2695.43 237.955   3
  -1  -1 -26 11480.7 971.806   9
  -1  -1 -26 12402.9 983.822   3
   1  -1  26 10885.4 1003.52   7
  -1  -1 -27 1821.52 165.729   9
  -1  -1 -27 2069.16 189.218   3
   1  -1  27 1513.32 238.177   7
  -1  -1 -28 2187.09 200.137   9
  -1  -1 -28 2539.57 223.830   3
   1  -1  29 5065.27 548.910   7
  -1  -1 -29 6364.72 519.851   3
   1  -1  30 1066.17 203.811   7
  -1  -1 -30 1072.51 137.422   3
  -1  -1 -31 10884.8 903.215   3
   1  -1  31 10014.0 931.458   7
  -1  -1 -32 1069.25 140.632   3
  -1  -1 -33 5311.08 460.089   3
   1  -1  33 4889.69 496.038   7
  -1  -1 -34 590.268 107.879   3
   1  -1  34 281.474 164.759   7
  -1  -1 -35 600.541 115.403   3
   1  -1  35 761.767 184.670   7
   1  -1  36 171.732 161.808   7
  -1  -1 -36 13.7930 86.5160   3
   1  -1  37 4865.25 476.192   7
  -1  -1 -37 4750.63 431.502   3
   1  -1  38 391.457 168.546   7
  -1  -1 -38 100.026 93.8193   3
   1  -1  39 406.831 85.8094  37
   1  -1  39 531.927 94.4223  45
   1  -1  39 223.116 169.156   7
  -1  -1 -39 462.503 112.149   3
   1  -1  39 558.820 87.9667  12
   1  -1  39 464.162 87.9393  26
   1  -1  40 7416.38 533.226  12
   1  -1  40 6315.88 534.083  45
   1  -1  40 6130.96 531.889  37
  -1  -1 -40 5660.13 523.063   5
   1  -1  40 6491.62 599.668   7
  -1  -1 -40 6316.43 555.513   3
   1  -1  40 6499.84 535.735  31
   1  -1  40 6319.36 533.249  26
   1  -1  41 519.459 86.5845  12
   1  -1  41 435.954 86.4636  37
  -1  -1 -41 341.534 64.0034   5
   1  -1  41 400.827 182.931   7
  -1  -1 -41 348.355 111.201   3
   1  -1  41 458.681 94.7399  31
   1  -1  41 419.621 88.9837  32
   1  -1  41 413.930 86.5387  26
   1  -1  42 572.816 90.6656  12
   1  -1  42 514.441 91.6792  37
  -1  -1 -42 541.623 116.929   3
   1  -1  42 479.388 185.091   7
  -1  -1 -42 545.607 70.1217   5
   1  -1  42 460.305 99.5994  31
   1  -1  42 413.217 93.1712  32
   1  -1  42 459.512 90.1555  26
   1  -1  43 171.163 80.5498  12
   1  -1  43 338.124 85.6975  37
  -1  -1 -43 216.963 109.409   3
  -1  -1 -43 346.184 60.7658   5
   1  -1  43 343.763 182.040   7
   1  -1  43 304.286 85.4149  32
   1  -1  43 342.497 93.5646  31
   1  -1  43 285.671 82.1598  26
   1  -1  44 743.646 115.803  31
   1  -1  44 726.890 109.144  32
   1  -1  44 762.988 108.255  37
  -1  -1 -44 816.274 139.245   3
   1  -1  44 739.900 210.487   7
  -1  -1 -44 761.907 87.9156   5
   1  -1  45 791.400 118.346  37
   1  -1  45 792.340 215.158   7
  -1  -1 -45 803.717 147.752   3
  -1  -1 -45 944.004 99.2412   5
   1  -1  45 1101.08 130.408  31
   1  -1  45 701.726 118.768  32
  -1  -1 -45 1018.91 94.2608  13
   1  -1  46 2542.15 258.663  37
   1  -1  46 2717.39 348.527   7
  -1  -1 -46 2927.43 246.529   5
  -1  -1 -46 3066.72 296.211   3
   1  -1  46 3384.00 267.495  31
   1  -1  46 2337.39 258.004  32
  -1  -1 -46 2868.45 243.403  13
   1  -1  47 176.370 87.7160  37
   1  -1  47-46.8219 86.1325  32
   1  -1  47 259.520 100.114  31
  -1  -1 -47 57.0212 48.6567  13
  -1  -1 -47 68.1230 116.749   3
  -1  -1 -47 86.8615 61.6736   5
   1  -1  47 12.4434 177.736   7
   1  -1  48 1361.20 161.228  32
   1  -1  48 1602.36 169.743  31
  -1  -1 -48 1562.11 139.648  13
  -1  -1 -48 1512.38 145.390   5
   1  -1  48 1373.64 259.206   7
  -1  -1 -49 306.952 57.8850  13
   1  -1  49 232.467 104.835  31
   1  -1  49 170.046 92.4208  32
  -1  -1 -49 406.256 59.9140  22
  -1  -1 -49 315.180 71.5393   5
   1  -1  49 394.299 190.602   7
  -1  -1 -50 235.353 54.1568  13
   1  -1  50 214.689 89.8103  32
   1  -1  50 204.727 102.186  31
  -1  -1 -50 252.327 56.2153  22
  -1  -1 -50 292.069 70.3771   5
  -1  -1 -51 338.434 58.7748  13
   1  -1  51 269.818 94.3859  32
   1  -1  51 417.918 108.828  31
  -1  -1 -51 345.835 60.5642  22
  -1  -1 -51 448.330 75.9509   5
  -1  -1 -52 2167.94 191.155  13
   1  -1  52 1828.90 208.151  32
   1  -1  52 2257.92 217.995  31
  -1  -1 -52 2106.68 190.720  22
  -1  -1 -52 2472.83 198.860   5
  -1  -1 -53 221.542 53.1594  13
   1  -1  53 327.754 89.7745  32
   1  -1  53 215.126 102.671  31
  -1  -1 -53 155.455 52.5890  22
  -1  -1 -53 312.181 74.1890   5
  -1  -1 -54 970.682 93.6594  13
   1  -1  54 927.952 131.178  31
   1  -1  54 795.552 118.575  32
  -1  -1 -54 836.740 92.8899  22
  -1  -1 -54 1074.45 108.068   5
  -1  -1 -55 327.620 54.9806  13
   1  -1  55 323.704 103.882  31
   1  -1  55 302.344 88.4313  32
  -1  -1 -55 271.029 54.2594  22
  -1  -1 -55 358.383 76.8577   5
  -1  -1 -56 480.627 82.7498   5
  -1  -1 -56 482.105 64.3349  13
   1  -1  56 515.640 93.7544  32
   1  -1  56 516.100 106.453  31
  -1  -1 -57 698.489 86.4398   5
   1  -1  57 464.869 94.9911  32
   1  -1  57 588.105 109.375  31
  -1  -1 -57 499.323 66.5645  13
  -1  -1 -58 177.333 63.3331  43
  -1  -1 -58 182.105 70.4833   5
  -1  -1 -58 196.154 46.8470  13
   1  -1  58 206.690 93.0598  31
   1  -1  58 145.315 77.3162  32
  -1  -1 -59 278.862 71.0848   5
   1  -1  59 282.493 93.0259  31
   1  -1  59 279.646 76.5139  32
  -1  -1 -59 206.654 48.4541  13
  -1  -1 -60 25.7778 59.1275  43
  -1  -1 -60-16.0918 66.1276   5
   1  -1  60 146.474 86.6140  31
   1  -1  60-8.57313 69.4115  32
  -1  -1 -60 68.8522 40.7492  13
  -1  -1 -61 147.529 58.7523  43
  -1  -1 -61 179.497 65.8156   5
   1  -1  61 144.442 86.0136  31
  -1  -1 -61 59.9241 39.3247  13
   1  -1  62 169.085 84.7937  31
  -1  -1 -62 36.6226 54.4871  43
  -1  -1 -62 4.76088 63.9329   5
   1  -1  63 102.520 78.6888  31
  -1  -1 -63 177.192 56.4132  43
  -1  -1 -63 139.583 63.0140   5
   1  -1  64 127.573 78.2797  31
  -1  -1 -64 138.872 54.9505  43
  -1  -1 -64 251.178 63.3929   5
   1  -1  65 154.397 76.1796  31
  -1  -1 -65 90.4144 51.1831  43
  -1  -1 -65 125.218 59.8381   5
   1  -1  66-8.76278 69.7290  31
  -1  -1 -66 97.3572 48.0397  43
  -1  -1 -66 64.3945 57.1306   5
   1  -1  67 409.247 78.3638  31
  -1  -1 -67 374.771 57.7380  43
  -1  -1 -67 429.603 65.5288   5
   1  -1  68 509.929 78.9368  31
  -1  -1 -68 440.243 58.4070  43
  -1  -1 -68 469.857 66.6685   5
   1  -1  69 346.312 71.1486  31
  -1  -1 -69 352.228 49.4043  43
   1  -1  70 198.985 59.2353  31
  -1  -1 -70 162.005 36.9648  43
   1  -1  73-43.7140 42.9020  31
   1  -1  74 53.9333 37.7882  31
  -1   0  75-77.5384 36.9133  31
  -1   0  74-8.30227 42.8447  31
  -1   0  73 34.9978 48.6087  31
  -1   0  72 3.57927 52.1023  31
  -1   0  71 277.483 63.5803  31
  -1   0  70 383.280 71.6988  31
  -1   0  69 95.6916 65.8789  31
  -1   0  68 58.6982 68.2598  31
  -1   0  67-67.9933 72.1709  31
  -1   0  66 33.9393 73.3099  31
   1   0 -66 21.2150 42.8469  43
  -1   0  65 33.7456 76.1407  31
   1   0 -65 22.3036 46.1353  43
  -1   0  64 51.9119 78.8440  31
   1   0 -64-6.72524 48.5360  43
   1   0 -64-21.4979 61.2095   5
  -1   0  63 124.660 79.9386  31
   1   0 -63 83.5392 51.8569  43
   1   0 -63-37.7539 63.1858   5
  -1   0  62 71.1682 83.9460  31
   1   0 -62 53.4383 53.4036  43
   1   0 -62 182.643 65.1262   5
  -1   0  61 243.743 87.9795  31
   1   0 -61 172.223 56.3948  43
   1   0 -61 239.377 69.1739   5
  -1   0  60 697.780 111.337  31
   1   0 -60 581.021 80.5088  43
   1   0 -60 731.178 89.4496   5
  -1   0  59 71.0221 84.8882  31
   1   0 -59-41.1659 55.2799  43
   1   0 -59 7.42366 66.7604   5
  -1   0  58-57.6826 88.1614  31
   1   0 -58-80.3757 56.8217  43
   1   0 -58 65.4640 67.8519   5
  -1   0  57 2.41677 88.7989  31
   1   0 -57-15.7879 55.5077  43
   1   0 -57-3.24047 68.2585   5
  -1   0  56 1495.53 163.182  31
   1   0 -56 1382.39 140.567  43
   1   0 -56 1569.67 146.006   5
  -1   0  55 179.515 92.0890  31
   1   0 -55 175.775 61.7882  43
   1   0 -55 158.321 103.388   1
   1   0 -55 221.079 72.2837   5
  -1   0  54 38.5801 89.1538  31
   1   0 -54 77.3522 58.8152  43
   1   0 -54 17.2573 69.7445   5
   1   0 -54-49.8189 100.343   1
  -1   0  53-16.7890 90.3432  31
   1   0 -53 92.9696 59.2065  43
   1   0 -53 115.107 98.0422   1
   1   0 -53 138.112 71.0776   5
   1   0 -53 116.305 102.703   8
   1   0 -52 1918.92 192.322  43
   1   0 -52 2350.15 195.359   5
   1   0 -52 2117.76 229.431   8
   1   0 -52 1980.38 237.615   1
  -1   0  52 2143.37 209.663  31
   1   0 -52 2181.15 187.600  13
   1   0 -51 348.088 67.8164  43
   1   0 -51 472.881 119.642   1
   1   0 -51 620.218 119.235   8
   1   0 -51 310.148 76.7634   5
  -1   0  51 318.230 96.0278  31
   1   0 -51 392.920 58.2749  13
   1   0 -50 2717.86 254.634  43
   1   0 -50 2682.79 298.367   1
   1   0 -50 3181.28 257.024   5
   1   0 -50 2570.97 287.074   8
  -1   0  50 3078.80 269.412  31
   1   0 -50 2961.72 251.005  13
   1   0 -49 3123.13 272.883  13
   1   0 -49 3179.07 276.843  43
   1   0 -49 3379.40 277.941   5
   1   0 -49 2963.04 317.942   1
   1   0 -49 3008.01 309.048   8
  -1   0  49 3569.24 291.770  31
   1   0 -49 3114.67 272.798  22
   1   0 -48 149.842 46.8163  13
   1   0 -48 139.449 55.8676  43
   1   0 -48 93.3877 99.3400   8
   1   0 -48 90.4470 99.3449   1
   1   0 -48 150.792 65.0210   5
  -1   0  48 141.202 83.7964  31
   1   0 -48 116.581 45.9173  22
   1   0 -47 952.448 92.9450  13
   1   0 -47 834.166 99.0787  43
   1   0 -47 955.025 144.664   1
   1   0 -47 1017.35 103.847   5
  -1   0  47 901.564 119.117  31
   1   0 -47 973.906 93.1178  22
   1   0 -46 2541.96 228.912  13
   1   0 -46 2519.32 232.644  43
  -1   0  46 2770.66 246.005  31
   1   0 -46 2672.59 229.313  22
   1   0 -46 3008.35 234.516   5
   1   0 -45 1509.28 136.162  13
  -1   0  45 1588.19 157.860  31
   1   0 -45 1519.08 136.487  22
   1   0 -45 1512.03 142.739   5
   1   0 -44-6.19544 38.7398  13
  -1   0  44-11.8852 73.1361  31
   1   0 -44 39.0138 39.0110  22
   1   0 -44 23.9124 55.7323   5
   1   0 -43 44.6499 54.7492   5
   1   0 -43-27.8089 37.4137  13
  -1   0  43 5.77393 70.9792  31
   1   0 -42 1837.41 161.975   5
  -1   0  42 1702.63 172.911  31
   1   0 -41 346.520 59.6902   5
  -1   0  41 234.141 73.3413  31
   1   0 -40 8691.86 714.419   9
   1   0 -40 8274.30 698.542   5
   1   0 -39 2539.58 234.462   9
   1   0 -38 2792.19 254.200   9
   1   0 -37 7519.56 642.167   9
   1   0 -36 4715.80 410.727   9
   1   0 -34 28064.9 2339.33   9
   1   0 -33 4731.96 407.300   9
   1   0 -33 4624.68 420.919   3
   1   0 -32 3925.97 328.119   9
  -1   0  32 3341.17 363.183   7
   1   0 -32 3607.13 342.663   3
   1   0 -31 7178.38 583.695   9
  -1   0  31 6740.02 611.480   7
   1   0 -31 6364.79 591.574   3
   1   0 -30 82022.9 6683.84   9
   1   0 -30 79703.7 6689.47   3
  -1   0  30 78885.3 6702.12   7
   1   0 -29 55963.1 4650.99   9
   1   0 -29 56664.3 4657.06   3
  -1   0  29 55229.0 4669.34   7
   1   0 -28 101521. 8662.09   9
  -1   0  28 106910. 8680.58   7
   1   0 -28 107495. 8668.11   3
   1   0 -26 18431.7 1598.73   9
  -1   0  26 19517.8 1618.00   7
   1   0 -26 20096.1 1605.48   3
   1   0 -25 41040.9 3462.13   9
  -1   0  25 41839.0 3477.76   7
   1   0 -25 42549.1 3467.07   3
   1   0 -24 4406.41 391.811   9
  -1   0  24 4555.49 415.782   7
   1   0 -24 4866.30 400.807   3
   1   0 -23 2767.64 256.103   9
   1   0 -23 3205.31 266.299   3
  -1   0  23 2942.28 283.849   7
   1   0 -22 7156.52 629.392   9
   1   0 -22 7962.64 635.755   3
   1   0 -21 11534.2 971.262   9
  -1   0  21 11144.1 984.652   7
   1   0 -21 11993.4 975.317   3
   1   0 -20 21155.6 1841.76   9
  -1   0  20 23365.5 1856.18   7
   1   0 -20 22893.2 1846.28   3
   1   0 -19 2133.35 196.032   9
   1   0 -19 2346.10 204.360   3
  -1   0  19 2197.57 221.670   7
   1   0 -18 1613.05 147.154   9
   1   0 -18 1636.63 155.315   3
  -1   0  18 1555.52 173.879   7
   1   0 -17 626.076 71.3062   9
   1   0 -17 667.741 87.0086   3
  -1   0  17 489.096 108.081   7
   1   0 -16 22515.1 1905.06   9
   1   0 -16 23487.5 1907.69   3
   1   0 -15 15920.8 1363.12   9
   1   0 -15 17080.2 1365.92   3
  -1   0  15 16289.9 1372.14   7
   1   0 -14 9523.31 781.804   9
   1   0 -14 9130.74 784.000   3
   1   0 -13 1654.37 147.301   9
  -1   0  13 1501.37 168.606   7
   1   0 -13 1675.18 154.595   3
   1   0 -12 13831.1 1168.47   9
   1   0 -12 14335.7 1170.68   3
   1   0 -11 45.2609 33.1878   9
   1   0 -11 38.9574 48.5116   3
  -1   0  11 84.6334 61.3770   7
   1   0 -10-3.59581 28.3316   9
  -1   0  10 41.0032 53.6411   7
   1   0  -9 5248.98 432.929   9
  -1   0   9 5029.35 436.310   7
   1   0  -8 3790.31 292.729   9
  -1   0   8 3063.80 294.245   7
   1   0  -7 206.484 28.5985   9
   1   0  -6 2635.41 226.157   9
   1   0  -6 2734.42 227.362   1
   1   0  -5 723.424 68.7227   9
   1   0  -5 821.921 70.4854   1
   1   0  -4 2413.25 223.169   9
   1   0  -4 2980.08 224.443   1
   1   0  -3 1035.66 89.1153   9
   1   0  -3 1010.25 89.2149   1
   1   0  -2 3551.32 297.294   1
   1   0  -1 4084.02 341.310   1
   1   0   0 1343.14 119.700  10
   1   0   0 1524.82 120.434   1
  -1   0   0 1322.44 121.338   6
   1   0   1 379.021 40.0248  10
   1   0   1 396.993 41.5103   6
  -1   0  -1 418.207 41.2532   6
   1   0   1 370.654 39.0989   1
   1   0   2 71.1032 22.2744  10
   1   0   2 100.721 23.8267   6
   1   0   2 78.7430 19.3828   1
   1   0   3 283.709 37.1687  10
   1   0   4 56.0872 28.6199  10
  -1   0  -5 355.832 40.9277   2
   1   0   5 328.238 48.5515   7
  -1   0  -6 24.9034 23.2857   9
   1   0   6 17.9816 38.5127  10
  -1   0  -6 17.5507 27.5957   2
   1   0   6 33.3058 42.3299   7
  -1   0  -7 8.22268 26.4582   9
   1   0   7 31.2175 46.4926  10
   1   0   7 38.1247 47.9150   7
  -1   0  -7 55.6381 31.4229   2
   1   0   8 210.728 56.9560  10
  -1   0  -8 239.410 40.7540   9
   1   0   8 355.546 67.7845   7
  -1   0  -8 319.833 45.0452   2
  -1   0  -9 4920.23 434.170   9
  -1   0  -9 5482.71 436.319   2
  -1   0 -10 3078.00 262.195   9
   1   0  10 2672.46 271.495  10
   1   0  10 2851.59 273.386   7
  -1   0 -10 3413.08 264.934   2
  -1   0 -11 986.323 103.912   9
   1   0  11 1177.10 127.130  10
  -1   0 -11 1137.10 108.880   2
   1   0  11 1122.13 134.005   7
  -1   0 -12 2095.08 188.247   9
  -1   0 -12 2204.52 193.722   2
   1   0  12 2064.18 211.089   7
   1   0  13 6595.49 621.677  10
  -1   0 -13 7658.55 611.411   9
   1   0  13 6565.00 622.846   7
  -1   0 -13 7612.67 614.274   2
  -1   0 -14 1855.70 158.213   9
   1   0  14 1526.24 180.327  10
  -1   0 -14 1823.57 164.943   2
   1   0  14 1430.71 184.998   7
  -1   0 -15 12979.3 1033.36   9
   1   0  15 10619.3 1041.67   7
  -1   0 -15 12787.1 1035.87   2
  -1   0 -16 21691.3 1677.15   9
  -1   0 -16 20054.6 1679.07   2
   1   0  16 17418.7 1685.50   7
  -1   0 -17 643.402 74.3083   9
   1   0  17 560.389 119.920   7
  -1   0 -17 750.252 84.0580   2
  -1   0 -18 2380.35 211.324   9
   1   0  18 2476.17 240.394   7
  -1   0 -19 171.383 67.4109   3
  -1   0 -20 12562.7 1049.06   9
  -1   0 -20 13852.6 1053.35   3
   1   0  20 10483.6 1061.72   7
  -1   0 -21 9909.37 848.121   9
   1   0  21 9587.23 864.674   7
  -1   0 -21 10700.1 852.764   3
  -1   0 -22 13357.4 1177.57   9
   1   0  22 13138.1 1194.70   7
  -1   0 -22 15756.0 1182.99   3
  -1   0 -23 6095.85 523.091   9
  -1   0 -23 6412.64 528.837   3
   1   0  23 5863.38 546.427   7
  -1   0 -24 11822.8 1058.58   9
  -1   0 -24 13499.5 1064.62   3
   1   0  24 13418.6 1081.61   7
  -1   0 -25 42665.2 3444.25   9
   1   0  25 38244.6 3460.43   7
  -1   0 -25 41775.2 3447.55   3
  -1   0 -26 80479.5 6632.12   9
   1   0  26 76527.2 6649.28   7
  -1   0 -26 81334.9 6636.00   3
  -1   0 -27 16822.2 1400.50   9
   1   0  27 17349.5 1426.19   7
  -1   0 -27 16364.0 1404.68   3
  -1   0 -28 11756.1 982.528   9
   1   0  28 12193.0 1013.25   7
  -1   0 -28 11353.7 987.223   3
  -1   0 -29 17975.7 1536.24   9
   1   0  29 19555.4 1567.29   7
  -1   0 -29 18416.2 1542.12   3
  -1   0 -30 56503.4 4678.28   9
  -1   0 -30 57001.0 4682.99   3
   1   0  30 54767.2 4701.07   7
  -1   0 -31 4649.33 407.605   9
   1   0  31 4555.76 447.108   7
  -1   0 -31 4819.86 418.514   3
  -1   0 -32 1595.95 155.765   9
   1   0  32 1602.27 215.746   7
  -1   0 -32 1513.41 173.481   3
  -1   0 -33 10627.0 921.823   9
  -1   0 -33 11185.0 931.032   3
   1   0  33 11292.1 959.069   7
  -1   0 -34 31208.8 2598.88   9
  -1   0 -34 30963.0 2605.67   3
   1   0  34 31568.1 2629.36   7
  -1   0 -35 2887.71 265.189   9
  -1   0 -35 2858.29 279.396   3
   1   0  35 3222.89 322.552   7
  -1   0 -36 260.964 63.3893   9
  -1   0 -36 256.963 96.2561   3
   1   0  36 207.693 150.162   7
  -1   0 -37 1042.35 115.948   9
   1   0  37 1002.83 187.412   7
  -1   0 -37 1089.25 141.632   3
  -1   0 -38 7546.57 655.213   9
  -1   0 -38 7825.51 667.719   3
   1   0  38 7670.10 701.059   7
  -1   0 -39 1986.15 198.857   9
  -1   0 -39 2310.23 223.643   3
   1   0  39 2152.58 268.065   7
  -1   0 -40 1658.50 173.044   9
   1   0  40 2047.88 246.814   7
  -1   0 -40 1762.16 157.932   5
  -1   0 -40 1888.34 197.512   3
   1   0  41 383.767 82.8226  31
   1   0  41 330.133 84.7967  32
  -1   0 -41 449.516 64.5596   5
   1   0  41 479.681 161.899   7
  -1   0 -41 662.288 114.730   3
   1   0  42 833.630 105.686  32
   1   0  42 694.616 98.7908  31
  -1   0 -42 704.899 83.2150   5
   1   0  42 588.304 177.063   7
  -1   0 -42 942.097 134.451   3
   1   0  43 137.111 82.3007  32
   1   0  43 231.771 77.7354  31
  -1   0 -43 194.820 55.6071   5
   1   0  43 63.8487 155.661   7
  -1   0 -43 160.607 104.595   3
   1   0  44-55.2395 73.5864  31
   1   0  44-18.8870 82.2780  32
  -1   0 -44 36.0962 54.4764   5
  -1   0 -44 36.9293 101.785   3
   1   0  45 477.156 95.2646  32
   1   0  45 425.184 90.4233  31
  -1   0 -45 442.116 70.1227   5
  -1   0 -45 476.784 123.653   3
   1   0  46 2280.51 221.503  31
   1   0  46 2325.96 224.278  32
  -1   0 -46 2371.23 209.803   5
  -1   0 -46 2754.78 260.356   3
   1   0  47 3016.82 286.849  32
   1   0  47 2888.71 284.536  31
  -1   0 -47 3687.01 323.919   3
  -1   0 -47 3266.29 273.389   5
   1   0  48 178.288 87.0068  31
   1   0  48 195.822 89.6313  32
  -1   0 -48 223.017 65.1810   5
  -1   0 -48-69.4090 121.411   3
   1   0  49 356.339 94.5152  31
   1   0  49 302.219 96.4956  32
  -1   0 -49 347.323 72.5667   5
  -1   0 -49 362.993 131.530   3
   1   0  50 649.049 109.493  31
   1   0  50 729.300 114.637  32
  -1   0 -50 738.410 91.8677   5
   1   0  51 345.611 96.7763  31
   1   0  51 278.441 98.1851  32
  -1   0 -51 484.030 77.2897   5
   1   0  52 1273.59 160.780  31
   1   0  52 1386.07 161.917  32
  -1   0 -52 1668.97 146.806   5
   1   0  53 172.346 92.2524  32
   1   0  53 177.375 92.0794  31
  -1   0 -53 132.578 71.3393   5
   1   0  54 89.1317 88.6001  32
   1   0  54 4.68307 89.7149  31
  -1   0 -54-9.55536 69.8028   5
   1   0  55 126.516 87.7001  32
   1   0  55 108.033 90.0920  31
  -1   0 -55 68.1735 57.6681  43
  -1   0 -55 10.6759 70.1473   5
   1   0  56 761.770 119.474  32
   1   0  56 844.318 120.444  31
  -1   0 -56 896.966 96.3848  43
  -1   0 -56 921.708 104.304   5
   1   0  57-11.6411 84.9593  31
   1   0  57-91.8163 84.0566  32
  -1   0 -57 23.0267 54.7045  43
  -1   0 -57 34.1514 70.0461   5
   1   0  58 9.19503 83.5761  31
   1   0  58-57.5513 83.4892  32
  -1   0 -58 10.1724 54.2004  43
  -1   0 -58 190.797 70.1025   5
   1   0  59-2.26933 83.5709  31
   1   0  59-14.4931 81.0286  32
  -1   0 -59 60.6418 54.3371  43
  -1   0 -59 167.819 68.4663   5
   1   0  60 170.924 83.6157  31
   1   0  60 169.788 80.5613  32
  -1   0 -60 131.113 54.7630  43
  -1   0 -60 125.915 68.7491   5
   1   0  61 95.5479 81.8879  31
   1   0  61 7.67241 76.4225  32
  -1   0 -61 84.8911 51.0282  43
  -1   0 -61 9.10046 65.0726   5
   1   0  62 100.650 75.2720  32
   1   0  62 60.9867 76.8184  31
  -1   0 -62-8.74221 48.9848  43
  -1   0 -62 44.3182 63.6950   5
   1   0  63 305.571 80.5762  31
   1   0  63 225.181 75.9277  32
  -1   0 -63 136.729 50.5893  43
  -1   0 -63 281.656 66.0993   5
   1   0  64 104.196 69.1651  32
   1   0  64 85.9322 75.0937  31
  -1   0 -64 107.818 46.0176  43
  -1   0 -64 117.701 61.7645   5
   1   0  65 65.1902 65.4254  32
   1   0  65 37.2441 70.8250  31
  -1   0 -65 55.5201 58.6283   5
   1   0  66 37.7024 61.6055  32
   1   0  66 5.32286 68.5718  31
  -1   0 -66 2.51738 57.4605   5
   1   0  67 197.951 61.0412  32
   1   0  67 76.9003 68.7349  31
  -1   0 -67 140.294 57.6576   5
   1   0  68 386.765 74.9020  31
  -1   0 -68 331.715 62.2242   5
   1   0  69 135.740 62.6055  31
  -1   0 -69 59.4946 50.0418   5
   1   0  70 425.777 70.1636  31
   1   0  71 232.361 59.5336  31
   1   0  72-25.4342 49.5181  31
   1   0  73 53.8119 43.3035  31
   1   0  74 10.9944 38.3983  31
   1   0  75 28.0533 31.8472  31
  -1   1  75 152.271 36.6194  31
  -1   1  74 31.5872 38.3962  31
  -1   1  73 97.6856 45.7503  31
  -1   1  72 292.318 56.8084  31
  -1   1  71 525.014 65.6688  31
   1   1 -71 282.078 38.5594  21
  -1   1  70 224.950 60.3243  31
   1   1 -70 109.634 32.0309  21
  -1   1  69 303.134 69.0923  31
  -1   1  68 572.532 85.6029  31
  -1   1  67 442.642 80.7880  31
  -1   1  66-7.28676 69.5017  31
  -1   1  65 74.7202 71.4703  31
  -1   1  64-13.9473 73.1684  31
  -1   1  64-16.6956 63.1405  32
   1   1 -63 288.493 65.9087   5
  -1   1  63 343.964 82.9559  31
  -1   1  63 214.815 71.1671  32
   1   1 -62 5.71410 62.8157   5
  -1   1  62 136.349 76.9165  31
  -1   1  62 98.5463 70.5915  32
   1   1 -61-23.5123 63.9445   5
  -1   1  61 10.9554 78.0040  31
  -1   1  61 1.82020 70.8954  32
   1   1 -60 214.441 67.9949   5
  -1   1  60 160.549 85.0494  31
  -1   1  60 209.385 78.8597  32
   1   1 -59 219.557 69.5764   5
  -1   1  59 215.357 77.7232  32
  -1   1  59 193.017 86.2647  31
   1   1 -58 348.786 72.2454   5
  -1   1  58 203.781 87.9285  31
  -1   1  58 234.341 84.5975  32
   1   1 -57 1058.17 109.898   5
  -1   1  57 974.929 124.291  31
  -1   1  57 890.690 123.506  32
   1   1 -56 1089.96 115.058   5
  -1   1  56 1083.50 131.677  31
  -1   1  56 953.299 127.771  32
   1   1 -55 48.6470 97.1778   1
   1   1 -55 106.380 68.8185   5
  -1   1  55 51.9572 83.1253  32
  -1   1  55 46.0297 85.0382  31
   1   1 -54 649.995 86.8794   5
   1   1 -54 549.012 124.855   1
  -1   1  54 599.322 103.717  31
  -1   1  54 478.935 101.429  32
   1   1 -53 345.600 110.374   1
   1   1 -53 233.204 73.4896   5
  -1   1  53 238.558 87.9104  31
  -1   1  53 316.531 91.3926  32
   1   1 -52 1481.13 139.037   5
   1   1 -52 1423.41 183.415   1
  -1   1  52 1394.00 152.148  31
  -1   1  52 1263.35 153.565  32
   1   1 -51-41.0220 68.0671   5
   1   1 -51 94.1330 95.9677   1
  -1   1  51 86.4200 81.9154  31
  -1   1  51 21.9338 84.1565  32
   1   1 -50 913.568 151.957   1
   1   1 -50 1032.67 111.522   5
  -1   1  50 1111.01 125.462  31
  -1   1  50 919.683 127.283  32
   1   1 -49 218.579 69.2797   5
   1   1 -49 144.330 103.285   1
  -1   1  49 303.968 89.9832  32
  -1   1  49 278.810 84.1355  31
   1   1 -48 810.781 90.6207   5
   1   1 -48 658.179 106.851   9
   1   1 -48 646.867 130.188   1
  -1   1  48 674.522 107.924  32
  -1   1  48 673.017 102.478  31
   1   1 -47 877.564 97.0184   5
   1   1 -47 763.733 135.837   1
   1   1 -47 931.690 116.977   9
  -1   1  47 827.422 108.306  31
  -1   1  47 745.483 111.545  32
   1   1 -46 1771.59 153.787   5
   1   1 -46 1545.30 193.609   1
   1   1 -46 1628.86 174.258   9
  -1   1  46 1591.07 163.602  31
  -1   1  46 1525.30 165.965  32
   1   1 -45 268.895 94.0565   1
   1   1 -45 279.481 73.2601   9
   1   1 -45 186.783 80.0925   8
   1   1 -45 159.603 61.3001   5
  -1   1  45 261.279 80.5175  32
  -1   1  45 143.379 73.9406  31
   1   1 -44 599.633 89.7043   9
   1   1 -44 443.501 71.2015   5
  -1   1  44 441.726 87.4218  32
  -1   1  44 404.410 81.0033  31
   1   1 -43 506.128 71.7614   5
   1   1 -43 561.189 88.9866   9
  -1   1  43 607.407 86.0878  31
  -1   1  43 370.764 86.5414  32
   1   1 -42 109.945 64.8111   9
   1   1 -42 99.6666 55.6871   5
  -1   1  42 137.598 70.6218  32
  -1   1  42 61.8506 64.3119  31
   1   1 -41 789.818 89.0503   5
   1   1 -41 895.370 109.900   9
  -1   1  41 884.932 105.634  32
  -1   1  41 742.055 100.396  31
   1   1 -40 7627.28 640.146   5
   1   1 -40 8573.01 665.012   9
  -1   1  40 7364.56 646.013  31
   1   1 -39 2007.09 199.578   9
  -1   1  39 2014.61 184.749  31
   1   1 -38 423.140 84.4290   9
   1   1 -37 1981.13 195.944   9
   1   1 -36 211.532 67.7108   9
   1   1 -35 881.360 110.045   9
   1   1 -34 129.480 63.5796   9
   1   1 -33 12993.7 1098.09   9
   1   1 -32 760.818 102.871   9
   1   1 -31 3043.44 278.053   9
   1   1 -30 4929.00 427.071   9
   1   1 -30 4805.71 433.380   3
   1   1 -29 8558.73 733.538   9
   1   1 -29 8664.79 737.371   3
   1   1 -28 374.591 74.5340   9
   1   1 -28 321.820 96.2313   3
   1   1 -27 690.379 92.2905   9
   1   1 -27 622.059 107.566   3
   1   1 -26 6178.71 541.292   9
   1   1 -26 6452.78 545.093   3
   1   1 -25 5528.13 495.799   9
   1   1 -25 6043.28 500.113   3
   1   1 -24 37912.5 3203.52   9
   1   1 -24 39160.7 3204.00   3
   1   1 -23 1760.89 179.591   9
   1   1 -23 2106.80 188.333   3
   1   1 -22 2199.32 211.380   9
   1   1 -22 2478.10 216.306   3
   1   1 -21 7990.43 699.355   9
   1   1 -21 8585.12 701.083   3
   1   1 -20 4178.85 369.199   9
   1   1 -20 4364.21 371.235   3
   1   1 -19 7385.38 650.549   9
   1   1 -19 8009.80 651.237   3
   1   1 -18 2158.66 198.142   9
   1   1 -18 2205.20 201.301   3
   1   1 -17 7775.46 643.184   9
   1   1 -17 7450.18 642.670   3
   1   1 -16 1082.97 108.349   9
   1   1 -16 1038.99 113.659   3
   1   1 -15 1452.20 140.599   9
   1   1 -15 1548.80 144.891   3
   1   1 -14 19305.4 1563.33   9
   1   1 -14 18299.5 1561.84   3
   1   1 -13 6385.50 540.329   9
   1   1 -12 13866.3 1157.48   9
   1   1 -11 30156.0 2504.00   9
   1   1 -10 9205.09 771.296   9
   1   1  -9 15432.7 1038.68   9
   1   1  -9 11858.1 1030.35   8
   1   1  -8 2739.57 238.092   9
   1   1  -8 2757.18 237.056   1
   1   1  -7 4412.47 358.060   9
   1   1  -7 4076.32 356.170   1
   1   1  -6 4625.52 389.021   1
   1   1  -5 6589.76 550.454   1
   1   1  -4 1264.93 112.395   1
   1   1  -3 21508.4 1783.26   1
  -1   1   2 151731. 11564.4   9
   1   1  -2 132261. 11562.5   1
   1   1  -1 306920. 24752.3   9
  -1   1   1 311052. 24753.2   9
  -1   1   1 287072. 24752.2   6
   1   1  -1 295081. 24751.2   1
  -1   1   0 34536.0 2560.79   9
   1   1   0 30939.7 2558.62   9
   1   1   0 27475.6 2557.80   1
  -1   1   0 32986.7 2559.35   6
   1   1   1 111415. 9092.77   9
   1   1   1 108358. 9092.64   1
   1   1   2 95505.4 8048.31   9
   1   1   2 99909.0 8050.13   6
   1   1   3 41423.3 3445.67   9
   1   1   3 42447.1 3447.85   6
  -1   1  -3 41224.9 3446.33   2
  -1   1  -4 1366.23 121.252   2
  -1   1  -5 3989.66 336.351   2
  -1   1  -6 4105.90 334.665   9
  -1   1  -6 3791.09 331.584   2
  -1   1  -7 5744.12 476.277   9
  -1   1  -7 5557.97 473.715   2
  -1   1  -8 6421.54 496.273   9
  -1   1  -8 5473.05 492.371   2
  -1   1  -9 13277.5 1082.70   9
  -1   1  -9 12722.6 1080.30   2
  -1   1 -10 3933.79 310.633   9
  -1   1 -10 3296.96 306.766   2
  -1   1 -11 26202.7 2048.40   9
  -1   1 -11 23455.8 2045.65   2
  -1   1 -12 30030.9 2332.65   9
  -1   1 -12 26547.4 2330.07   2
  -1   1 -13 3802.25 315.560   9
  -1   1 -13 3399.75 313.325   2
   1   1  13 3871.42 334.193   7
  -1   1 -14 7465.35 591.093   9
  -1   1 -14 6527.57 588.788   2
   1   1  14 7123.44 605.919   7
  -1   1 -15 833.751 93.0786   9
  -1   1 -15 807.763 93.6001   2
   1   1  15 1013.89 131.349   7
  -1   1 -16 134.706 51.2851   9
   1   1  16 210.646 106.187   7
  -1   1 -17 7036.63 601.539   9
  -1   1 -17 7168.72 601.885   3
  -1   1 -18 3082.49 281.901   9
  -1   1 -18 3342.41 283.057   3
  -1   1 -19 8164.18 708.892   9
  -1   1 -19 8629.48 709.556   3
  -1   1 -20 2509.30 237.432   9
  -1   1 -20 2951.79 241.898   3
   1   1  20 2409.68 262.483   7
  -1   1 -21 3875.37 334.051   9
   1   1  21 3657.40 354.997   7
  -1   1 -21 3844.24 335.336   3
  -1   1 -22 13306.2 1113.79   9
  -1   1 -22 13916.6 1113.97   3
   1   1  22 11981.3 1127.84   7
  -1   1 -23 6803.79 606.788   9
  -1   1 -23 7485.04 609.638   3
  -1   1 -24 15246.4 1318.97   9
  -1   1 -24 16420.3 1320.07   3
   1   1  24 15435.1 1336.53   7
  -1   1 -25 2635.53 242.496   9
   1   1  25 2560.14 275.212   7
  -1   1 -25 2735.58 248.169   3
  -1   1 -26 12846.7 1070.14   9
  -1   1 -26 13101.4 1071.02   3
   1   1  26 11694.6 1087.59   7
  -1   1 -27 2045.39 196.637   9
  -1   1 -27 2078.10 203.563   3
  -1   1 -28 2367.40 228.815   9
  -1   1 -28 2575.86 236.401   3
  -1   1 -29 6289.15 539.138   9
  -1   1 -29 6172.95 540.914   3
  -1   1 -30 1170.82 127.522   9
  -1   1 -30 1057.47 139.492   3
  -1   1 -31 9740.64 835.442   9
  -1   1 -31 9927.18 838.486   3
  -1   1 -32 840.378 109.105   9
  -1   1 -32 926.805 128.468   3
  -1   1 -33 5223.61 460.795   9
  -1   1 -33 5300.55 465.898   3
  -1   1 -34 499.333 106.036   3
  -1   1 -34 631.375 90.2514   9
  -1   1 -35 584.509 89.2603   9
  -1   1 -35 589.235 109.385   3
  -1   1 -36 103.558 63.9375   9
  -1   1 -36 22.6637 87.6062   3
  -1   1 -37 4189.62 377.440   9
  -1   1 -37 4228.68 384.110   3
  -1   1 -38 155.621 67.7701   9
  -1   1 -38 236.447 93.8186   3
  -1   1 -39 471.235 63.9172   5
  -1   1 -39 567.895 113.634   3
  -1   1 -39 366.090 81.3767   9
  -1   1 -40 5680.50 487.610   5
  -1   1 -40 6509.35 522.757   3
   1   1  40 5821.66 496.833  32
   1   1  40 5782.01 493.408  31
  -1   1 -40 5947.35 512.407   9
   1   1  41 392.518 82.8299  32
   1   1  41 341.976 74.3301  16
  -1   1 -41 291.176 74.6048   9
  -1   1 -41 309.538 105.732   3
  -1   1 -41 359.447 60.1731   5
   1   1  42 373.177 87.8723  32
   1   1  42 404.215 80.7631  16
  -1   1 -42 554.485 68.9530   5
  -1   1 -42 658.679 122.583   3
  -1   1 -42 502.537 87.4926   9
   1   1  43 289.211 81.8559  32
   1   1  43 192.673 70.0273  16
  -1   1 -43 297.432 59.3987   5
  -1   1 -43 303.329 76.1849   9
  -1   1 -43 242.950 105.784   3
   1   1  44 690.387 106.726  32
   1   1  44 723.466 97.6596  16
  -1   1 -44 778.289 86.1786   5
  -1   1 -44 703.705 106.883   9
  -1   1 -44 734.700 134.052   3
   1   1  45 918.368 117.278  32
   1   1  45 834.681 107.039  16
  -1   1 -45 806.800 114.835   9
  -1   1 -45 865.787 146.036   3
  -1   1 -45 862.976 94.6260   5
   1   1  46 2516.68 236.696  16
  -1   1 -46 2666.18 229.207   5
  -1   1 -46 3020.45 279.382   3
   1   1  46 2551.45 242.511  32
  -1   1 -46 2497.89 252.999   9
   1   1  47 178.369 88.5651  32
   1   1  47 107.628 73.2363  16
  -1   1 -47 20.0849 112.654   3
  -1   1 -47 69.6054 60.3544   5
  -1   1 -47-53.9551 71.0229   9
   1   1  48 1438.23 156.539  32
   1   1  48 1231.82 148.129  16
  -1   1 -48 1563.60 138.756   5
   1   1  49 354.410 97.7808  32
   1   1  49 328.924 82.5783  16
  -1   1 -49 337.995 71.9981   5
   1   1  50 245.793 93.1226  32
   1   1  50 136.498 76.9040  16
  -1   1 -50 152.486 67.7002   5
   1   1  51 345.682 99.8558  32
   1   1  51 256.003 84.3305  16
  -1   1 -51 381.483 74.8159   5
   1   1  52 2220.71 219.745  32
   1   1  52 2017.81 209.468  16
  -1   1 -52 2441.58 203.881   5
   1   1  53 204.392 97.6938  32
   1   1  53 303.796 82.4458  16
  -1   1 -53 296.884 73.0499   5
   1   1  54 927.259 132.160  32
   1   1  54 895.828 116.709  16
  -1   1 -54 1135.63 112.635   5
   1   1  55 293.551 97.5061  32
   1   1  55 155.426 75.0092  16
  -1   1 -55 304.073 73.9217   5
  -1   1 -56 587.224 87.2691   5
   1   1  56 578.986 107.525  32
  -1   1 -57 823.668 92.8289   5
   1   1  57 476.904 110.089  32
  -1   1 -58 181.830 69.4418   5
   1   1  58 209.847 89.8271  32
  -1   1 -59 174.242 68.8566   5
   1   1  59 233.358 90.5240  32
  -1   1 -60 43.7699 64.2162   5
   1   1  60 23.7054 83.2752  32
  -1   1 -61 194.242 65.9531   5
   1   1  61 12.4551 83.0955  32
  -1   1 -62 96.2768 62.4865   5
   1   1  62-21.8674 77.5122  32
  -1   1 -63 127.598 62.7826   5
   1   1  63 173.893 79.6107  32
  -1   1 -64 176.038 61.6867   5
   1   1  64 130.281 76.2760  32
  -1   1 -65 170.584 60.3546   5
   1   1  65 162.180 71.0630  32
  -1   1 -66 100.590 56.1024   5
   1   1  66 96.2121 67.9331  32
  -1   1 -67 410.669 63.9907   5
   1   1  67 300.366 72.1974  32
  -1   1 -68 511.006 66.4296   5
   1   1  68 417.632 73.5724  32
   1   1  69 389.453 66.2692  32
   1   1  70 159.639 51.6904  32
   1   1  71 394.919 56.7813  32
  -1   2  74 81.9345 30.8007  31
  -1   2  73 24.1570 35.9068  31
  -1   2  72 323.247 52.8862  31
  -1   2  71 98.1811 27.9055  23
  -1   2  71 213.365 50.2293  31
  -1   2  70 47.0654 31.2877  23
  -1   2  70 127.794 51.7299  31
  -1   2  69 271.553 60.7202  31
  -1   2  68 94.6965 53.8754  32
  -1   2  68 93.1085 57.5451  31
  -1   2  67 84.3730 56.7884  32
  -1   2  67 52.8561 60.2239  31
  -1   2  66 294.628 70.0290  31
  -1   2  66 271.308 68.1027  32
   1   2 -65 277.594 44.4692  21
  -1   2  65 393.688 74.3720  32
  -1   2  65 390.264 74.0033  31
   1   2 -64 22.5288 35.4661  21
  -1   2  64-57.0745 67.6791  31
   1   2 -63 38.6417 38.5825  21
  -1   2  63 14.8493 68.8056  31
  -1   2  63-14.1379 71.6954  32
   1   2 -62 377.556 53.1642  21
  -1   2  62 289.376 77.4295  31
  -1   2  62 394.397 85.4316  32
  -1   2  61 279.346 83.2725  32
  -1   2  61 162.861 75.2358  31
  -1   2  60 14.2430 72.2087  31
  -1   2  60 64.2739 81.9242  32
  -1   2  59 838.889 113.802  32
  -1   2  59 641.909 102.836  31
   1   2 -59 837.104 91.8191   5
  -1   2  58 271.866 91.1844  32
  -1   2  58 340.676 82.4776  31
   1   2 -58 273.286 66.4725   5
  -1   2  57 176.302 91.2865  32
  -1   2  57 107.510 77.1679  31
   1   2 -57 271.766 66.3699   5
  -1   2  56 504.963 102.971  32
  -1   2  56 474.282 93.2085  31
   1   2 -56 609.566 81.2295   5
  -1   2  55 547.665 98.6476  31
  -1   2  55 660.597 110.717  32
   1   2 -55 621.592 84.2691   5
  -1   2  54 668.974 104.285  31
  -1   2  54 778.206 114.920  32
  -1   2  54 635.846 98.6882  16
   1   2 -54 690.014 89.5484   5
  -1   2  53 1050.46 127.550  31
  -1   2  53 1187.35 137.742  32
  -1   2  53 1012.53 123.461  16
   1   2 -53 1145.61 114.178   5
   1   2 -53 878.573 149.701   1
  -1   2  52 231.780 83.9020  31
  -1   2  52 155.151 95.4243  32
  -1   2  52 175.568 79.0440  16
   1   2 -52 135.074 66.6663   5
   1   2 -52 59.8166 90.3441   1
   1   2 -52 152.454 84.3806   9
  -1   2  51 1057.01 130.834  32
  -1   2  51 979.104 117.932  31
  -1   2  51 863.470 113.693  16
   1   2 -51 964.419 104.174   5
   1   2 -51 912.847 142.964   1
   1   2 -51 695.317 125.599   9
  -1   2  50 204.516 95.3755  32
  -1   2  50 61.9080 80.6157  31
  -1   2  50 151.354 79.5560  16
   1   2 -50 257.819 67.7233   5
   1   2 -50 250.511 100.326   1
   1   2 -50 222.476 87.7708   9
  -1   2  49 534.279 108.967  32
  -1   2  49 598.084 96.8871  31
  -1   2  49 571.577 96.3117  16
   1   2 -49 583.650 81.0197   5
   1   2 -49 742.115 113.446   9
   1   2 -49 312.623 110.032   1
  -1   2  48 605.381 93.3690  31
  -1   2  48 612.585 106.529  32
  -1   2  48 485.358 93.7410  16
   1   2 -48 452.087 115.097   1
   1   2 -48 526.327 79.6889   5
   1   2 -48 560.090 104.773   9
  -1   2  47 362.148 98.1277  32
  -1   2  47 334.110 84.2042  31
  -1   2  47 346.883 84.8571  16
   1   2 -47 433.547 71.4859   5
   1   2 -47 324.014 104.744   1
   1   2 -47 393.462 97.3326   9
  -1   2  46 143.720 87.0536  32
  -1   2  46 172.812 73.4317  31
  -1   2  46 111.084 75.3695  16
   1   2 -46 30.7639 76.3104   9
   1   2 -46 94.5605 60.7475   5
   1   2 -46-20.6926 86.4788   1
  -1   2  45 873.866 116.018  16
   1   2 -45 960.114 140.926   1
   1   2 -45 1221.62 138.093   9
   1   2 -45 1053.52 105.548   5
  -1   2  45 1124.90 127.439  32
  -1   2  45 980.303 114.255  31
   1   2 -45 878.194 97.5345  28
  -1   2  44 256.408 77.2830  16
   1   2 -44 270.288 96.4431   1
   1   2 -44 386.063 66.2945   5
   1   2 -44 468.630 92.8290   9
  -1   2  44 358.602 90.3063  32
  -1   2  44 288.885 76.4068  31
   1   2 -44 327.751 56.0977  28
  -1   2  43 207.855 72.9254  16
   1   2 -43 118.724 58.8507   5
   1   2 -43 83.3964 87.0436   1
   1   2 -43 153.697 76.2414   9
  -1   2  43 132.350 83.4842  32
  -1   2  43 158.102 67.9439  31
   1   2 -43 135.102 45.4284  28
  -1   2  42 301.616 77.7658  16
   1   2 -42 330.252 93.5759   1
   1   2 -42 174.188 83.2275   9
   1   2 -42 391.830 63.4437   5
  -1   2  42 395.255 86.8234  32
  -1   2  42 347.317 72.3810  31
   1   2 -42 320.700 53.3934  28
   1   2 -41 7505.25 580.940   9
  -1   2  41 6036.07 553.126  16
   1   2 -41 5840.69 575.140   1
   1   2 -41 7002.32 547.362   5
  -1   2  41 6737.06 554.157  31
  -1   2  41 6199.73 555.942  32
   1   2 -41 6346.53 546.626  28
   1   2 -40 3509.51 318.449   9
  -1   2  40 2728.66 294.122  16
   1   2 -40 3654.27 289.075   5
   1   2 -40 3152.42 318.270   1
  -1   2  40 3354.47 299.263  32
  -1   2  40 3521.40 296.915  31
   1   2 -40 3454.55 287.372  28
   1   2 -39 3399.29 319.290   9
  -1   2  39 3125.68 297.594  16
   1   2 -39 3109.57 318.627   1
   1   2 -39 3393.26 290.807   5
  -1   2  39 3260.77 300.569  32
  -1   2  39 3713.16 298.720  31
   1   2 -39 3535.14 289.639  28
  -1   2  38 474.665 82.4408  16
  -1   2  38 623.181 81.4037  31
  -1   2  38 602.535 88.6158  32
   1   2 -38 603.671 64.7567  28
   1   2 -38 475.656 98.9977   1
   1   2 -38 602.666 100.609   9
  -1   2  37 1325.04 120.985  31
  -1   2  37 1077.36 124.177  32
   1   2 -37 1129.80 106.302  28
   1   2 -37 1060.40 136.630   9
   1   2 -36 2526.52 245.788   9
   1   2 -35 2379.58 234.120   9
   1   2 -34 258.251 76.8362   9
   1   2 -33 1657.07 174.732   9
   1   2 -32 1604.38 169.538   9
   1   2 -31 829.887 111.506   9
   1   2 -30 273.983 76.2081   9
   1   2 -29 555.651 90.7685   9
   1   2 -28 53.3788 66.6679   9
   1   2 -27 1120.10 130.550   9
   1   2 -26 2560.99 242.297   9
   1   2 -25 6948.46 599.243   9
   1   2 -24 652.351 94.8926   9
   1   2 -23 2332.81 220.952   9
   1   2 -22 1122.65 126.313   9
   1   2 -21 3909.08 346.484   9
   1   2 -20 2340.69 182.756   9
   1   2 -20 1767.08 158.168   8
   1   2 -19 2557.51 178.032   9
   1   2 -19 1690.21 150.410   8
   1   2 -18 1889.69 180.134   9
   1   2 -17 2042.04 191.227   9
   1   2 -16 3757.12 329.862   9
   1   2 -15 6930.01 584.841   1
   1   2 -14 12501.7 1044.63   1
   1   2 -13 8324.94 698.917   1
  -1   2  11 2489.06 213.174   9
   1   2 -11 3023.03 223.587   1
  -1   2  10 521.107 48.9158   9
   1   2 -10 591.069 61.5845   1
   1   2  -9 1736.69 140.243   9
  -1   2   9 1410.34 124.223   9
   1   2  -9 1403.21 130.403   1
   1   2  -8 5014.70 378.087   9
  -1   2   8 4182.41 367.098   9
   1   2  -8 4457.39 370.613   1
   1   2  -7 8471.07 644.285   9
  -1   2   7 7242.86 635.890   9
   1   2  -7 7776.26 637.435   1
  -1   2   6 5933.76 496.942   9
   1   2  -6 6399.69 503.735   9
   1   2  -6 5758.80 496.552   1
  -1   2   5 4830.70 409.397   9
   1   2  -5 5772.25 415.929   9
   1   2  -5 4591.44 407.497   1
  -1   2   4 8745.66 617.678   9
   1   2  -4 8565.49 621.020   9
   1   2  -4 7165.41 613.839   1
  -1   2   4 6237.66 614.821   6
   1   2  -3 7471.35 554.904   9
  -1   2   3 7898.76 553.039   9
  -1   2   3 5978.66 548.943   6
   1   2  -3 6233.31 547.719   1
  -1   2   2 15264.1 1229.00   9
   1   2  -2 15349.5 1230.01   9
   1   2  -2 14397.2 1224.12   1
   1   2  -1 3369.70 295.492   9
  -1   2   1 3556.06 295.997   9
   1   2   0 1526.24 141.680   9
  -1   2   0 1596.51 142.167   9
  -1   2   0 1578.19 133.614   2
   1   2   1 2857.07 288.956   9
  -1   2  -1 3185.92 292.352   9
  -1   2  -1 3693.60 284.652   2
  -1   2  -2 13682.2 1127.74   9
   1   2   2 12963.1 1124.51   9
  -1   2  -2 13718.1 1121.14   2
  -1   2  -3 9393.20 750.722   9
   1   2   3 8839.09 746.336   9
  -1   2  -3 8859.67 743.598   2
   1   2   4 8563.88 736.603   9
  -1   2  -4 10309.4 743.630   9
  -1   2  -4 8572.84 734.936   2
  -1   2  -5 4834.95 365.541   9
   1   2   5 4110.61 357.033   9
  -1   2  -5 4167.21 356.665   2
   1   2   5 4237.25 360.026   6
   1   2   6 2884.78 250.007   9
  -1   2  -6 3357.98 260.401   9
  -1   2  -6 2924.98 251.581   2
   1   2   6 2894.10 254.460   6
  -1   2  -7 9283.16 780.608   9
  -1   2  -8 7885.11 665.468   9
  -1   2 -10 559.189 67.3712   3
  -1   2 -11 7955.46 666.629   3
  -1   2 -12 1769.38 160.745   3
  -1   2 -13 3119.22 271.364   3
  -1   2 -14 6751.09 569.489   3
  -1   2 -15 7566.48 615.093   9
  -1   2 -15 7003.58 608.745   3
  -1   2 -16 5342.65 443.076   9
  -1   2 -16 4981.45 437.062   3
  -1   2 -17 5008.57 433.372   9
  -1   2 -17 5003.79 428.590   3
  -1   2 -18 1204.71 126.057   9
  -1   2 -18 1176.89 125.834   3
  -1   2 -19 448.983 76.5265   9
  -1   2 -19 483.994 81.1669   3
  -1   2 -20 1196.74 132.290   9
  -1   2 -20 1311.51 135.549   3
  -1   2 -21 2831.36 262.746   9
  -1   2 -21 2919.12 261.983   3
  -1   2 -22 223.275 68.8302   9
  -1   2 -22 235.601 77.5253   3
  -1   2 -23 4316.57 363.777   9
  -1   2 -23 3884.24 360.265   3
  -1   2 -24 1514.97 167.780   9
  -1   2 -24 1821.05 171.919   3
  -1   2 -25 3352.63 300.794   9
  -1   2 -25 3228.24 297.571   3
  -1   2 -26 1724.83 176.856   9
  -1   2 -26 1748.07 176.892   3
  -1   2 -27 2420.22 232.273   9
  -1   2 -27 2482.10 233.910   3
  -1   2 -28 235.706 71.1530   9
  -1   2 -28 228.346 84.6606   3
  -1   2 -29 1406.34 161.362   9
  -1   2 -29 1735.94 169.384   3
  -1   2 -30 118.203 82.5008   3
  -1   2 -30 92.6047 63.6476   9
  -1   2 -31 710.466 111.363   3
  -1   2 -31 696.873 101.637   9
  -1   2 -32 1223.50 139.409   9
  -1   2 -32 1201.42 145.481   3
  -1   2 -33 1973.49 198.016   9
  -1   2 -33 1892.67 200.888   3
  -1   2 -34 2109.92 208.367   9
  -1   2 -34 2005.49 209.802   3
  -1   2 -35 2511.78 242.362   9
  -1   2 -35 2420.68 242.928   3
  -1   2 -36 1323.45 154.563   3
   1   2  36 1111.27 122.716  31
   1   2  36 1260.02 129.414  32
  -1   2 -36 1367.11 147.379   9
  -1   2 -37 1990.88 213.373   9
  -1   2 -37 2134.71 219.709   3
  -1   2 -37 2168.89 188.382  46
   1   2  37 2012.88 195.492  16
   1   2  37 1943.76 195.102  32
   1   2  37 2172.66 192.381  31
  -1   2 -37 2269.29 191.039  23
  -1   2 -38 234.662 95.3976   3
  -1   2 -38 227.977 79.4421   9
  -1   2 -38 316.983 55.8265   5
  -1   2 -38 423.955 58.6615  46
   1   2  38 287.835 66.4942  17
   1   2  38 354.995 66.2643  31
   1   2  38 259.714 75.7926  32
  -1   2 -38 328.211 65.4615  23
  -1   2 -38 261.778 44.4598  28
  -1   2 -39 3222.41 283.776   9
  -1   2 -39 2959.64 250.440   5
  -1   2 -39 3152.88 287.169   3
  -1   2 -39 2833.38 253.406  46
   1   2  39 2792.06 256.838  17
   1   2  39 2746.21 260.025  16
   1   2  39 2954.78 257.428  31
   1   2  39 2728.70 260.967  32
  -1   2 -39 3047.13 248.458  28
  -1   2 -39 2836.40 255.010  23
  -1   2 -40 3333.26 333.439   9
  -1   2 -40 3728.41 341.033   3
  -1   2 -40 3493.27 305.245   5
  -1   2 -40 3459.97 308.547  46
   1   2  40 3515.29 315.301  16
   1   2  40 3415.88 311.361  17
   1   2  40 3646.18 315.781  32
   1   2  40 3882.60 313.106  31
  -1   2 -40 3355.84 309.282  23
  -1   2 -40 3853.74 304.017  28
  -1   2 -41 4169.99 392.288   9
  -1   2 -41 4705.92 399.289   3
  -1   2 -41 4556.55 362.069   5
  -1   2 -41 3930.50 364.783  46
   1   2  41 4064.94 370.669  16
   1   2  41 4229.75 367.770  17
   1   2  41 4077.00 368.065  31
   1   2  41 4043.35 371.759  32
  -1   2 -41 4301.31 365.953  23
  -1   2 -41 4464.58 360.563  28
  -1   2 -42 289.118 59.2535   5
  -1   2 -42 303.837 108.996   3
  -1   2 -42 279.337 82.4208   9
  -1   2 -42 331.394 62.3276  46
   1   2  42 238.502 71.3071  17
   1   2  42 168.221 79.6921  16
   1   2  42 153.599 79.0857  32
   1   2  42 246.552 69.5704  31
  -1   2 -42 366.970 50.0937  28
  -1   2 -42 419.065 70.6222  23
   1   2  43 457.905 87.1907  16
   1   2  43 461.444 78.4890  17
  -1   2 -43 467.842 95.8590   9
  -1   2 -43 505.257 68.9920   5
  -1   2 -43 538.244 118.370   3
   1   2  43 410.063 77.5138  31
   1   2  43 432.593 89.2335  32
  -1   2 -43 425.280 58.4559  28
  -1   2 -43 347.667 74.8717  23
   1   2  44 350.731 85.4342  16
   1   2  44 305.591 74.3556  17
  -1   2 -44 365.036 66.5204   5
  -1   2 -44 188.087 84.4276   9
   1   2  44 397.479 76.6542  31
   1   2  44 337.570 88.5016  32
  -1   2 -44 329.277 53.8047  28
   1   2  45 330.920 88.4585  16
   1   2  45 394.613 74.2070  17
  -1   2 -45 373.387 93.5201   9
  -1   2 -45 308.364 64.4876   5
   1   2  45 281.136 75.9828  31
   1   2  45 299.306 89.6997  32
  -1   2 -45 240.308 52.0178  28
   1   2  46 134.333 85.8876  16
   1   2  46 86.6407 68.4399  17
  -1   2 -46 219.640 63.2251   5
  -1   2 -46 32.0804 79.7050   9
   1   2  46 255.977 86.9503  32
   1   2  46 136.747 72.3099  31
  -1   2 -46 167.223 47.7355  28
   1   2  47 251.284 87.1731  16
   1   2  47 184.607 70.0451  17
  -1   2 -47 276.983 64.4876   5
  -1   2 -47 238.709 90.2087   9
   1   2  47 191.492 74.4751  31
   1   2  47 203.467 90.6434  32
  -1   2 -47 180.774 49.0311  28
   1   2  48 260.383 98.1770  32
   1   2  48 373.590 82.8506  31
   1   2  48 395.859 78.2187  17
   1   2  48 609.260 98.6902  16
  -1   2 -48 460.797 75.0763   5
  -1   2 -48 381.547 97.6905   9
   1   2  49 101.228 73.6809  31
   1   2  49 108.350 90.7219  32
   1   2  49 156.802 86.4342  16
  -1   2 -49 186.157 67.0637   5
  -1   2 -49 175.487 86.6955   9
   1   2  50 401.794 83.8012  31
   1   2  50 440.237 100.073  32
   1   2  50 226.496 92.4532  16
  -1   2 -50 356.262 71.7768   5
  -1   2 -50 420.398 98.1283   9
   1   2  51 2071.63 200.580  16
  -1   2 -51 2150.59 187.588   5
   1   2  51 1988.86 204.142  32
   1   2  51 2070.90 196.391  31
  -1   2 -51 1865.21 215.369   9
   1   2  52 83.7325 76.2097  31
   1   2  52 146.901 91.5360  32
   1   2  52-24.9778 83.2029  16
  -1   2 -52-15.0569 89.6567   1
  -1   2 -52 113.329 66.0699   5
   1   2  53 664.776 115.174  32
   1   2  53 534.278 99.5540  31
   1   2  53 607.273 105.584  16
  -1   2 -53 907.982 91.7436   5
   1   2  54 413.044 98.4976  32
   1   2  54 302.029 83.4964  31
   1   2  54 304.045 87.1861  16
  -1   2 -54 367.172 73.3899   5
   1   2  55 203.531 77.1953  31
   1   2  55 252.550 93.4278  32
   1   2  55 128.976 81.6180  16
  -1   2 -55 74.4903 66.3086   5
   1   2  56 408.319 81.6392  31
   1   2  56 303.718 95.8669  32
   1   2  56 268.722 85.0156  16
  -1   2 -56 373.823 72.4890   5
   1   2  57 266.814 77.3971  31
   1   2  57 370.342 95.1388  32
   1   2  57 381.542 85.8956  16
  -1   2 -57 337.716 70.7013   5
   1   2  58 279.083 80.2940  31
   1   2  58 378.261 97.1954  32
   1   2  58 401.231 84.3565  16
  -1   2 -58 501.380 73.4955   5
   1   2  59 835.312 121.108  32
   1   2  59 885.116 110.302  31
   1   2  59 895.327 111.486  16
  -1   2 -59 1015.36 102.376   5
   1   2  60 59.7546 82.7351  32
   1   2  60 24.3380 69.9079  31
   1   2  60 45.5345 68.9892  16
  -1   2 -60 139.394 61.2446   5
   1   2  61 14.4930 65.6784  31
   1   2  61 149.844 82.8882  32
   1   2  61 146.581 69.3112  16
  -1   2 -61 53.6678 61.3772   5
  -1   2 -62 473.831 71.4287   5
   1   2  62 427.949 89.4260  32
   1   2  62 418.920 79.9440  31
  -1   2 -63 20.2822 54.7895   5
   1   2  63 1.86319 77.2928  32
   1   2  63 3.35830 63.6416  31
  -1   2 -64 59.8473 55.1870   5
   1   2  64 64.9848 73.7625  32
   1   2  64 97.9804 64.5441  31
  -1   2 -65 374.690 60.0117   5
   1   2  65 249.408 75.9431  32
   1   2  65 323.780 67.9955  31
   1   2  66 164.959 59.8223  31
   1   2  66 47.0513 66.3029  32
   1   2  67 34.7715 54.9389  31
   1   2  67 186.090 64.0502  32
   1   2  68 386.530 62.5236  31
   1   2  68 268.063 66.4789  32
   1   2  69 456.285 62.1810  31
   1   2  69 338.185 64.5793  32
   1   2  70 207.046 53.3362  32
   1   2  70 275.083 52.3167  31
   1   2  71 36.9024 41.0793  31
   1   2  71-7.06517 40.9315  32
   1   2  72 78.1960 36.2672  31
   1   2  73 60.6087 29.6738  31
  -1   3  71 172.462 36.0719  31
  -1   3  70 305.861 47.7999  31
  -1   3  69 328.838 44.1349  23
  -1   3  69 507.197 57.1409  31
  -1   3  68 2359.72 214.244  23
  -1   3  68 2785.84 219.529  31
  -1   3  67 439.852 54.6121  23
  -1   3  67 469.051 66.3135  31
  -1   3  66 973.923 99.7943  23
  -1   3  66 1184.19 107.833  31
  -1   3  65 392.226 54.5434  23
  -1   3  65 349.553 66.2879  31
  -1   3  64 241.391 72.4598  32
  -1   3  64 210.972 62.4382  31
  -1   3  63 1176.20 117.920  32
  -1   3  63 896.681 109.173  31
  -1   3  62 159.817 63.3315  31
  -1   3  62 258.953 77.0673  32
  -1   3  61 720.608 92.6435  31
  -1   3  61 729.575 104.511  32
  -1   3  60 441.513 90.1367  32
  -1   3  60 383.030 75.6117  31
  -1   3  59 21.6061 64.7243  31
  -1   3  59 112.506 82.9269  32
  -1   3  58 1345.79 133.561  32
  -1   3  58 903.329 117.871  31
  -1   3  57 614.551 107.708  32
  -1   3  57 689.593 95.1103  31
  -1   3  56-27.3246 68.2656  31
  -1   3  56 32.3004 89.2617  32
  -1   3  56 25.9760 75.2652  16
  -1   3  55 602.530 104.390  32
  -1   3  55 534.759 85.6635  31
  -1   3  55 391.087 91.8917  16
  -1   3  54 763.468 114.016  32
  -1   3  54 641.817 98.0368  31
  -1   3  54 684.632 106.141  16
  -1   3  53 442.338 83.6168  31
  -1   3  53 512.907 103.450  32
  -1   3  53 337.079 93.3084  16
  -1   3  52 185.109 93.7157  32
  -1   3  52 97.4983 85.7665  16
  -1   3  51 581.348 108.152  32
  -1   3  51 492.140 99.7506  16
   1   3 -51 470.161 72.7272   5
  -1   3  50 421.002 105.746  32
  -1   3  50 407.321 98.9601  16
   1   3 -50 444.387 69.0597   5
  -1   3  49 247.694 91.3088  16
   1   3 -49 188.781 91.4846   9
   1   3 -49 309.068 61.6107   5
   1   3 -49 254.869 92.2274   1
  -1   3  49 166.833 96.4368  32
   1   3 -49 203.418 57.5452  28
  -1   3  48 644.187 115.789  16
   1   3 -48 670.778 125.412   9
   1   3 -48 766.162 124.021   1
   1   3 -48 826.209 91.6583   5
  -1   3  48 803.904 124.585  32
   1   3 -48 949.723 92.2876  28
  -1   3  47-37.8217 89.0666  16
   1   3 -47 174.603 89.8996   9
   1   3 -47 69.0088 82.7697   1
   1   3 -47 73.0184 57.5764   5
  -1   3  47 88.7485 95.4162  32
   1   3 -47 46.0298 44.7321  21
   1   3 -47 51.2701 54.1119  28
  -1   3  46 1633.96 170.673  16
   1   3 -46 1579.00 148.574   5
   1   3 -46 1699.06 190.031   9
   1   3 -46 1402.45 179.556   1
  -1   3  46 1573.23 172.223  32
   1   3 -46 1652.06 147.923  21
   1   3 -46 1624.70 148.841  28
  -1   3  45 1307.35 142.641  16
   1   3 -45 1102.78 153.614   9
   1   3 -45 1115.92 115.515   5
   1   3 -45 1204.45 149.903   1
  -1   3  45 1049.71 141.881  32
   1   3 -45 1150.61 115.824  28
   1   3 -45 1219.26 113.831  21
   1   3 -44 7107.28 623.249   9
  -1   3  44 7288.64 599.232  16
   1   3 -44 6729.00 586.274   5
   1   3 -44 5335.20 609.732   1
  -1   3  44 7090.55 599.833  32
   1   3 -44 7642.70 589.091  21
   1   3 -44 7043.72 587.621  28
  -1   3  43 1533.79 156.708  16
   1   3 -43 1385.37 132.749   5
   1   3 -43 1145.19 161.233   1
   1   3 -43 1297.67 171.244   9
  -1   3  43 1553.38 157.103  32
   1   3 -43 1418.66 132.992  28
  -1   3  42 1429.01 143.043  16
   1   3 -42 1224.50 118.487   5
   1   3 -42 1004.49 145.820   1
   1   3 -42 1155.18 158.348   9
  -1   3  42 1293.77 142.820  32
   1   3 -42 1033.35 119.642  23
   1   3 -42 1370.58 118.751  28
  -1   3  41 782.446 110.563  16
   1   3 -41 550.065 116.261   9
   1   3 -41 675.988 111.428   1
   1   3 -41 733.939 81.8317   5
  -1   3  41 882.953 109.899  32
   1   3 -41 613.660 83.1389  23
   1   3 -41 707.898 80.0887  28
   1   3 -40 1723.77 171.930   9
  -1   3  40 1357.03 147.912  16
   1   3 -40 1223.22 153.885   1
   1   3 -40 1411.37 126.469   5
  -1   3  40 1360.26 148.195  32
   1   3 -40 1329.47 125.394  28
   1   3 -40 1219.28 128.494  23
   1   3 -39 1515.02 174.383   9
   1   3 -39 1231.37 159.865   1
   1   3 -39 1541.33 134.816   5
  -1   3  39 1320.98 153.687  16
  -1   3  39 1515.55 156.720  32
   1   3 -39 1524.79 134.538  28
   1   3 -39 1413.62 137.836  23
   1   3 -38 632.834 99.2222   1
   1   3 -38 525.579 103.265   9
   1   3 -38 558.760 66.6283   5
   1   3 -38 412.328 63.4963  46
  -1   3  38 583.784 92.3690  16
  -1   3  38 487.896 92.0681  32
   1   3 -38 584.313 63.5816  28
   1   3 -38 431.479 69.3620  23
   1   3 -37 5414.26 434.073   9
   1   3 -37 4138.24 416.844   1
   1   3 -37 4194.23 394.539  46
  -1   3  37 4638.96 404.865  16
  -1   3  37 5156.79 407.496  32
   1   3 -37 5203.80 394.813  28
   1   3 -37 4496.90 396.171  23
   1   3 -36 655.391 114.479   9
   1   3 -36 728.091 105.337   1
   1   3 -36 695.923 78.8710  46
  -1   3  36 755.421 103.820  16
  -1   3  36 757.472 101.087  32
   1   3 -36 857.466 78.1507  28
   1   3 -36 691.628 83.4899  23
   1   3 -35 1989.99 217.354   9
  -1   3  35 2005.52 199.417  16
   1   3 -35 1976.46 209.381   1
  -1   3  35 2103.58 200.052  32
   1   3 -35 2234.59 184.581  28
   1   3 -34 2044.86 206.386   9
  -1   3  34 1762.54 183.812  16
   1   3 -34 1691.96 193.438   1
   1   3 -34 2098.43 171.805  28
  -1   3  34 2005.06 188.318  32
   1   3 -33 230.205 82.6836   9
   1   3 -33 321.145 72.9325   1
  -1   3  33 309.178 77.8038  32
   1   3 -33 261.910 42.6354  28
  -1   3  32 511.559 83.1767  16
  -1   3  32 532.409 87.7963  32
   1   3 -32 545.424 59.2235  28
   1   3 -32 525.162 87.5688   1
   1   3 -32 583.933 98.2832   9
   1   3 -31 1461.25 172.504   9
  -1   3  31 1627.47 157.048  32
   1   3 -31 1632.65 140.037  28
   1   3 -31 1486.88 162.497   1
   1   3 -30 734.878 104.516   1
   1   3 -30 1034.42 121.924   9
   1   3 -29 139.076 61.3332   1
   1   3 -29 302.498 78.6567   9
   1   3 -28 218.062 74.9263   9
   1   3 -28 269.086 64.0141   1
   1   3 -27 129.948 58.1945   1
   1   3 -27 172.452 71.9846   9
   1   3 -26 742.315 98.4892   1
   1   3 -26 937.627 113.458   9
   1   3 -25 651.388 89.8071   1
   1   3 -25 863.288 108.375   9
   1   3 -24 80.1446 55.3756   1
   1   3 -23 1467.96 145.772   1
   1   3 -22 368.207 67.2915   1
   1   3 -21 2616.32 235.538   1
   1   3 -20 133.792 53.1657   1
   1   3 -19 1509.77 145.014   1
   1   3 -18 163.416 67.2096   9
   1   3 -18 111.451 46.9640   1
   1   3 -17 3518.46 320.281   1
   1   3 -17 4148.69 335.489   9
   1   3 -16 892.706 103.372   9
   1   3 -16 685.165 83.0957   1
   1   3 -15 8945.82 767.267   1
   1   3 -15 9627.92 779.399   9
   1   3 -14 17530.0 1515.70   1
   1   3 -14 20024.2 1528.34   9
   1   3 -13 21855.2 1866.97   1
   1   3 -13 24194.3 1879.24   9
   1   3 -12 8690.60 765.728   1
   1   3 -12 10837.3 781.104   9
   1   3 -11 18577.0 1608.24   1
   1   3 -11 22414.8 1622.50   9
   1   3 -10 12391.5 1082.72   1
  -1   3  10 12973.7 1082.01   9
   1   3  -9 1004.44 92.4730   1
  -1   3   9 1125.37 95.2403   9
  -1   3   8 15609.5 1333.70   9
   1   3  -8 17299.1 1343.99   9
  -1   3   7 1017.87 95.2332   9
  -1   3   6 11045.7 982.723   9
   1   3  -6 13484.0 991.586   9
  -1   3   5 17316.8 1489.18   9
   1   3  -5 18992.1 1495.60   9
   1   3  -4 2833.86 193.265   9
  -1   3   4 1725.13 180.877   9
  -1   3   3 15092.9 1290.70   9
   1   3  -3 16048.7 1294.28   9
  -1   3   2 17308.5 1463.51   9
   1   3  -2 17888.3 1465.57   9
  -1   3   1 1303.61 132.891   9
   1   3  -1 1582.07 136.087   9
  -1   3   0 8119.42 697.071   9
   1   3   0 8457.79 697.215   9
  -1   3  -1 5023.11 416.102   9
   1   3   1 4733.77 413.655   9
  -1   3  -2 8856.17 737.037   9
   1   3   2 8668.65 734.110   9
  -1   3  -3 18658.1 1577.66   9
   1   3   3 19095.5 1574.05   9
   1   3   4 3341.00 306.855   9
  -1   3  -4 4090.66 316.076   9
   1   3   5 11378.2 1000.94   9
  -1   3  -5 13377.4 1009.45   9
   1   3   6 16823.6 1454.26   9
  -1   3  -6 19142.6 1463.69   9
  -1   3  -7 1959.62 164.533   9
   1   3   7 1601.80 148.325   9
  -1   3  -8 13243.5 1112.00   9
  -1   3  -9 9248.88 782.720   9
  -1   3 -10 16643.1 1375.30   3
   1   3  10 15125.6 1377.19   6
   1   3  11 21235.4 1794.57   6
  -1   3 -11 20809.9 1791.13   3
  -1   3 -11 25417.3 1806.33   9
  -1   3 -12 3833.91 298.391   3
   1   3  12 2902.74 299.782   6
  -1   3 -12 3886.40 313.873   9
   1   3  13 9306.37 835.315   6
  -1   3 -13 9838.57 832.274   3
  -1   3 -13 11746.8 847.626   9
  -1   3 -14 14039.9 1227.22   3
  -1   3 -14 16734.7 1241.72   9
  -1   3 -15 6470.09 562.174   3
  -1   3 -15 7153.58 575.529   9
  -1   3 -16 1967.89 183.279   3
  -1   3 -16 2141.38 198.253   9
  -1   3 -17 1973.75 181.915   3
  -1   3 -17 2056.82 196.358   9
  -1   3 -18 231.534 72.5121   9
  -1   3 -18 237.938 60.4264   3
  -1   3 -19 5466.34 466.963   3
  -1   3 -20 263.886 63.4888   3
  -1   3 -21 1211.16 126.893   3
  -1   3 -22 212.269 67.6273   3
  -1   3 -23 2888.88 260.610   3
  -1   3 -24 677.825 101.600   9
  -1   3 -24 707.273 96.0508   3
  -1   3 -25 217.186 72.2756   9
  -1   3 -25 250.443 71.7101   3
  -1   3 -26 621.908 87.4606   3
  -1   3 -26 355.187 85.0874   9
  -1   3 -27 79.9470 68.5603   9
  -1   3 -27 289.366 75.7354   3
  -1   3 -28 82.3209 68.0850   9
  -1   3 -28 78.3695 67.2016   3
  -1   3 -29 1244.42 147.346   9
  -1   3 -29 1282.62 142.609   3
  -1   3 -30 1413.11 153.265   3
  -1   3 -30 1379.85 158.785   9
   1   3  31 1282.43 126.576  17
   1   3  31 1134.70 130.006  16
  -1   3 -31 1267.87 149.786   9
  -1   3 -31 1363.91 144.518   3
  -1   3 -32 2163.58 238.352   9
  -1   3 -32 2729.14 236.814   3
   1   3  32 2386.83 220.366  16
   1   3  32 2297.32 216.965  17
   1   3  32 2512.26 217.403  31
  -1   3 -32 2438.83 212.310  23
  -1   3 -33 1450.00 162.716   9
  -1   3 -33 1758.53 160.801   3
  -1   3 -33 1111.35 130.521  46
   1   3  33 1396.41 138.456  17
   1   3  33 1630.53 144.488  16
   1   3  33 1474.63 138.176  31
  -1   3 -33 1419.30 132.099  23
  -1   3 -34 674.595 109.006   9
  -1   3 -34 624.196 77.0518  46
   1   3  34 759.695 96.8549  16
   1   3  34 604.400 87.1609  17
   1   3  34 800.093 87.5518  31
  -1   3 -34 617.050 68.5129  28
  -1   3 -34 728.620 80.5751  23
  -1   3 -35 852.090 129.415   9
  -1   3 -35 855.078 95.5014  46
   1   3  35 951.438 112.643  16
   1   3  35 863.945 104.463  17
   1   3  35 994.285 103.466  31
  -1   3 -35 905.145 87.0423  28
  -1   3 -35 984.154 99.2578  23
  -1   3 -36 837.324 125.927   9
  -1   3 -36 880.756 95.0535  46
   1   3  36 1027.87 114.277  16
   1   3  36 855.711 105.248  17
   1   3  36 942.835 110.419  32
   1   3  36 1106.48 104.035  31
  -1   3 -36 774.945 97.4880  23
  -1   3 -36 840.122 86.4177  28
  -1   3 -37 2396.01 262.604   9
  -1   3 -37 2560.87 232.129  46
   1   3  37 2498.37 237.165  17
   1   3  37 3032.54 243.201  16
   1   3  37 2640.10 236.934  31
   1   3  37 2494.34 239.825  32
  -1   3 -37 2875.01 227.652  28
  -1   3 -37 2435.62 233.032  23
  -1   3 -38 743.280 79.9047   5
  -1   3 -38 642.132 116.070   9
  -1   3 -38 712.482 85.1882  46
   1   3  38 711.061 101.506  16
   1   3  38 743.371 97.9624  17
   1   3  38 717.235 101.140  32
   1   3  38 678.734 92.9925  31
  -1   3 -38 805.381 76.7028  28
  -1   3 -38 687.429 90.1850  23
  -1   3 -39 2086.27 233.349   9
  -1   3 -39 2248.59 195.412   5
  -1   3 -39 2235.40 199.887  46
   1   3  39 2134.68 211.407  16
   1   3  39 2190.19 206.923  17
   1   3  39 2114.76 209.575  32
   1   3  39 2221.00 204.464  31
  -1   3 -39 2357.42 194.624  28
  -1   3 -39 2215.60 203.398  23
  -1   3 -40 1662.60 197.946   9
  -1   3 -40 1967.24 161.484   5
  -1   3 -40 1732.50 165.429  46
   1   3  40 1652.61 177.366  16
   1   3  40 1919.40 173.854  17
   1   3  40 1372.49 174.863  32
   1   3  40 1591.96 170.131  31
  -1   3 -40 1917.42 159.629  28
  -1   3 -40 1894.11 170.701  23
  -1   3 -41 5756.99 531.509   9
  -1   3 -41 5902.70 495.187   5
  -1   3 -41 5685.84 499.148  46
   1   3  41 5794.13 506.238  16
   1   3  41 5818.18 505.724  32
   1   3  41 5833.07 502.637  31
  -1   3 -41 6153.98 495.605  28
  -1   3 -41 5914.04 501.107  23
  -1   3 -42 5364.09 533.002   9
  -1   3 -42 6193.72 499.618   5
  -1   3 -42 5699.26 503.772  46
   1   3  42 5498.50 509.833  16
   1   3  42 5334.03 509.551  32
   1   3  42 6178.19 507.795  31
  -1   3 -42 5881.52 505.275  23
  -1   3 -42 6367.24 500.283  28
  -1   3 -43 866.028 138.167   9
  -1   3 -43 1091.57 100.833   5
  -1   3 -43 825.472 105.129  46
   1   3  43 1040.73 126.029  16
   1   3  43 894.272 112.787  31
   1   3  43 912.124 122.526  32
  -1   3 -43 989.880 97.5049  28
  -1   3 -43 845.718 109.297  23
  -1   3 -44 2129.29 242.477   9
  -1   3 -44 2417.50 205.319   5
  -1   3 -44 1897.50 232.868   1
  -1   3 -44 2074.83 209.022  46
   1   3  44 2392.11 222.951  16
   1   3  44 2492.90 215.655  31
   1   3  44 2256.48 221.423  32
  -1   3 -44 2253.07 212.677  23
  -1   3 -44 2564.06 205.199  28
   1   3  45 244.257 94.5846  16
  -1   3 -45 350.957 66.1776   5
  -1   3 -45 407.335 106.052   9
  -1   3 -45 117.408 88.4764   1
   1   3  45 334.193 95.2067  32
   1   3  45 426.026 82.3068  31
  -1   3 -45 494.202 61.0569  28
  -1   3 -45 328.953 76.9818  23
   1   3  46 1094.86 133.813  16
  -1   3 -46 1238.36 109.978   5
  -1   3 -46 860.705 140.736   1
  -1   3 -46 1057.37 150.640   9
   1   3  46 1077.25 132.777  32
   1   3  46 1008.38 122.156  31
  -1   3 -46 1121.39 107.145  28
  -1   3 -46 924.190 118.757  23
   1   3  47 406.959 99.3154  16
  -1   3 -47 366.104 102.451   9
  -1   3 -47 427.345 67.6852   5
  -1   3 -47 247.983 91.8620   1
   1   3  47 395.920 95.4348  32
  -1   3 -47 357.878 60.6504  28
   1   3  48 719.993 120.279  16
  -1   3 -48 852.548 94.2975   5
  -1   3 -48 991.501 137.448   9
  -1   3 -48 700.583 125.007   1
   1   3  48 863.389 106.107  31
   1   3  48 864.221 119.821  32
  -1   3 -48 914.685 90.8250  28
   1   3  49 213.002 90.3867  16
  -1   3 -49 156.685 91.3976   9
  -1   3 -49 187.205 86.1794   1
  -1   3 -49 145.962 58.3440   5
   1   3  49 156.727 72.3866  31
   1   3  49 190.671 89.0851  32
  -1   3 -49 116.246 49.9343  28
   1   3  50 601.205 113.885  16
  -1   3 -50 827.996 89.3666   5
   1   3  50 714.406 114.680  32
   1   3  50 840.823 102.404  31
  -1   3 -50 786.705 84.7105  28
   1   3  51 239.409 75.4137  31
   1   3  51 306.694 93.9472  32
   1   3  51 283.733 92.0825  16
  -1   3 -51 454.803 66.1759   5
   1   3  52 27.0457 69.3617  31
   1   3  52 60.0761 85.6804  32
   1   3  52 37.2490 86.6642  16
  -1   3 -52 62.7331 56.8452   5
   1   3  53 382.400 97.5567  32
   1   3  53 437.750 83.0861  31
   1   3  53 503.911 98.7117  16
  -1   3 -53 524.942 72.1391   5
   1   3  54 735.230 112.760  32
   1   3  54 737.634 98.3923  31
   1   3  54 664.058 110.069  16
  -1   3 -54 817.246 87.2680   5
   1   3  55 282.523 87.5250  32
   1   3  55 256.384 71.2759  31
   1   3  55 307.534 87.0950  16
  -1   3 -55 260.336 60.0605   5
   1   3  56 332.773 74.0217  31
   1   3  56 302.779 90.0422  32
   1   3  56 367.238 88.6719  16
  -1   3 -56 351.873 64.1705   5
   1   3  57 1173.57 123.168  31
   1   3  57 1162.27 133.743  32
   1   3  57 1026.05 130.898  16
  -1   3 -57 1223.15 114.719   5
   1   3  58 655.446 104.496  32
   1   3  58 608.185 93.2759  31
   1   3  58 841.668 104.543  16
  -1   3 -58 784.192 83.9940   5
   1   3  59 270.575 81.2700  32
   1   3  59 270.637 66.4171  31
   1   3  59 210.463 75.1229  16
  -1   3 -59 181.919 54.0942   5
   1   3  60 163.775 72.3305  16
   1   3  60 208.110 77.6002  32
   1   3  60 186.228 62.8753  31
   1   3  61-7.54363 65.1161  16
   1   3  61 24.0600 58.2821  31
   1   3  62 1060.17 111.602  32
   1   3  62 838.668 100.888  31
   1   3  63 585.669 78.3214  16
   1   3  63 513.443 74.7983  31
   1   3  63 521.624 86.6587  32
   1   3  64 563.019 73.0222  31
   1   3  64 497.042 82.5960  32
   1   3  65 456.489 76.2454  32
   1   3  66 368.494 58.2516  31
   1   3  66 333.349 68.9537  32
   1   3  67 483.339 59.6418  31
   1   3  67 348.759 66.2692  32
   1   3  68 2034.86 197.538  23
   1   3  68 2552.69 203.084  32
   1   3  68 2495.47 200.103  31
   1   3  69 338.500 44.7705  23
   1   3  69 405.791 49.2433  31
   1   3  70 72.2673 25.3850  23
   1   3  70 50.7009 30.1343  31
  -1   4  66 227.476 35.4212  23
  -1   4  65 433.827 51.1265  23
  -1   4  64 184.218 37.3999  23
  -1   4  63 174.626 39.3285  23
  -1   4  62 59.3959 40.6584  23
  -1   4  61 49.9721 40.5979  23
  -1   4  60 106.607 43.8443  23
  -1   4  59 126.036 47.3226  23
  -1   4  58 247.357 50.6301  23
  -1   4  58 183.550 77.6620  32
  -1   4  57 287.838 58.1406  23
  -1   4  57 417.610 85.0229  32
  -1   4  56 492.763 68.7049  23
  -1   4  56 501.474 93.2405  32
  -1   4  55 226.671 56.8047  23
  -1   4  55 320.278 84.9477  32
  -1   4  54 762.458 109.295  32
  -1   4  53 1719.05 173.952  32
  -1   4  52 484.506 99.9083  32
  -1   4  51 1284.28 145.994  32
  -1   4  50 1677.45 172.759  16
   1   4 -50 1531.81 149.878  28
  -1   4  50 1925.74 173.212  32
  -1   4  49 1881.19 179.603  16
   1   4 -49 1653.01 156.289  28
  -1   4  49 1742.04 178.791  32
  -1   4  48 168.590 94.6953  16
   1   4 -48 186.031 53.7122  28
  -1   4  48 139.404 91.1976  32
  -1   4  47 257.284 97.9472  16
   1   4 -47 225.476 57.0675  28
  -1   4  47 116.339 91.6431  32
  -1   4  46-89.6785 94.0337  16
   1   4 -46 1.12901 52.5096  28
  -1   4  46 65.8122 90.2556  32
  -1   4  45 147.120 95.0413  16
  -1   4  45 124.599 91.9776  32
   1   4 -45 156.685 55.2150  28
  -1   4  44 606.017 115.468  16
   1   4 -44 776.883 127.355   9
  -1   4  44 623.455 111.871  32
   1   4 -44 644.230 79.4771  28
   1   4 -43 3350.03 331.616   9
  -1   4  43 3289.02 308.805  16
  -1   4  43 3305.47 308.154  32
  -1   4  43 3252.00 300.925  31
   1   4 -43 3547.21 291.865  28
  -1   4  42 979.688 127.471  16
   1   4 -42 1177.84 146.271   9
  -1   4  42 873.113 111.261  31
  -1   4  42 712.732 123.070  32
   1   4 -42 831.304 93.7456  28
   1   4 -41 3190.03 340.307   9
  -1   4  41 3793.90 321.866  16
  -1   4  41 3568.17 320.894  32
  -1   4  41 3572.40 314.833  31
   1   4 -41 3528.97 304.652  28
  -1   4  40 755.688 121.431  16
   1   4 -40 936.777 137.313   9
  -1   4  40 934.121 121.889  32
  -1   4  40 931.283 109.880  31
   1   4 -40 707.705 88.7288  28
  -1   4  39 940.536 124.746  16
   1   4 -39 986.518 140.228   9
  -1   4  39 1051.79 126.003  32
  -1   4  39 824.525 110.109  31
   1   4 -39 740.072 89.1011  28
   1   4 -38 11536.1 952.949   9
  -1   4  38 10656.4 924.918  16
  -1   4  38 10519.0 925.021  32
  -1   4  38 11401.6 922.770  31
   1   4 -38 10981.8 914.824  28
  -1   4  37 56.1027 91.0102  16
   1   4 -37 147.385 94.5105   9
  -1   4  37 113.960 91.5852  32
  -1   4  37 230.693 76.9746  31
   1   4 -37 208.833 58.7014  23
   1   4 -37 125.717 48.5660  28
  -1   4  36 382.074 99.2211  16
   1   4 -36 436.433 105.070   9
   1   4 -36 390.478 58.8115  28
   1   4 -36 401.260 67.9207  23
  -1   4  36 551.777 87.7149  31
  -1   4  36 371.656 95.5747  32
  -1   4  35 106.341 84.3066  16
   1   4 -35 48.4050 52.9808  23
   1   4 -35 91.8823 43.7480  28
  -1   4  35 24.8596 83.4501  32
  -1   4  35 78.9501 71.3500  31
   1   4 -34 628.314 69.1040  28
   1   4 -34 589.717 75.3077  23
  -1   4  34 553.617 100.237  32
  -1   4  34 676.723 93.0503  31
  -1   4  33 110.625 82.5723  16
   1   4 -33 51.1271 39.0686  28
   1   4 -33 36.7372 46.8420  23
  -1   4  33 75.1301 67.7577  31
  -1   4  33-2.18461 81.2414  32
  -1   4  32 302.417 82.7638  16
   1   4 -32 196.760 45.3090  28
   1   4 -32 214.881 52.2191  23
  -1   4  32 419.128 76.5672  31
  -1   4  32 355.896 86.9715  32
   1   4 -31 225.900 44.3650  28
   1   4 -31 290.309 52.0745  23
  -1   4  31 395.569 74.1899  31
  -1   4  31 245.886 80.4684  32
  -1   4  30 681.968 91.2342  31
  -1   4  30 631.726 101.483  32
  -1   4  30 673.547 99.6988  16
  -1   4  29 785.715 96.6045  31
  -1   4  29 644.134 100.773  16
   1   4 -29 929.438 124.676   9
  -1   4  28 260.224 75.0936  16
   1   4 -28 246.657 82.9818   9
  -1   4  27 876.486 102.883  31
  -1   4  27 887.672 107.785  16
   1   4 -27 787.172 120.240   9
  -1   4  26 245.915 64.3054  31
  -1   4  26 153.503 71.6319  16
   1   4 -26 263.626 79.9371   9
  -1   4  25 931.169 108.941  31
   1   4 -25 1094.92 131.261   9
  -1   4  24 525.949 75.9967  31
   1   4 -24 462.484 93.2049   9
  -1   4  23 2698.20 256.503  16
   1   4 -23 3076.62 277.477   9
  -1   4  23 2952.79 254.323  31
   1   4 -22 2388.03 235.752   9
  -1   4  22 2234.19 216.328  32
  -1   4  22 2512.73 214.580  31
   1   4 -21 1293.87 148.390   9
   1   4 -20 352.079 82.8327   9
   1   4 -19 132.912 68.3386   9
   1   4 -18 584.888 92.3654   9
   1   4 -17 808.346 107.074   9
   1   4 -16 1160.13 134.038   9
   1   4 -15 3677.84 332.765   9
   1   4 -14 1207.58 133.064   9
   1   4 -13 406.687 75.4517   9
   1   4 -12 317.951 71.0215   9
   1   4 -11 761.871 98.5431   9
   1   4 -10 2572.64 239.518   9
   1   4  -9 12850.5 1083.58   9
   1   4  -8 5116.15 444.433   9
   1   4  -7 3729.26 330.439   9
  -1   4   6 1996.16 187.498   9
   1   4  -6 2464.74 202.388   9
  -1   4   5 827.160 91.6744   9
   1   4  -5 1123.07 106.602   9
   1   4  -4 3097.54 219.400   9
  -1   4   4 1987.41 205.753   9
   1   4  -3 5294.07 406.450   9
  -1   4   3 4282.27 399.238   9
  -1   4   2 3130.81 286.362   9
   1   4  -2 3483.80 291.022   9
   1   4  -1 1831.58 168.380   9
  -1   4   1 1746.48 165.958   9
  -1   4   0 1391.53 134.984   9
   1   4   0 1381.30 135.007   9
   1   4   1 433.069 59.8743   9
  -1   4  -1 243.623 57.7881   9
  -1   4  -2 2586.65 240.976   9
   1   4   2 2743.30 237.158   9
  -1   4  -3 5419.93 448.258   9
   1   4   3 5033.24 442.171   9
   1   4   4 2877.57 266.001   9
  -1   4  -4 3424.33 276.455   9
   1   4   5 2188.99 199.935   9
  -1   4  -5 2444.92 211.973   9
  -1   4  -6 4896.77 426.397   9
  -1   4  -7 5377.02 466.880   9
  -1   4  -8 1974.19 191.296   9
  -1   4  -9 5840.48 506.115   9
  -1   4 -10 1851.38 182.612   9
  -1   4 -11 1789.74 177.475   9
  -1   4 -12 135.748 61.6281   9
  -1   4 -13 593.483 87.3673   9
  -1   4 -14 1938.93 192.568   9
  -1   4 -15 6094.47 532.374   9
  -1   4 -16 2069.63 204.955   9
  -1   4 -17 199.616 70.0042   9
  -1   4 -18 124.277 66.2046   9
  -1   4 -19 919.912 118.924   9
  -1   4 -20 1128.48 135.384   9
  -1   4 -21 666.008 103.386   9
  -1   4 -22 1802.07 192.807   9
   1   4  22 1853.15 171.973  16
   1   4  23 1638.23 161.950  16
   1   4  23 1847.70 162.558  32
  -1   4 -23 1444.63 176.796   9
  -1   4 -24 421.354 96.4556   9
   1   4  24 469.088 80.9014  16
   1   4  24 609.541 75.0522  31
   1   4  24 547.297 84.1243  32
  -1   4 -24 577.082 65.0614  23
  -1   4 -25 167.178 75.6886   9
  -1   4 -25 212.326 43.7344  46
   1   4  25 201.186 70.4809  16
   1   4  25 288.750 61.0658  31
   1   4  25 230.276 69.5304  32
  -1   4 -25 134.596 44.8819  23
  -1   4 -26-23.6476 67.7770   9
   1   4  26 43.8238 68.0257  32
   1   4  26 74.2245 55.5471  31
  -1   4 -26 14.6389 39.6074  23
  -1   4 -26 43.0140 40.2391  46
  -1   4 -27 908.856 130.648   9
   1   4  27 1061.54 115.007  32
   1   4  27 1068.19 107.172  31
  -1   4 -27 1014.05 97.5471  23
  -1   4 -27 885.319 95.8103  46
  -1   4 -28 172.989 78.3143   9
  -1   4 -28 212.791 46.8155  46
  -1   4 -28 154.892 48.2132  23
   1   4  28 266.451 63.7864  31
   1   4  28 239.716 72.3826  32
  -1   4 -29 883.355 90.2817  46
  -1   4 -29 746.858 91.0573  23
   1   4  29 1024.64 102.764  31
   1   4  29 987.124 110.690  32
  -1   4 -30 561.862 68.6727  46
   1   4  30 607.116 81.6213  31
   1   4  30 612.151 91.4546  32
  -1   4 -30 458.784 68.8855  23
  -1   4 -31 1018.15 101.427  46
   1   4  31 933.096 117.052  16
   1   4  31 998.209 119.885  32
   1   4  31 1064.15 111.885  31
  -1   4 -31 1002.53 102.473  23
  -1   4 -32 220.174 53.1089  46
   1   4  32 296.919 82.8735  16
   1   4  32 248.956 78.1567  32
   1   4  32 228.684 67.2557  31
  -1   4 -32 261.860 58.4000  23
  -1   4 -33 141.800 52.0114  46
   1   4  33 194.833 76.7436  16
   1   4  33 101.481 75.1342  32
   1   4  33 88.8599 64.9626  31
  -1   4 -33 134.834 56.6840  23
  -1   4 -34 1324.46 127.166  46
   1   4  34 1136.17 143.005  16
   1   4  34 1255.58 142.389  32
   1   4  34 1586.36 137.050  31
  -1   4 -34 1248.79 128.555  23
  -1   4 -35 84.6189 89.3105   9
  -1   4 -35 85.5371 52.5191  46
   1   4  35 14.3772 81.6564  16
   1   4  35 66.9803 65.3283  31
   1   4  35 104.186 78.5915  32
  -1   4 -35 122.493 60.7041  23
  -1   4 -35 48.9267 40.6145  28
  -1   4 -36 1927.49 210.519   9
  -1   4 -36 1850.89 171.347  46
   1   4  36 1832.25 183.841  16
   1   4  36 1989.41 179.285  31
  -1   4 -36 1745.58 172.515  23
  -1   4 -36 1902.33 165.752  28
  -1   4 -37 618.771 84.8593  46
  -1   4 -37 647.090 123.812   9
  -1   4 -37 707.123 89.0977  23
  -1   4 -38 5428.74 570.605   9
  -1   4 -38 6236.70 540.930  46
   1   4  38 6294.38 548.487  16
   1   4  38 6462.19 545.489  31
  -1   4 -38 7049.41 538.199  28
  -1   4 -38 5979.45 541.506  23
  -1   4 -39 991.579 144.223   9
  -1   4 -39 921.681 105.950  46
   1   4  39 1066.44 126.620  16
   1   4  39 1093.66 116.579  31
  -1   4 -39 1021.72 99.8667  28
  -1   4 -39 941.161 111.870  23
  -1   4 -40 2644.80 273.590   9
  -1   4 -40 2242.23 235.745  46
   1   4  40 2773.96 249.789  16
   1   4  40 2697.30 243.438  31
  -1   4 -40 2762.34 240.290  23
  -1   4 -40 2962.62 233.408  28
  -1   4 -41 2485.22 278.129   9
  -1   4 -41 2267.11 239.867  46
   1   4  41 2874.83 255.541  16
   1   4  41 2942.13 248.081  31
  -1   4 -41 3126.69 238.018  28
  -1   4 -41 2584.54 243.856  23
  -1   4 -42 398.908 106.160   9
  -1   4 -42 412.274 69.0414  46
   1   4  42 336.814 99.2104  16
   1   4  42 589.529 83.3506  31
  -1   4 -42 390.024 61.9600  28
  -1   4 -42 316.219 78.6575  23
  -1   4 -43 1388.77 163.497   9
  -1   4 -43 1040.47 119.589  46
   1   4  43 1194.44 140.705  16
   1   4  43 1118.61 128.652  31
  -1   4 -43 1279.98 116.113  28
  -1   4 -43 1262.00 126.337  23
  -1   4 -44 192.657 61.3695  46
   1   4  44 194.020 92.6228  16
  -1   4 -44 254.581 72.2459  23
  -1   4 -44 247.653 55.5856  28
   1   4  44 243.864 74.4952  31
   1   4  45 661.692 103.987  16
  -1   4 -45 618.320 72.0815  28
  -1   4 -45 410.155 82.4769  23
   1   4  45 554.550 87.1024  31
   1   4  45 631.252 100.954  32
   1   4  46 82.1288 88.6931  16
  -1   4 -46 41.8843 50.1482  28
  -1   4 -46 51.4026 64.1565  23
   1   4  46 73.3924 65.9770  31
   1   4  46 140.351 84.3389  32
   1   4  47 138.915 87.8691  16
  -1   4 -47 152.604 64.0194  23
  -1   4 -47 156.431 51.9769  28
   1   4  47 212.354 84.2880  32
   1   4  47 165.536 69.2329  31
   1   4  48 999.238 122.675  16
  -1   4 -48 894.290 92.8708  28
   1   4  48 729.574 115.875  32
   1   4  48 931.360 105.175  31
   1   4  49 1562.17 160.454  16
  -1   4 -49 1464.62 137.648  28
   1   4  49 1515.57 148.243  31
   1   4  49 1467.37 157.396  32
   1   4  50 394.571 95.6879  16
  -1   4 -50 486.853 65.2257  28
   1   4  50 497.047 94.3307  32
   1   4  50 552.792 81.8058  31
   1   4  51 164.293 86.7918  16
  -1   4 -51 198.674 49.9794  28
   1   4  51 249.314 83.9765  32
   1   4  51 262.847 68.4032  31
   1   4  52 665.080 101.240  16
  -1   4 -52 567.245 70.5307  28
   1   4  52 637.376 85.7507  31
   1   4  52 717.864 99.2504  32
   1   4  53 1798.65 169.084  16
   1   4  53 1478.91 157.030  31
   1   4  53 1790.20 166.849  32
   1   4  54 329.083 82.9689  16
   1   4  54 251.121 79.4486  32
   1   4  54 213.461 63.9407  31
   1   4  55 272.168 81.6560  16
   1   4  55 312.930 79.2281  32
   1   4  55 239.185 62.6622  31
   1   4  56 465.825 88.1621  16
   1   4  56 476.678 86.3173  32
   1   4  57 158.787 74.9209  16
   1   4  57 274.035 60.0168  31
   1   4  57 298.666 73.7754  32
   1   4  58 105.859 67.6335  16
   1   4  58 176.849 71.0462  32
   1   4  58 75.4833 52.2078  31
   1   4  59 63.9036 50.3002  31
   1   4  59 82.4064 67.2751  32
   1   4  60-3.44107 47.6296  31
   1   4  60-38.8983 64.7255  32
   1   4  60 46.5916 41.1330  23
   1   4  61 80.0696 46.7833  31
   1   4  61 107.967 62.8807  32
   1   4  61 169.598 42.3914  23
   1   4  62 55.8010 42.2661  31
   1   4  62 14.3341 57.0453  32
   1   4  62-12.2418 36.8394  23
   1   4  63 90.0469 41.4699  31
   1   4  63 152.216 57.0244  32
   1   4  63 104.610 36.0007  23
   1   4  64 113.581 38.3808  31
   1   4  64 125.608 33.7115  23
   1   4  65 621.684 63.3807  31
   1   4  65 609.800 62.6933  23
   1   4  66 82.6759 28.4999  31
   1   4  66 94.9613 27.4029  23
   1   4  67 458.088 46.6000  23
  -1   5  62 42.7069 28.4641  31
  -1   5  62 3.70851 23.8290  23
  -1   5  61 83.5580 33.2369  31
  -1   5  61 92.0777 28.2740  23
  -1   5  60 182.768 39.8234  31
  -1   5  60 215.893 35.4084  23
  -1   5  59 194.008 43.0730  31
  -1   5  59 164.948 39.1484  23
  -1   5  58 254.699 47.7266  31
  -1   5  58 252.047 43.7101  23
  -1   5  57 78.0902 43.0591  31
  -1   5  57 99.1744 39.6356  23
  -1   5  56 735.724 76.1746  31
  -1   5  56 596.852 70.6378  23
  -1   5  55 301.907 55.0159  31
  -1   5  55 249.700 49.8913  23
  -1   5  54 51.2563 49.9715  31
  -1   5  54 49.5077 42.9682  23
  -1   5  53 384.608 63.6358  31
  -1   5  53 390.254 58.2882  23
  -1   5  52 92.6184 55.0002  31
  -1   5  52 133.560 46.7734  23
  -1   5  51 349.856 61.9062  31
  -1   5  51 216.078 52.0166  23
  -1   5  50 21.2208 56.6576  31
   1   5 -50 6.33462 43.6313  28
  -1   5  50 38.4262 47.4145  23
  -1   5  49 211.069 62.7874  31
   1   5 -49 222.962 49.6454  28
  -1   5  49 156.248 51.7792  23
  -1   5  48 274.184 68.3215  31
  -1   5  48 345.133 58.6915  23
   1   5 -48 281.522 54.1137  28
  -1   5  47-45.5293 59.7998  31
   1   5 -47 87.1783 48.1650  28
  -1   5  47 40.8169 49.8196  23
  -1   5  46 76.4537 62.9626  31
   1   5 -46 126.192 50.2894  28
  -1   5  46 82.2446 52.6078  23
  -1   5  45 701.804 93.2367  31
  -1   5  45 721.194 86.6466  23
   1   5 -45 771.175 82.9357  28
  -1   5  44 278.249 72.3170  31
  -1   5  44 176.085 58.6137  23
   1   5 -44 259.979 55.7092  28
  -1   5  43 524.119 78.3757  31
  -1   5  43 395.379 69.2874  23
   1   5 -43 339.728 62.8812  28
  -1   5  42 915.869 109.710  31
   1   5 -42 944.689 96.3101  28
  -1   5  42 907.731 101.778  23
  -1   5  41 1565.05 150.665  31
  -1   5  41 1478.31 144.026  23
   1   5 -41 1441.97 137.831  28
  -1   5  40 854.938 105.535  31
  -1   5  40 851.744 120.720  32
   1   5 -40 867.338 90.7661  28
  -1   5  40 810.678 96.4640  23
  -1   5  39 886.047 103.579  31
  -1   5  39 835.078 117.363  32
   1   5 -39 794.608 85.5335  28
  -1   5  39 619.904 89.8119  23
  -1   5  38 1092.40 115.852  31
  -1   5  38 793.406 104.260  23
   1   5 -38 1026.67 98.0820  28
  -1   5  37 904.984 108.118  31
  -1   5  37 760.596 96.7654  23
   1   5 -37 858.973 88.3690  28
  -1   5  36 193.654 77.2163  31
   1   5 -36 148.264 49.3100  28
  -1   5  36 146.328 60.4532  23
   1   5 -36 215.180 94.1783   9
  -1   5  35 364.093 80.9871  31
   1   5 -35 389.821 58.1125  28
  -1   5  35 321.108 69.2649  23
   1   5 -35 392.726 101.845   9
  -1   5  34 125.730 73.7975  31
   1   5 -34-11.9393 43.8085  28
  -1   5  34 1.96112 59.4980  23
   1   5 -34 56.7664 83.8268   9
  -1   5  33 1310.90 134.101  31
  -1   5  33 1274.35 127.290  23
   1   5 -33 964.399 154.001   9
   1   5 -32 2042.82 215.858   9
  -1   5  32 1837.10 185.921  31
  -1   5  32 1979.78 181.124  23
  -1   5  31 311.523 79.5111  31
  -1   5  31 146.140 62.4210  23
   1   5 -31 329.322 95.8262   9
   1   5 -30 1625.90 190.196   9
  -1   5  30 1750.83 165.815  31
  -1   5  30 1590.57 158.523  23
  -1   5  29 621.255 91.4871  31
  -1   5  29 480.734 76.3417  23
   1   5 -29 347.355 101.864   9
  -1   5  28 1127.40 111.921  31
   1   5 -28 763.729 91.4107  23
  -1   5  28 937.502 101.354  23
   1   5 -28 822.211 133.077   9
  -1   5  27 1678.08 145.553  31
  -1   5  27 1468.60 137.871  23
   1   5 -27 1231.94 128.576  23
   1   5 -27 1377.84 167.418   9
  -1   5  26 544.528 81.2240  31
   1   5 -26 324.913 57.0687  23
   1   5 -26 324.049 94.9160   9
   1   5 -25 2125.78 205.560   9
  -1   5  25 2039.02 178.506  31
   1   5 -25 1736.18 165.501  23
  -1   5  24 406.852 75.1451  31
   1   5 -24 221.997 48.4107  23
   1   5 -24 226.057 85.9762   9
  -1   5  23 268.308 69.1349  31
   1   5 -23 118.146 43.5810  23
   1   5 -23 275.158 82.9256   9
  -1   5  22 132.139 65.2734  31
   1   5 -22 63.4452 40.7393  23
   1   5 -22 239.884 81.3002   9
   1   5 -21 1623.81 194.293   9
  -1   5  21 2160.93 177.182  31
   1   5 -21 1790.75 164.332  23
  -1   5  20 366.193 69.9148  31
   1   5 -20 204.093 45.2066  23
   1   5 -20 301.472 83.6200   9
   1   5 -19 1770.22 203.020   9
  -1   5  19 2156.83 187.826  31
   1   5 -19 2025.14 177.356  23
  -1   5  18 296.352 68.5961  31
   1   5 -18 330.562 49.1409  23
   1   5 -18 286.754 82.5386   9
  -1   5  17 1380.73 131.241  31
   1   5 -17 1295.22 119.009  23
   1   5 -17 1184.73 147.020   9
  -1   5  16-16.5183 58.0394  31
  -1   5  16 35.8691 46.6506  23
   1   5 -16 82.4024 35.9131  23
   1   5 -16 40.2957 62.2955   9
  -1   5  15 382.391 69.5487  31
   1   5 -15 456.430 53.0869  23
  -1   5  15 337.452 60.4379  23
   1   5 -15 460.690 82.5880   9
  -1   5  14 1323.54 119.736  31
  -1   5  14 1018.74 113.225  23
   1   5 -14 1213.87 107.369  23
   1   5 -14 981.743 130.948   9
  -1   5  13 985.925 101.141  31
   1   5 -13 963.346 88.4843  23
  -1   5  13 777.519 93.7527  23
   1   5 -13 907.579 112.872   9
  -1   5  12 966.650 96.3954  31
   1   5 -12 885.678 82.5329  23
  -1   5  12 684.490 87.4698  23
   1   5 -12 678.046 105.662   9
   1   5 -11 3847.66 373.390   9
  -1   5  11 4519.43 360.279  31
  -1   5  11 3538.20 356.803  23
   1   5 -11 4661.60 355.685  23
  -1   5  10 285.396 59.8573  31
  -1   5  10 284.796 51.0160  23
   1   5 -10 315.810 46.0888  23
   1   5 -10 161.691 63.1990   9
  -1   5   9 436.678 64.8600  31
  -1   5   9 417.353 56.2138  23
   1   5  -9 370.174 50.6423  23
   1   5  -9 268.781 68.8107   9
  -1   5   8 344.488 60.8702  31
  -1   5   8 219.039 48.9805  23
   1   5  -8 302.970 44.7517  23
   1   5  -8 224.151 63.4476   9
  -1   5   7 234.793 58.3238  31
   1   5  -7 167.130 61.1003   9
   1   5  -6 1016.50 119.134   9
  -1   5   6 1006.60 104.788  23
  -1   5   6 1304.05 112.066  31
   1   5  -5 2971.04 300.992   9
  -1   5   5 3303.57 289.406  23
  -1   5   5 3714.46 292.435  31
  -1   5   4 1440.19 129.683  23
  -1   5   4 1614.52 133.916  31
  -1   5   3 312.652 51.3699  23
  -1   5   3 462.335 64.1824  31
  -1   5   2 1269.95 121.159  23
  -1   5   2 1353.57 126.069  31
  -1   5   1 595.452 66.2457  23
   1   5  -1 544.624 64.8254  23
  -1   5   1 581.265 74.7274  31
  -1   5   0 891.366 95.4928  23
   1   5   0 1046.49 96.3919  23
  -1   5   0 1060.88 103.027  31
   1   5   1 884.299 94.4154  23
  -1   5  -1 979.394 94.8854  23
  -1   5  -1 1075.92 101.055  31
   1   5   2 1976.44 173.298  23
  -1   5  -2 1942.39 172.696  23
  -1   5  -3 294.427 66.1027   9
   1   5   3 332.721 56.5055  23
  -1   5  -4 875.048 76.1954  46
  -1   5  -4 784.688 76.7966  23
   1   5   4 745.035 78.7796  23
  -1   5  -5 3729.56 310.448  46
   1   5   5 3593.80 312.302  23
  -1   5  -5 3912.55 311.628  23
  -1   5  -5 3015.33 322.819   9
  -1   5  -6 1627.34 132.092  46
  -1   5  -6 1189.83 145.769   9
   1   5   6 1206.64 132.921  23
  -1   5  -6 1651.05 133.126  23
  -1   5  -7 864.294 76.9596  46
  -1   5  -7 507.914 90.2916   9
   1   5   7 714.499 83.7546  31
  -1   5  -7 889.516 78.9306  23
   1   5   7 650.890 79.2449  23
  -1   5  -8 321.760 45.8437  46
  -1   5  -8 221.130 64.9305   9
   1   5   8 241.313 56.2161  31
  -1   5  -8 269.683 46.6560  23
   1   5   8 266.516 49.0953  23
  -1   5  -9 215.768 41.4789  46
  -1   5  -9 108.544 61.4474   9
   1   5   9 244.398 53.6476  31
  -1   5  -9 298.402 44.1197  23
   1   5   9 110.275 43.9434  23
  -1   5 -10 317.847 48.9958  46
  -1   5 -10 237.559 71.7794   9
   1   5  10 323.470 60.7188  31
  -1   5 -10 423.571 50.7657  23
  -1   5 -11 4543.75 504.806   9
  -1   5 -11 5706.69 488.885  46
   1   5  11 6523.22 492.639  31
  -1   5 -11 5973.42 489.399  23
   1   5  11 5676.26 491.012  23
  -1   5 -12 623.840 100.042   9
  -1   5 -12 963.107 81.3214  46
   1   5  12 700.827 93.9606  16
   1   5  12 724.952 87.5886  31
  -1   5 -12 904.371 82.0523  23
   1   5  12 590.920 82.2945  23
  -1   5 -13 107.838 61.4156   9
  -1   5 -13 65.1078 37.5050  46
   1   5  13 155.821 64.7986  16
   1   5  13 149.310 52.0863  31
   1   5  13 59.1306 44.4653  23
  -1   5 -13 42.8391 38.4373  23
  -1   5 -14 867.010 85.9247  46
   1   5  14 994.966 103.398  16
   1   5  14 1019.38 95.0413  31
  -1   5 -14 808.288 85.5278  23
   1   5  14 888.098 90.3138  23
  -1   5 -15 378.159 79.9586   9
  -1   5 -15 368.702 53.1521  46
   1   5  15 460.996 76.4850  16
   1   5  15 445.579 65.3424  31
   1   5  15 375.961 60.2415  23
  -1   5 -15 412.201 56.1029  23
  -1   5 -16 292.546 73.5270   9
  -1   5 -16 225.295 46.2802  46
   1   5  16 339.698 73.2410  16
   1   5  16 292.854 58.6379  31
   1   5  16 268.613 53.2866  23
  -1   5 -16 244.212 46.0382  23
  -1   5 -17 1342.48 153.864   9
  -1   5 -17 1185.54 123.095  46
   1   5  17 1315.20 139.345  16
   1   5  17 1426.82 130.864  31
   1   5  17 1441.27 128.870  23
  -1   5 -17 1381.21 123.936  23
  -1   5 -18 139.869 78.5471   9
  -1   5 -18 165.328 46.2094  46
   1   5  18 390.009 76.6168  32
   1   5  18 306.776 60.4773  31
  -1   5 -18 215.034 47.6848  23
   1   5  18 317.168 57.0148  23
  -1   5 -19 2051.82 227.302   9
  -1   5 -19 2080.71 200.271  46
   1   5  19 2439.11 212.635  16
   1   5  19 2606.97 206.909  31
   1   5  19 2537.59 214.263  32
  -1   5 -19 2156.50 200.480  23
   1   5  19 2401.99 205.774  23
  -1   5 -20 35.1998 71.0293   9
  -1   5 -20 66.6377 43.4446  46
   1   5  20 151.878 73.7877  16
   1   5  20 93.5147 72.3448  32
   1   5  20 153.832 58.6875  31
   1   5  20 212.269 54.4629  23
  -1   5 -20 93.6984 45.1179  23
  -1   5 -21 888.051 133.434   9
  -1   5 -21 947.226 102.766  46
   1   5  21 1286.51 124.955  16
   1   5  21 1224.27 113.364  31
   1   5  21 1238.16 124.488  32
  -1   5 -21 1024.00 103.135  23
   1   5  21 1017.97 108.554  23
  -1   5 -22 171.698 79.4312   9
  -1   5 -22 197.447 47.4526  46
   1   5  22 236.678 77.9979  16
   1   5  22 198.964 78.5161  32
   1   5  22 179.215 61.3746  31
   1   5  22 178.738 53.7571  23
  -1   5 -22 164.445 48.1383  23
  -1   5 -23 438.299 100.268   9
  -1   5 -23 583.939 69.4705  46
   1   5  23 626.318 96.2728  16
   1   5  23 510.918 94.4441  32
   1   5  23 699.692 82.3740  31
  -1   5 -23 567.591 69.9713  23
   1   5  23 586.094 77.3849  23
  -1   5 -24 69.7926 78.6278   9
  -1   5 -24 69.6561 46.9180  46
   1   5  24 127.096 82.1774  16
   1   5  24 138.491 61.6574  31
   1   5  24 92.8337 80.4267  32
   1   5  24 219.288 57.2302  23
  -1   5 -24 87.7997 46.7224  23
  -1   5 -25 1125.25 147.468   9
  -1   5 -25 1026.74 109.760  46
   1   5  25 1263.07 131.223  16
   1   5  25 1281.15 120.245  31
   1   5  25 1259.72 133.385  32
  -1   5 -25 1068.48 111.259  23
   1   5  25 1093.46 115.762  23
  -1   5 -26 553.150 113.670   9
  -1   5 -26 728.597 82.2244  46
   1   5  26 730.584 108.137  16
   1   5  26 790.406 94.0394  31
   1   5  26 907.840 108.665  32
   1   5  26 723.453 88.0684  23
  -1   5 -26 691.449 82.4594  23
  -1   5 -27 984.701 138.950   9
  -1   5 -27 886.554 98.9831  46
   1   5  27 1073.59 124.550  16
   1   5  27 1018.38 123.454  32
   1   5  27 995.495 109.288  31
  -1   5 -27 929.138 100.669  23
   1   5  27 1027.74 106.831  23
  -1   5 -28 1517.92 173.070   9
  -1   5 -28 1265.78 130.453  46
   1   5  28 1405.94 149.183  16
   1   5  28 1371.29 151.048  32
   1   5  28 1589.53 140.409  31
  -1   5 -28 1318.28 131.948  23
   1   5  28 1418.89 137.265  23
  -1   5 -29 303.992 105.537   9
  -1   5 -29 445.810 68.2509  46
   1   5  29 517.778 95.7604  16
   1   5  29 668.951 81.5028  31
   1   5  29 496.477 99.1472  32
  -1   5 -29 395.391 69.3481  23
   1   5  29 586.346 77.6206  23
  -1   5 -30 355.225 98.6923   9
  -1   5 -30 248.211 56.9430  46
   1   5  30 299.057 87.3441  16
   1   5  30 211.016 70.2919  31
   1   5  30 329.785 90.3205  32
   1   5  30 344.256 65.4966  23
  -1   5 -30 242.153 61.1310  23
  -1   5 -31 303.242 98.5160   9
  -1   5 -31 180.593 58.2958  46
   1   5  31 228.383 89.7604  16
   1   5  31 413.919 73.4123  31
   1   5  31 260.455 90.1479  32
  -1   5 -31 221.060 62.8940  23
   1   5  31 484.047 69.4585  23
  -1   5 -32 1889.58 208.431   9
   1   5  32 1881.92 186.902  32
   1   5  32 1808.24 177.117  31
  -1   5 -32 1861.74 172.340  23
   1   5  32 2076.10 176.809  23
  -1   5 -32 1764.71 169.956  46
  -1   5 -33 410.365 111.324   9
   1   5  33 757.160 108.684  32
   1   5  33 652.968 92.3938  31
   1   5  33 735.080 88.4636  23
  -1   5 -33 655.242 86.4792  23
  -1   5 -33 729.133 81.8283  46
  -1   5 -34 324.707 96.5691   9
   1   5  34 171.663 69.1490  31
   1   5  34 322.734 89.4548  32
   1   5  34 226.661 62.2291  23
  -1   5 -34 205.204 63.0615  23
  -1   5 -34 139.585 55.5949  46
  -1   5 -35 755.309 122.845   9
   1   5  35 579.718 104.654  32
   1   5  35 622.307 90.9401  31
   1   5  35 683.597 85.9289  23
  -1   5 -35 652.965 73.3623  28
  -1   5 -35 599.220 84.0429  23
  -1   5 -35 623.010 78.7802  46
  -1   5 -36 1160.27 159.243   9
  -1   5 -36 1112.51 118.847  46
  -1   5 -36 1187.53 123.028  23
   1   5  36 1280.66 124.961  23
  -1   5 -36 1263.32 114.925  28
   1   5  36 1135.75 139.809  32
   1   5  36 1324.94 129.246  31
  -1   5 -37 444.640 72.6689  46
   1   5  37 501.792 99.6677  32
   1   5  37 637.520 83.6927  31
   1   5  37 596.299 78.2059  23
  -1   5 -37 603.590 67.8305  28
  -1   5 -37 476.022 78.9334  23
  -1   5 -38 168.176 55.1238  46
   1   5  38 107.265 85.7369  16
  -1   5 -38 214.799 63.2355  23
   1   5  38 164.697 57.9552  23
  -1   5 -38 162.001 49.2563  28
   1   5  38 215.797 67.4364  31
   1   5  38 176.418 86.5827  32
  -1   5 -39 415.485 70.1858  46
   1   5  39 570.046 81.1286  31
   1   5  39 472.183 97.9880  32
  -1   5 -39 585.436 66.6568  28
  -1   5 -39 530.081 79.7793  23
   1   5  39 517.734 74.5925  23
  -1   5 -40 701.232 88.6083  46
   1   5  40 812.514 113.715  16
   1   5  40 881.936 97.8885  31
   1   5  40 743.991 110.494  32
  -1   5 -40 722.395 95.7862  23
  -1   5 -40 918.338 85.7924  28
  -1   5 -41 1845.41 195.210  46
   1   5  41 2078.42 211.009  16
   1   5  41 2208.04 210.416  32
   1   5  41 2451.79 203.049  31
  -1   5 -41 2534.91 195.007  28
  -1   5 -41 2134.42 200.523  23
  -1   5 -42 353.047 62.1908  46
   1   5  42 359.797 87.5656  32
   1   5  42 440.111 74.7088  31
  -1   5 -42 500.643 60.2272  28
  -1   5 -42 335.332 72.0087  23
   1   5  42 459.590 90.9191  16
   1   5  43 682.375 83.5505  31
   1   5  43 624.756 97.4976  32
  -1   5 -43 465.759 79.4183  23
  -1   5 -43 582.383 70.3819  28
   1   5  43 622.919 100.429  16
   1   5  44 359.729 69.1036  31
   1   5  44 381.538 84.5903  32
  -1   5 -44 269.254 65.2883  23
  -1   5 -44 270.409 55.1373  28
   1   5  44 345.475 87.4329  16
   1   5  45 185.451 62.4287  31
  -1   5 -45 211.746 60.0308  23
  -1   5 -45 255.307 50.9995  28
   1   5  45 159.591 79.7042  16
   1   5  46 77.0186 57.1024  31
  -1   5 -46 86.2326 46.5281  28
  -1   5 -46 74.3130 54.4732  23
   1   5  46 84.8028 76.1278  16
   1   5  47 190.995 57.4218  31
  -1   5 -47 138.446 46.7726  28
   1   5  47 24.4453 76.7909  16
   1   5  48 184.392 57.3835  31
  -1   5 -48 158.363 45.3403  28
   1   5  48 210.238 78.3673  16
  -1   5 -49 364.621 54.9910  28
   1   5  49 457.304 66.9270  31
  -1   5 -50 119.337 42.5830  28
   1   5  50 100.338 52.1080  31
  -1   5 -51 92.1530 40.4342  28
   1   5  51 226.781 52.8616  31
   1   5  52 332.716 58.7355  31
   1   5  53 412.779 57.4053  23
   1   5  54 279.179 49.6359  23
   1   5  54 333.887 52.9925  31
   1   5  55 56.7195 37.1237  23
   1   5  55 109.421 43.3376  31
   1   5  56 179.649 40.4452  23
   1   5  57 148.727 37.0071  23
   1   5  57 88.0014 38.1371  31
   1   5  58 191.552 38.5289  23
   1   5  58 184.778 39.2236  31
   1   5  59 175.167 34.1270  23
   1   5  59 136.235 34.1468  31
   1   5  60 63.9528 30.6757  23
   1   5  60 57.6632 27.4401  31
   1   5  61 69.5941 27.1934  23
   1   5  62 60.9529 23.0560  23
  -1   6  56 629.062 59.4175  23
  -1   6  55 193.838 33.7476  23
  -1   6  55 284.284 34.9410  31
  -1   6  54 22.0602 27.4640  23
  -1   6  54 95.0469 30.6442  31
  -1   6  53 611.955 62.0665  23
  -1   6  53 594.197 62.9007  31
  -1   6  52 79.1150 34.0636  23
  -1   6  52 109.167 36.7996  31
  -1   6  51 114.440 36.6325  23
  -1   6  51 102.659 39.0691  31
  -1   6  50 112.572 39.7285  23
  -1   6  50 152.548 41.6369  31
  -1   6  49 164.118 41.6350  23
  -1   6  49 111.568 44.9436  31
  -1   6  48 602.060 70.3731  23
  -1   6  48 726.719 75.1590  31
  -1   6  47 606.910 72.9501  23
   1   6 -47 632.205 70.8027  28
  -1   6  47 814.163 77.3875  31
   1   6 -46 128.520 41.9772  28
  -1   6  46 90.7645 43.1403  23
  -1   6  46 171.368 50.1739  31
  -1   6  45 19.3381 41.9175  23
   1   6 -45 63.7788 40.5137  28
  -1   6  45-3.75349 48.9983  31
   1   6 -44 193.179 46.7615  28
  -1   6  44 219.492 49.6532  23
  -1   6  44 203.179 55.2830  31
  -1   6  43 54.7023 47.3344  23
   1   6 -43 99.7948 43.2572  28
   1   6 -42 1254.07 111.892  28
  -1   6  42 1095.79 115.160  23
  -1   6  42 1193.15 118.182  31
   1   6 -41 701.274 73.2275  28
  -1   6  41 584.369 76.3122  23
  -1   6  41 644.552 82.2764  31
   1   6 -40 934.358 88.5424  28
  -1   6  40 800.742 93.3253  23
  -1   6  40 828.665 97.1676  31
  -1   6  39 27.3639 50.3342  23
  -1   6  39 17.4594 56.6594  31
  -1   6  38 708.757 85.2227  23
  -1   6  38 735.448 91.0991  31
  -1   6  37 3637.31 332.050  23
  -1   6  37 4093.96 334.225  31
  -1   6  36 753.637 90.7432  23
  -1   6  36 804.795 95.9326  31
  -1   6  35 176.045 57.5171  23
  -1   6  35 195.081 66.1328  31
  -1   6  34 628.961 87.7305  31
  -1   6  33 803.863 98.8824  31
  -1   6  32 395.930 78.5984  31
   1   6 -31 293.820 49.6489  28
  -1   6  31 330.412 71.8727  31
   1   6 -30 103.300 43.4541  28
  -1   6  30 99.9985 67.7246  31
   1   6 -29 409.530 56.5080  28
  -1   6  29 420.623 80.2774  31
   1   6 -28 1509.55 145.016  28
  -1   6  28 1876.10 160.840  31
   1   6 -27 1549.26 146.640  28
  -1   6  27 1868.35 162.776  31
  -1   6  26 175.886 72.2536  31
  -1   6  25 403.527 80.2142  31
  -1   6  24 307.162 77.2313  31
   1   6 -23 541.512 108.635   9
  -1   6  23 918.709 93.9136  23
   1   6 -23 681.828 79.8372  23
  -1   6  23 833.974 99.9314  31
   1   6 -22 444.582 92.2086   9
   1   6 -22 355.919 58.2217  23
  -1   6  22 510.606 76.3987  23
  -1   6  22 501.021 82.0159  31
   1   6 -21 297.420 83.8197   9
   1   6 -21 242.192 51.8577  23
  -1   6  21 392.676 69.8476  23
  -1   6  21 449.661 78.0924  31
   1   6 -20 1031.28 140.717   9
   1   6 -20 1023.58 109.233  23
  -1   6  20 1164.34 121.300  23
   1   6 -19 826.275 124.047   9
   1   6 -19 863.468 94.5524  23
  -1   6  19 1036.28 106.904  23
  -1   6  19 1142.46 112.813  31
   1   6 -18 362.416 55.1195  23
  -1   6  18 398.524 72.9501  23
  -1   6  18 382.092 77.5596  31
   1   6 -17 168.394 46.7185  23
  -1   6  17 197.409 63.9985  23
  -1   6  17 277.618 74.0779  31
   1   6 -16 597.141 72.7213  23
  -1   6  16 617.223 84.1357  23
  -1   6  16 829.933 94.0687  31
  -1   6  15 200.526 63.1829  23
   1   6 -14 2185.00 193.231  23
  -1   6  14 2005.70 198.882  23
  -1   6  14 2466.52 203.710  31
  -1   6  12 2861.50 270.679  23
   1   6 -12 3135.21 266.074  23
  -1   6  12 3281.15 273.682  31
   1   6 -11 562.139 64.2537  23
  -1   6  11 358.209 71.5716  23
  -1   6  11 536.033 82.2100  31
   1   6 -10 484.344 62.2429  23
  -1   6  10 446.906 70.1834  23
  -1   6  10 527.476 81.4495  31
   1   6  -9 412.662 58.5477  23
  -1   6   9 390.995 67.5240  23
  -1   6   9 480.721 79.5402  31
  -1   6   8 607.988 82.5915  23
   1   6  -8 698.742 76.5462  23
  -1   6   8 739.108 91.1500  31
   1   6  -7 1411.05 124.099  23
  -1   6   7 1101.05 127.192  23
  -1   6   7 1430.00 134.672  31
   1   6  -6 3077.46 254.781  23
  -1   6   6 2708.82 257.169  23
  -1   6   6 3033.66 261.114  31
  -1   6   5 1994.66 187.909  23
   1   6  -5 2297.14 185.280  23
  -1   6   5 1944.73 184.361  46
  -1   6   4 1292.45 137.828  23
   1   6  -4 1695.70 137.051  23
  -1   6   4 1408.04 135.072  46
   1   6  -3 311.962 56.5518  23
  -1   6   3 380.639 56.5860  46
   1   6  -2 653.537 77.6327  23
  -1   6   2 725.788 81.3117  23
  -1   6   2 684.095 75.5906  46
   1   6  -1 221.913 54.0952  23
  -1   6   1 383.353 53.7943  46
   1   6   0 492.186 65.7704  23
  -1   6   0 451.173 66.7938  23
  -1   6   0 478.226 61.8721  46
   1   6   1 581.477 73.3209  23
  -1   6  -1 635.058 74.3795  23
  -1   6  -1 607.035 70.2712  46
   1   6   2 1060.31 104.029  23
  -1   6  -2 884.443 101.421  23
  -1   6  -2 1138.21 100.929  46
   1   6   3 333.708 63.7677  23
  -1   6  -3 541.697 61.7178  46
   1   6   4 1403.37 155.719  23
  -1   6  -4 1656.69 155.053  23
  -1   6  -5 1975.85 171.221  23
   1   6   5 1688.69 171.984  23
  -1   6  -5 2014.48 169.720  46
   1   6   6 2055.10 206.123  23
  -1   6  -6 2353.80 204.942  23
  -1   6  -6 2523.85 203.926  46
  -1   6  -7 1438.03 137.451  23
   1   6   7 1244.93 138.962  23
  -1   6  -7 1720.79 136.931  46
   1   6   8 1471.70 154.671  23
  -1   6  -8 1655.67 152.453  23
  -1   6  -8 1861.13 152.104  46
  -1   6  -9 923.352 86.4136  46
  -1   6  -9 897.577 88.7738  23
   1   6   9 735.356 91.6388  23
   1   6   9 693.540 94.5211  31
   1   6  10 521.357 71.9253  23
  -1   6 -10 443.657 65.7878  23
  -1   6 -10 545.400 63.9916  46
  -1   6 -11 597.595 66.9607  46
   1   6  11 445.704 72.0376  23
  -1   6 -11 622.197 68.5234  23
   1   6  11 364.918 76.0989  31
  -1   6 -12 3375.63 290.969  46
  -1   6 -12 3495.27 292.391  23
   1   6  12 3319.87 294.692  23
   1   6  12 3386.27 295.219  31
  -1   6 -13 639.146 73.0900  23
   1   6  13 429.255 76.8702  23
  -1   6 -13 653.014 71.8243  46
  -1   6 -14 2031.41 196.006  46
   1   6  14 2366.51 202.381  23
  -1   6 -14 2346.82 198.377  23
   1   6  14 2298.65 202.064  31
  -1   6 -15 209.358 49.9021  46
   1   6  15 213.127 59.6478  23
   1   6  15 163.285 62.0872  31
  -1   6 -16 685.100 82.2205  46
  -1   6 -16 830.236 86.0725  23
   1   6  16 791.849 91.8355  23
   1   6  16 885.444 93.7181  31
  -1   6 -17 35.5610 42.8754  46
   1   6  17 42.4678 57.0957  31
  -1   6 -17 99.3375 47.0945  23
   1   6  17 90.7023 55.3049  23
  -1   6 -18-15.4105 43.4276  46
  -1   6 -18 83.4592 71.8480   9
   1   6  18 67.8829 57.8987  31
   1   6  18 105.550 53.8488  23
  -1   6 -18 77.0778 46.2669  23
  -1   6 -19 661.403 77.9243  46
  -1   6 -19 601.485 108.124   9
   1   6  19 793.528 89.3810  31
   1   6  19 897.084 89.3690  23
  -1   6 -19 628.750 80.0546  23
  -1   6 -20 884.532 88.4628  46
  -1   6 -20 606.715 114.366   9
   1   6  20 1078.51 98.4680  31
   1   6  20 865.812 96.8230  23
  -1   6 -20 719.025 90.0674  23
  -1   6 -21 304.462 56.2913  46
  -1   6 -21 499.390 91.0449   9
   1   6  21 346.481 67.0864  31
   1   6  21 297.294 66.6937  23
  -1   6 -21 368.256 60.2389  23
  -1   6 -22 945.152 96.4030  46
  -1   6 -22 781.397 124.678   9
   1   6  22 1013.91 106.252  31
  -1   6 -22 938.414 99.5650  23
   1   6  22 1044.60 105.808  23
   1   6  23 653.247 85.0615  31
  -1   6 -23 569.946 76.9342  23
   1   6  23 721.257 84.1858  23
  -1   6 -23 655.130 74.8061  46
   1   6  24 67.4029 58.5934  31
  -1   6 -24 5.22050 50.4215  23
   1   6  24 34.5919 57.8919  23
  -1   6 -24 39.7297 44.7304  46
   1   6  25 878.413 88.4009  31
   1   6  25 814.514 87.5925  23
  -1   6 -25 616.146 80.0966  23
  -1   6 -25 562.994 76.0469  46
   1   6  26 187.103 62.8639  31
  -1   6 -26 206.827 57.0733  23
   1   6  26 215.283 60.3385  23
  -1   6 -26 203.481 50.1864  46
   1   6  27 767.967 84.7667  31
  -1   6 -27 570.489 76.7930  23
   1   6  27 784.190 84.3356  23
  -1   6 -27 505.515 72.2050  46
   1   6  28 1941.28 156.250  31
   1   6  28 1802.16 156.713  23
  -1   6 -28 1602.98 150.808  23
  -1   6 -28 1375.68 147.597  46
   1   6  29 469.032 70.4439  31
  -1   6 -29 358.198 65.3592  23
   1   6  29 424.702 67.9464  23
  -1   6 -29 296.217 56.0895  46
   1   6  30 505.786 70.9391  31
  -1   6 -30 419.478 65.9314  23
   1   6  30 403.295 69.2764  23
  -1   6 -30 407.037 60.4787  46
   1   6  31 667.510 81.4577  23
  -1   6 -31 615.800 79.3433  23
  -1   6 -31 497.666 71.7139  46
   1   6  32 165.317 59.5012  31
   1   6  32 179.614 56.6992  23
  -1   6 -32 171.883 56.2091  23
  -1   6 -32 192.656 47.2527  28
  -1   6 -32 180.088 48.0204  46
   1   6  33 1087.72 105.941  31
  -1   6 -33 954.548 102.937  23
  -1   6 -33 1043.65 96.7079  28
   1   6  33 1161.89 106.313  23
  -1   6 -33 766.340 96.1223  46
   1   6  34 600.806 77.3124  31
   1   6  34 556.798 75.6089  23
  -1   6 -34 413.835 73.5571  23
  -1   6 -34 663.735 67.2703  28
   1   6  35 1580.32 137.744  31
  -1   6 -35 1516.21 130.940  28
   1   6  35 1460.98 137.555  23
  -1   6 -35 1167.27 134.696  23
   1   6  36 421.430 64.2819  31
   1   6  36 334.731 61.0081  23
  -1   6 -36 247.553 62.4109  23
  -1   6 -36 325.757 54.2429  28
   1   6  37 1680.94 156.568  31
  -1   6 -37 1837.62 151.544  28
   1   6  37 1696.13 156.630  23
  -1   6 -37 1500.70 154.865  23
   1   6  38 93.2597 53.2765  31
  -1   6 -38 72.2207 53.1144  23
  -1   6 -38 178.438 43.5965  28
   1   6  38 165.383 49.6607  23
   1   6  39 179.602 52.2777  31
  -1   6 -39 133.251 43.6706  28
  -1   6 -39 81.1096 51.3711  23
   1   6  39 79.6090 49.0357  23
   1   6  40 850.435 93.2515  31
  -1   6 -40 995.004 88.5278  28
   1   6  40 879.407 92.2915  23
  -1   6 -40 761.142 91.6234  23
   1   6  41 510.392 65.5444  31
   1   6  41 462.430 63.3940  23
  -1   6 -41 517.231 59.0329  28
  -1   6 -41 316.210 61.2823  23
   1   6  42 1121.52 107.736  31
  -1   6 -42 1131.54 103.392  28
  -1   6 -42 1027.36 104.380  23
   1   6  42 1087.21 106.596  23
   1   6  43 125.456 47.0147  31
  -1   6 -43 19.5643 40.2193  28
  -1   6 -43-30.2496 42.0412  23
   1   6  43 43.0303 41.9142  23
   1   6  44 301.614 52.3060  31
  -1   6 -44 288.446 48.1383  28
   1   6  44 268.905 50.6974  23
   1   6  45 244.412 48.5756  31
   1   6  45 235.632 46.6309  23
  -1   6 -45 213.942 43.9863  28
   1   6  46 95.5927 41.4177  31
  -1   6 -46 152.181 38.4179  28
   1   6  46 174.456 41.4383  23
   1   6  47 406.824 53.2549  31
  -1   6 -47 382.883 51.3032  28
   1   6  47 413.842 53.8329  23
   1   6  48 858.692 86.2988  31
   1   6  48 839.509 87.4803  23
  -1   6 -48 983.111 84.7441  28
   1   6  49 376.621 50.0740  31
   1   6  49 462.464 52.7877  23
  -1   6 -49 372.094 47.0196  28
   1   6  50 80.4667 32.0846  31
   1   6  50 64.1280 34.9858  23
   1   6  51 29.8083 29.0524  31
   1   6  51 20.1313 32.5209  23
  -1   7  43 639.827 63.7078  31
  -1   7  42 398.768 48.9547  31
  -1   7  41 175.694 39.0539  31
  -1   7  40 321.021 47.5608  31
  -1   7  39 208.018 43.7683  31
  -1   7  38 146.922 43.7723  31
   1   7 -38 221.977 39.1831  28
  -1   7  37 76.1020 42.1287  31
   1   7 -37 46.9084 35.0298  28
  -1   7  36 316.991 54.8783  31
   1   7 -36 366.915 47.7752  28
  -1   7  35 189.746 51.0895  31
   1   7 -35 282.932 43.6136  28
  -1   7  34 1387.44 131.109  31
   1   7 -34 1420.92 126.148  28
  -1   7  33 1433.64 134.158  31
   1   7 -33 1437.76 128.448  28
  -1   7  32 430.957 63.3797  31
   1   7 -32 372.733 52.2006  28
  -1   7  32 445.350 60.9267  23
  -1   7  31 593.234 78.3713  31
   1   7 -31 606.815 68.1173  28
  -1   7  31 775.825 77.8026  23
  -1   7  30 1035.29 100.135  31
  -1   7  30 945.001 96.8058  23
   1   7 -30 906.681 90.4655  28
  -1   7  29 2254.49 187.761  31
   1   7 -29 1953.99 179.944  28
  -1   7  29 2137.84 186.068  23
  -1   7  28 724.779 85.7197  31
  -1   7  28 820.389 83.8710  23
   1   7 -28 679.043 73.9042  28
  -1   7  27 1249.03 118.510  31
   1   7 -27 1095.65 107.123  28
  -1   7  27 1253.40 116.717  23
  -1   7  26 655.171 81.4144  31
  -1   7  26 609.525 77.6931  23
   1   7 -26 625.359 66.4818  28
   1   7 -25 297.440 47.0774  28
  -1   7  25 281.765 59.9041  23
  -1   7  24 424.305 70.7311  31
  -1   7  23 1124.85 111.256  31
  -1   7  23 1048.87 107.364  23
   1   7 -23 1005.13 97.5796  28
  -1   7  22 262.386 62.2982  31
   1   7 -22 196.319 41.0134  28
  -1   7  22 190.445 55.7973  23
  -1   7  21 761.588 84.4346  31
  -1   7  21 602.383 77.7546  23
   1   7 -21 536.377 63.7687  28
   1   7 -20 629.883 71.4618  28
  -1   7  20 867.215 85.7847  23
  -1   7  20 698.791 75.0914  46
  -1   7  19 313.100 60.9900  23
  -1   7  19 281.275 49.2940  46
  -1   7  18 148.845 56.2284  23
  -1   7  18 175.993 42.8462  46
  -1   7  17 517.417 71.0564  23
  -1   7  17 441.302 59.0845  46
  -1   7  16 169.310 56.5162  23
  -1   7  16 205.905 45.0733  46
   1   7 -15 569.839 62.8798  23
  -1   7  15 519.151 75.4251  23
  -1   7  15 529.694 63.7358  46
  -1   7  14 2305.95 193.627  23
   1   7 -14 2225.88 186.076  23
  -1   7  14 1937.98 186.726  46
  -1   7  13 787.118 88.7107  23
   1   7 -13 667.940 75.9123  23
  -1   7  13 784.717 78.3426  46
   1   7 -12 1947.79 154.912  23
  -1   7  12 1849.15 162.135  23
  -1   7  12 1485.13 154.033  46
  -1   7  11 1686.52 154.769  23
   1   7 -11 1687.14 147.559  23
  -1   7  11 1593.34 148.447  46
   1   7 -10 1877.45 150.733  23
  -1   7  10 1557.13 156.782  23
  -1   7  10 1570.65 150.612  46
  -1   7   9 2458.30 221.343  23
   1   7  -9 2780.50 216.591  23
  -1   7   9 2251.31 216.049  46
   1   7  -8 1674.25 150.781  23
  -1   7   8 1586.90 156.168  23
  -1   7   8 1780.58 151.281  46
   1   7  -7 268.394 47.8389  23
   1   7  -6 503.680 59.2752  23
  -1   7   6 359.831 65.8912  23
   1   7  -5 1935.88 164.026  23
  -1   7   5 1874.86 168.957  23
  -1   7   5 1748.07 163.398  46
   1   7  -4 5179.09 402.824  23
  -1   7   4 4671.50 404.941  23
  -1   7   4 4469.90 401.255  46
   1   7  -3 4229.33 369.883  23
  -1   7   3 4171.53 372.569  23
  -1   7   3 4650.69 369.923  46
   1   7  -2 6195.41 515.946  23
  -1   7   2 6073.95 517.902  23
  -1   7   2 6123.79 514.869  46
  -1   7   1 4489.85 393.658  23
   1   7  -1 4234.73 391.014  23
  -1   7   1 5121.67 391.170  46
  -1   7   0 4226.34 352.444  23
   1   7   0 3990.86 350.376  23
  -1   7   0 4160.15 348.944  46
  -1   7  -1 2821.89 254.297  23
   1   7   1 2692.59 252.306  23
  -1   7  -1 3207.14 251.354  46
   1   7   2 5475.20 486.638  23
  -1   7  -2 5767.34 487.766  23
  -1   7  -2 6038.76 485.414  46
  -1   7  -3 3000.61 257.818  23
  -1   7  -3 3534.12 255.434  46
  -1   7  -4 3913.19 317.538  23
   1   7   4 3201.73 315.517  23
  -1   7  -4 3975.36 314.333  46
  -1   7  -5 2625.26 214.533  23
   1   7   5 2061.12 213.113  23
  -1   7  -5 2629.88 211.685  46
  -1   7  -6 669.883 78.4796  23
   1   7   6 570.689 78.8953  23
  -1   7  -7 626.491 66.7361  23
   1   7   7 418.116 65.1449  23
  -1   7  -8 1730.79 144.289  23
   1   7   8 1398.60 144.196  23
   1   7   9 2976.66 278.213  23
  -1   7  -9 3480.23 278.024  23
   1   7  10 2363.79 238.909  23
  -1   7 -10 3143.78 239.219  23
  -1   7 -11 892.244 84.5950  23
   1   7  11 662.639 84.8541  23
   1   7  12 803.296 93.9536  23
  -1   7 -12 1002.09 93.2232  23
   1   7  13 817.012 91.5507  23
  -1   7 -13 910.611 89.4378  23
  -1   7 -14 2400.92 202.948  23
   1   7  14 2199.33 203.682  23
   1   7  15 465.116 65.0552  23
  -1   7 -15 440.637 62.0373  23
   1   7  16 701.327 81.9252  23
  -1   7 -16 757.301 79.7489  23
  -1   7 -17 491.794 64.4683  23
   1   7  17 508.469 67.3956  23
  -1   7 -18 34.3124 43.5137  23
   1   7  18 42.1630 47.1512  23
   1   7  19 317.294 53.9783  23
  -1   7 -19 215.930 51.7981  23
   1   7  20 1110.98 100.936  23
  -1   7 -20 861.431 96.0977  23
  -1   7 -21 371.101 58.0919  23
   1   7  21 408.287 60.7745  23
   1   7  22 443.543 61.5126  23
  -1   7 -22 351.645 57.0469  23
   1   7  23 2250.66 187.172  23
  -1   7 -23 1965.36 183.986  23
   1   7  24 109.880 47.5861  23
  -1   7 -24 77.1319 45.9876  23
  -1   7 -25 493.628 69.3800  23
   1   7  25 751.523 74.1382  23
  -1   7 -26 240.907 51.5695  23
   1   7  26 329.439 54.6341  23
  -1   7 -27 303.019 52.0411  23
   1   7  27 285.893 53.1042  23
   1   7  28 1588.43 133.551  23
  -1   7 -28 1293.30 129.807  23
   1   7  29 1939.29 155.647  23
  -1   7 -29 1546.78 152.787  23
   1   7  30 310.735 50.6712  23
  -1   7 -30 153.438 46.8361  23
   1   7  31 662.845 68.0643  23
  -1   7 -31 594.257 62.8559  28
  -1   7 -31 477.973 65.4487  23
  -1   7 -32 495.597 67.8270  23
  -1   7 -32 617.762 65.9319  28
   1   7  33 757.813 73.9462  23
  -1   7 -33 630.045 71.2233  23
  -1   7 -33 676.369 70.1268  28
   1   7  34 1374.58 107.536  23
  -1   7 -34 1240.09 103.856  28
   1   7  35 454.661 58.3427  23
  -1   7 -35 516.204 56.2848  28
  -1   7 -36 230.227 41.6212  28
   1   7  36 237.663 44.3186  23
   1   7  37 54.3165 34.0187  23
  -1   7 -37 52.0202 34.1103  28
   1   7  38 594.269 61.8805  23
  -1   7 -38 533.050 59.6189  28
  -1   7 -39 360.815 43.7486  28
   1   7  39 295.494 45.4732  23
  -1   7 -40 32.8144 31.0622  28
   1   7  40 47.8130 31.7337  23
  -1   7 -41 84.0204 30.9690  28
   1   7  41 71.8997 31.5442  23
  -1   7 -42 198.438 33.3334  28
   1   7  42 192.519 32.3159  23
   1   7  43 305.683 40.2196  23
  -1   7 -43 357.692 40.5905  28
  -1   7 -44 110.652 26.4093  28
   1   7  44 101.740 26.4607  23
   1   7  45 24.9732 21.3725  23
   1   7  46 379.508 39.1537  23
   1   8 -33 5.12077 17.4312  28
  -1   8  33-7.10979 19.2323  23
  -1   8  32 78.9160 22.3865  23
   1   8 -32 64.0911 20.0049  28
  -1   8  31 98.3484 24.7053  23
   1   8 -31 76.1257 21.7336  28
   1   8 -30 231.003 30.7794  28
  -1   8  30 289.156 33.4914  23
   1   8 -29 189.531 28.9511  28
  -1   8  29 221.205 32.4776  23
   1   8 -28 63.5350 24.5699  28
  -1   8  28 94.4410 27.7631  23
  -1   8  27 232.546 34.0191  23
   1   8 -27 195.312 31.2015  28
  -1   8  26 320.457 39.5218  23
   1   8 -26 248.546 35.2425  28
   1   8 -25 143.335 28.8705  28
  -1   8  24 1305.16 109.897  23
   1   8 -24 1177.46 106.607  28
  -1   8  23 857.746 71.6728  23
   1   8 -23 619.740 65.9935  28
  -1   8  22 828.257 73.2002  23
   1   8 -22 691.028 68.4243  28
   1   8 -21 197.685 32.7260  28
  -1   8  21 237.013 39.4624  23
   1   8 -20 260.487 35.6506  28
  -1   8  20 302.746 43.9319  23
   1   8 -19 223.885 32.8609  28
  -1   8  19 228.972 41.6069  23
  -1   8  18 661.191 60.4096  23
   1   8 -18 467.545 52.6665  28
   1   8 -17 496.720 52.5818  28
  -1   8  17 586.432 59.6627  23
  -1   8  16 448.974 52.1406  23
   1   8 -16 384.228 43.8248  28
  -1   8  15 545.417 57.6090  23
   1   8 -15 455.407 49.0141  28
  -1   8  14 57.5552 35.6095  23
   1   8 -14 37.1990 25.2067  28
   1   8 -13 26.6253 24.5299  28
  -1   8  13 51.8833 36.2322  23
   1   8 -12 112.228 27.1297  28
  -1   8  12 178.751 39.5425  23
   1   8 -11 666.695 67.2565  28
  -1   8  11 881.681 75.0580  23
   1   8 -10 619.270 59.5785  28
  -1   8  10 653.212 67.1567  23
   1   8  -9 183.472 29.4509  28
   1   8  -8 532.085 56.1222  28
  -1   8   8 743.295 65.6152  23
   1   8  -7 88.5047 25.4617  28
  -1   8   7 186.102 38.1922  23
   1   8  -6 69.1825 24.4119  28
  -1   8   6 153.215 36.5931  23
  -1   8   5 230.563 39.6017  23
   1   8  -5 143.189 26.9558  28
  -1   8   4 121.824 36.7826  23
   1   8  -4 37.0382 21.7032  28
  -1   8   3 152.775 36.1694  23
   1   8  -3 64.2625 22.5517  28
   1   8  -2 58.5280 21.6898  28
  -1   8   2 83.6228 36.7761  23
  -1   8   1 149.899 36.8979  23
   1   8   0 100.322 28.5334  23
  -1   8   0 92.7799 36.2622  23
  -1   8  -1 133.093 37.8741  23
   1   8   1 116.507 28.7505  23
  -1   8  -2 71.0026 35.4437  23
   1   8   2 62.6744 27.0195  23
   1   8   3 82.3262 27.3216  23
  -1   8  -3 45.5558 34.4254  23
   1   8   4 108.543 29.0678  23
  -1   8  -4 87.9952 35.2686  23
  -1   8  -5 428.650 49.4504  23
   1   8   5 359.518 44.3686  23
  -1   8  -6 258.175 40.9530  23
   1   8   6 196.313 35.6197  23
  -1   8  -7 358.290 47.4687  23
  -1   8  -8 525.748 54.3931  23
   1   8   8 433.306 50.9125  23
   1   8   9 109.788 30.9412  23
  -1   8  -9 192.709 37.2991  23
   1   8  10 641.605 66.5932  23
  -1   8 -10 745.093 69.6765  23
  -1   8 -11 1107.20 94.5928  23
   1   8  11 951.447 92.2242  23
  -1   8 -12 152.331 34.2815  23
   1   8  12 7.13118 28.6730  23
  -1   8 -13 58.5489 31.9371  23
   1   8  13 46.4524 28.0026  23
  -1   8 -14 255.045 38.6086  23
   1   8  14 203.293 34.8519  23
  -1   8 -15 338.538 43.2600  23
   1   8  15 313.865 41.0614  23
   1   8  16 355.331 40.8519  23
  -1   8 -16 305.680 40.2765  28
  -1   8 -16 287.680 42.2291  23
   1   8  17 436.042 46.0923  23
  -1   8 -17 382.365 45.0055  28
  -1   8 -17 386.797 47.4005  23
  -1   8 -18 233.832 39.1462  23
   1   8  18 342.581 38.1714  23
  -1   8 -18 269.838 38.0662  28
   1   8  19 205.629 34.2676  23
  -1   8 -19 232.926 35.4334  23
  -1   8 -19 244.482 34.4838  28
  -1   8 -20 380.393 49.9502  23
  -1   8 -20 478.159 50.7467  28
  -1   8 -21 301.926 37.9933  28
   1   8  21 288.338 37.3696  23
  -1   8 -22 380.288 42.5116  28
   1   8  22 365.105 42.0341  23
   1   8  23 449.351 45.9604  23
  -1   8 -23 397.657 46.2365  28
   1   8  24 890.461 82.2800  23
  -1   8 -24 942.406 83.0585  28
  -1   8 -25 457.998 45.1330  28
   1   8  25 373.816 42.9053  23
  -1   8 -26 187.378 30.3860  28
   1   8  26 176.946 28.0222  23
  -1   8 -27 208.448 31.1305  28
   1   8  27 174.398 27.2279  23
  -1   8 -28 33.7441 25.4082  28
   1   8  28 40.0720 19.8907  23
   1   8  29 63.9009 20.0820  23
  -1   8 -29 94.9249 25.0989  28
  -1   8 -30 169.551 28.0644  28
  -1   8 -31 126.335 25.6310  28
   2  -8 -33 147.112 31.5142  36
   2  -8 -30 41.7271 27.8371  14
   2  -8 -29 159.038 32.2561  14
   2  -8 -28 267.276 38.6217  14
   2  -8 -27 1193.66 106.226  14
   2  -8 -26 256.854 39.9503  14
   2  -8 -25 351.158 45.0723  14
   2  -8 -24 297.133 42.7200  14
   2  -8 -23 159.690 37.3949  14
   2  -8  16 342.694 56.9569  44
   2  -8  20 275.732 52.2817  45
   2  -8  21 186.880 44.5756  12
   2  -8  21 102.037 45.2982  45
   2  -8  22 273.574 45.9464  12
   2  -8  22 180.366 45.6759  45
   2  -8  23 361.195 50.6580  12
   2  -8  23 372.067 51.0609  45
   2  -8  24 88.2942 36.1674  12
   2  -8  25 533.961 63.1765  31
   2  -8  25 529.642 57.2301  12
   2  -8  26 206.978 46.7934  37
   2  -8  27 474.202 58.3970  37
   2  -8  28 92.3425 37.8578  37
   2  -8  29 245.471 40.2269  37
   2  -7 -47 96.4633 31.7792  41
   2  -7 -47 198.557 28.6806  25
   2  -7 -47 149.420 31.8346  27
   2  -7 -47 167.107 31.4523  33
   2  -7 -46 217.871 40.1018  41
   2  -7 -46 322.630 36.4524  38
   2  -7 -46 215.752 38.5449  33
   2  -7 -46 267.872 36.3013  25
   2  -7 -46 275.711 40.3116  27
   2  -7 -45 327.200 41.8117  38
   2  -7 -45 318.095 39.1162  15
   2  -7 -45 357.989 43.8395  14
   2  -7 -45 352.284 43.9744  25
   2  -7 -45 349.854 45.4207  27
   2  -7 -44 153.191 39.1246  14
   2  -7 -44 133.399 36.1426  38
   2  -7 -44 197.493 31.4725  15
   2  -7 -44 118.276 40.5125  33
   2  -7 -44 147.007 38.8670  27
   2  -7 -44 165.677 36.4030  25
   2  -7 -43 410.231 49.5835  38
   2  -7 -43 429.569 45.6373  15
   2  -7 -43 347.596 42.0908  22
   2  -7 -43 382.618 49.9625  25
   2  -7 -43 429.218 52.5264  27
   2  -7 -42 188.931 37.4845  38
   2  -7 -42 125.285 32.1427  15
   2  -7 -42 85.2949 38.9622  25
   2  -7 -42 79.2145 28.7312  22
   2  -7 -41 255.415 47.4653  38
   2  -7 -41 355.644 43.2059  15
   2  -7 -41 295.493 47.5916  25
   2  -7 -41 250.400 37.8397  22
   2  -7 -40 1032.01 90.8182  38
   2  -7 -40 926.128 90.0721  15
   2  -7 -40 965.103 90.6714  25
   2  -7 -40 910.629 86.2432  22
   2  -7 -39 940.540 87.2571  38
   2  -7 -39 983.367 86.1397  15
   2  -7 -39 823.344 81.4769  22
   2  -7 -39 828.138 87.1242  25
   2  -7 -38 1038.86 95.3587  38
   2  -7 -38 1012.31 93.9111  15
   2  -7 -38 990.433 94.8725  25
   2  -7 -38 933.110 89.9141  22
   2  -7 -37 316.657 53.8318  38
   2  -7 -37 386.168 49.2018  15
   2  -7 -37 332.986 45.4213  22
   2  -7 -36 975.657 90.6176  38
   2  -7 -36 874.455 88.0299  15
   2  -7 -36 868.675 84.7443  22
   2  -7 -35 276.340 54.3988  38
   2  -7 -35 320.289 47.5249  15
   2  -7 -35 313.166 45.0850  22
   2  -7 -34 701.507 77.4305  38
   2  -7 -34 747.598 73.9137  15
   2  -7 -34 640.945 69.0125  22
   2  -7 -33 163.356 50.1562  38
   2  -7 -33 134.190 44.6928  15
   2  -7 -32 359.679 59.9799  38
   2  -7 -32 382.056 54.5088  15
   2  -7 -31 595.958 71.2555  38
   2  -7 -31 542.843 66.5597  15
   2  -7 -30 467.029 64.9537  38
   2  -7 -30 433.730 59.4457  15
   2  -7 -29 743.178 79.1950  38
   2  -7 -29 629.800 75.0507  15
   2  -7 -28 681.982 76.1255  38
   2  -7 -28 564.578 70.4632  15
   2  -7 -27 976.016 93.0851  38
   2  -7 -27 793.553 87.9436  15
   2  -7 -26 399.747 62.3051  38
   2  -7 -26 333.483 56.0019  15
   2  -7  24 404.012 91.7454  44
   2  -7  25 749.361 103.861  44
   2  -7  26 921.800 113.004  44
   2  -7  26 900.427 112.682  35
   2  -7  27 1101.73 112.025  26
   2  -7  27 949.199 115.102  35
   2  -7  27 802.249 112.034  44
   2  -7  28 354.197 73.4197  26
   2  -7  28 151.321 76.7730  35
   2  -7  28 298.464 75.2748  44
   2  -7  29 159.482 77.3822  12
   2  -7  29 213.962 68.0862  26
   2  -7  29 154.737 71.4751  35
   2  -7  29 207.862 84.1097  45
   2  -7  29 107.383 69.8918  44
   2  -7  30 253.090 78.1478  12
   2  -7  30 132.007 68.4467  26
   2  -7  30 294.019 81.8608  45
   2  -7  30 278.422 72.6570  35
   2  -7  31 123.049 69.6618  12
   2  -7  31-13.9796 61.2984  26
   2  -7  31 20.6827 74.4857  45
   2  -7  31 7.57371 64.6020  35
   2  -7  32 858.262 102.637  12
   2  -7  32 841.424 95.9050  26
   2  -7  32 795.536 104.783  45
   2  -7  33 70.0587 66.1452  12
   2  -7  33 192.671 81.6284  31
   2  -7  33 1.15088 57.6273  26
   2  -7  33 81.9920 69.5451  45
   2  -7  34 150.036 65.6145  12
   2  -7  34 164.413 81.5720  31
   2  -7  34 166.332 57.0512  26
   2  -7  34 374.167 82.0522  37
   2  -7  34 88.3626 67.7482  45
  -2  -7 -35 784.649 65.7233  13
   2  -7  35 520.435 82.7591  12
   2  -7  35 542.998 95.1203  31
   2  -7  35 500.988 75.1581  26
   2  -7  35 549.667 95.3399  37
   2  -7  35 641.295 85.5924  45
   2  -7  36 632.004 97.6672  31
  -2  -7 -36 820.643 71.7666  13
   2  -7  36 688.700 87.5176  12
   2  -7  36 678.418 87.1942  45
   2  -7  36 629.755 95.3732  37
   2  -7  37 222.173 72.4812  31
   2  -7  37 312.002 60.0823  12
  -2  -7 -37 355.435 41.7266  13
   2  -7  37 191.918 62.1653  45
   2  -7  37 192.561 71.1730  37
   2  -7  38 995.335 123.695  31
   2  -7  38 1262.64 116.119  12
  -2  -7 -38 1307.20 106.950  13
   2  -7  38 1005.52 115.279  45
   2  -7  38 1288.60 124.731  37
   2  -7  39 262.485 68.2881  31
   2  -7  39 401.485 55.8432  12
  -2  -7 -39 410.303 43.1759  13
   2  -7  39 363.305 68.7128  37
   2  -7  39 221.760 53.7376  45
  -2  -7 -40 60.8905 28.1796  13
   2  -7  40 57.1371 41.2167  12
   2  -7  40 63.1942 54.9220  31
  -2  -7 -40 141.485 34.1521  22
   2  -7  40 103.564 53.1461  37
   2  -7  41 275.082 41.3615  12
  -2  -7 -41 200.124 32.0212  13
   2  -7  41 125.889 50.9381  31
  -2  -7 -41 212.563 35.9834  22
   2  -7  41 192.687 51.5616  37
  -2  -7 -42 76.8232 24.9587  13
   2  -7  42 13.2401 42.8029  31
  -2  -7 -42 117.439 31.2808  22
   2  -7  42 117.230 46.2034  37
   2  -7  43 49.8372 39.6731  37
  -2  -7 -43 15.9653 27.6995  22
  -2  -7 -43 78.5965 22.7051  13
   2  -7  44 239.631 40.2288  37
  -2  -7 -44 140.798 29.7238  22
  -2  -7 -44 226.738 27.0651  13
  -2  -7 -45 162.750 26.8328  22
  -2  -7 -46 224.320 30.8900  38
   2  -6 -56 241.019 41.5533  41
   2  -6 -56 349.621 38.9028  15
   2  -6 -56 352.302 39.1661  25
   2  -6 -56 403.189 37.4862  22
   2  -6 -56 288.818 41.4809  33
   2  -6 -55 517.229 54.1540  15
   2  -6 -55 606.184 54.4153  25
   2  -6 -55 502.920 55.9714  27
   2  -6 -55 487.704 52.0980  22
   2  -6 -54 302.669 41.8461  38
   2  -6 -54 261.685 40.8480  15
   2  -6 -54 285.138 41.1806  14
   2  -6 -54 359.649 45.1892  27
   2  -6 -54 280.333 38.2633  22
[truncated: 3,156,222 more chars]
