# Supplementary material for: Structural determination of oleanane-28,13β-olide and taraxerane-28,14β-olide fluoro­lactonization products from the reaction of oleanolic acid with SelectfluorTM
Source: Acta Crystallogr E Crystallogr Commun. 2024 Jul 15;80(Pt 8):857–62. doi: 10.1107/S2056989024006480 (PMC11299754; doi:10.1107/S2056989024006480)
Supplement: Supplementary file 2 [file e-80-00857-1sup2.hkl]

data_1                                                                          
_shelx_title ' s5652r_a.res in P2(1)'                                           
_shelx_refln_list_code          4                                               
_shelx_F_calc_maximum      478.76                                               
_exptl_crystal_F_000      2152.00                                               
_reflns_d_resolution_high  0.7940                                               
                                                                                
loop_                                                                           
 _space_group_symop_operation_xyz                                               
 'x, y, z'                                                                      
 '-x, y+1/2, -z'                                                                
                                                                                
_cell_length_a    12.4983                                                       
_cell_length_b     7.1722                                                       
_cell_length_c    60.3774                                                       
_cell_angle_alpha  90.000                                                       
_cell_angle_beta   94.176                                                       
_cell_angle_gamma  90.000                                                       
                                                                                
_shelx_F_squared_multiplier     1.000                                           
                                                                                
loop_                                                                           
 _refln_index_h                                                                 
 _refln_index_k                                                                 
 _refln_index_l                                                                 
 _refln_F_squared_calc                                                          
 _refln_F_squared_meas                                                          
 _refln_F_squared_sigma                                                         
 _refln_observed_status                                                         
   4  -8   0         90.17         39.83        21.39 o                         
   5  -8   0         42.47         64.31        21.29 o                         
   6  -8   0        142.70        118.08        11.14 o                         
   7  -8   0        355.07        218.02        18.41 o                         
   4  -7   0         52.80         67.61        30.33 o                         
   5  -7   0         70.87         80.02        26.19 o                         
   6  -7   0         42.23         61.00        16.49 o                         
   7  -7   0        126.32        404.68        28.43 o                         
   8  -7   0        136.37        118.49        16.83 o                         
   9  -7   0        198.72        211.21        13.22 o                         
   0  -6   0       8826.83       9076.01       775.36 o                         
   1  -6   0        106.96        238.16        53.12 o                         
   2  -6   0       1439.97       2309.80       226.65 o                         
   5  -6   0        999.31       1079.23        97.42 o                         
   6  -6   0        266.33        454.92        27.12 o                         
   7  -6   0        236.30        953.02        45.76 o                         
   8  -6   0        627.64        829.25        35.09 o                         
   9  -6   0        258.32        264.26        17.24 o                         
  10  -6   0        127.23        398.07        18.22 o                         
  11  -6   0         67.87         99.73        14.35 o                         
   1  -5   0        310.35        489.69        42.25 o                         
   2  -5   0        845.39       1202.58        97.88 o                         
   3  -5   0       1249.43       1800.62       272.03 o                         
   4  -5   0       2337.23       2795.53       207.77 o                         
   5  -5   0       1267.46       1784.12       176.14 o                         
   6  -5   0       3348.79       3202.03       201.09 o                         
   7  -5   0        252.82        295.27        20.92 o                         
   8  -5   0       1252.89       1125.22        42.54 o                         
   9  -5   0        178.84        368.96        27.91 o                         
  10  -5   0         31.74         75.96        16.06 o                         
  11  -5   0         22.20        103.44         9.23 o                         
  12  -5   0         86.21         88.10         7.16 o                         
  13  -5   0        244.25        160.61        19.88 o                         
   0  -4   0       6259.82       7548.19       470.82 o                         
   1  -4   0        657.53        768.73        62.45 o                         
   2  -4   0        712.19        964.55        99.37 o                         
   3  -4   0       1912.72       3112.76       320.24 o                         
   4  -4   0        269.41        341.72        61.05 o                         
   5  -4   0        866.96       2096.53       195.78 o                         
   6  -4   0       3484.37       4224.11       214.67 o                         
   7  -4   0       1800.53       2143.21        82.43 o                         
   8  -4   0        528.26       2902.40        94.68 o                         
   9  -4   0       1153.73       1286.29        57.24 o                         
  10  -4   0        792.96        692.95        28.74 o                         
  11  -4   0        162.80        268.71        14.04 o                         
  12  -4   0        260.73        321.77        14.29 o                         
  13  -4   0         24.06         76.53        16.17 o                         
   1  -3   0       3343.04       3700.43       229.68 o                         
   2  -3   0       1928.61       2750.84       305.81 o                         
   3  -3   0       4136.00       5676.53       339.74 o                         
   4  -3   0        815.74       1041.49       108.50 o                         
   5  -3   0       1608.45       1842.49       209.48 o                         
   6  -3   0        772.27        914.84        74.08 o                         
   7  -3   0        138.33        433.78        27.20 o                         
   8  -3   0       1589.90       2187.48        64.52 o                         
   9  -3   0        393.22        774.56        34.61 o                         
  10  -3   0        626.62        982.53        42.32 o                         
  11  -3   0        329.29        919.62        34.82 o                         
  12  -3   0         17.66        139.72        14.97 o                         
  14  -3   0        195.12        178.17        17.12 o                         
   0  -2   0       1595.00       1860.05       157.77 o                         
   1  -2   0        708.01        695.85        36.97 o                         
   2  -2   0       1167.44       1161.75        76.07 o                         
   3  -2   0       3941.19       5539.49       387.55 o                         
   4  -2   0        189.55        263.96        27.62 o                         
   5  -2   0       1317.73       1793.01       163.29 o                         
   6  -2   0        587.61        921.41        96.85 o                         
   7  -2   0       2404.59       3002.51       189.31 o                         
   8  -2   0        409.13        744.22        41.83 o                         
   9  -2   0        389.01        760.14        64.76 o                         
  10  -2   0       1562.75       2059.40        93.31 o                         
  11  -2   0        514.11        728.07        31.27 o                         
  12  -2   0        275.61        683.11        62.09 o                         
  13  -2   0         71.52        136.55        25.80 o                         
   1  -1   0      20751.88      15147.63       713.76 o                         
   2  -1   0       3359.30       3509.39       170.85 o                         
   3  -1   0       7165.02       7908.94       337.51 o                         
   4  -1   0       8029.03       7751.75       323.82 o                         
   6  -1   0         39.63         86.84        40.35 o                         
   7  -1   0        118.48        217.95        31.01 o                         
   8  -1   0       3039.40       3150.19       160.87 o                         
   9  -1   0       3666.79       4765.36       205.22 o                         
  10  -1   0       1817.54       2109.29        93.78 o                         
  11  -1   0        403.24        505.27        28.30 o                         
  12  -1   0        130.11        316.63        30.14 o                         
  13  -1   0         22.26        131.82        23.03 o                         
  14  -1   0        157.78        159.73        27.44 o                         
   1   0   0        858.53        655.94        32.53 o                         
   2   0   0      51071.89      45165.11      2149.41 o                         
   3   0   0       1180.15       1392.59        88.36 o                         
   4   0   0        882.88        945.01        44.32 o                         
   5   0   0         44.70        101.43        34.79 o                         
   6   0   0        440.77        507.29        47.11 o                         
   7   0   0        399.99        563.50        77.01 o                         
   8   0   0       1326.57       2055.80       290.22 o                         
   9   0   0        464.60        529.33        35.73 o                         
  10   0   0         21.64       1330.37       192.11 o                         
  12   0   0        179.52        291.07        30.04 o                         
  13   0   0         15.73          0.84        30.41 o                         
  14   0   0        530.69        663.10        63.49 o                         
  15   0   0        283.85        270.05        30.31 o                         
   1   1   0      20712.64      14824.11       614.65 o                         
   2   1   0       3362.36       3347.37       140.02 o                         
   3   1   0       7187.14       8197.47       392.19 o                         
   4   1   0       8003.17       8034.08       387.31 o                         
   5   1   0        161.57       1143.14       110.16 o                         
   6   1   0         41.03        119.39        30.79 o                         
   7   1   0        122.11        215.89        34.46 o                         
   8   1   0       3027.52       2959.66       185.70 o                         
   9   1   0       3700.32       3743.31       143.69 o                         
  10   1   0       1810.30       1786.94       108.17 o                         
  11   1   0        402.01        431.37        37.05 o                         
  12   1   0        131.65        218.66        25.77 o                         
  13   1   0         22.79        103.34        33.12 o                         
  14   1   0        158.17        201.43        32.51 o                         
   0   2   0       1595.42       2062.09       174.24 o                         
   1   2   0        720.55        733.11        37.52 o                         
   2   2   0       1161.53       1135.24        56.71 o                         
   3   2   0       3969.32       5080.97       246.18 o                         
   4   2   0        196.05        298.84        93.54 o                         
   5   2   0       1329.59       1769.96       113.41 o                         
   6   2   0        590.14        997.00       100.17 o                         
   7   2   0       2396.25       2603.51       234.72 o                         
   8   2   0        413.27        496.70        44.38 o                         
   9   2   0        385.11        548.91        69.12 o                         
  10   2   0       1555.63       1594.78        84.84 o                         
  11   2   0        520.39        507.48        33.35 o                         
  12   2   0        276.77        500.20        53.18 o                         
  13   2   0         71.05        116.01        19.82 o                         
  15   2   0         48.08         35.00        15.53 o                         
   1   3   0       3348.83       3877.14       230.49 o                         
   2   3   0       1923.98       2513.62       152.49 o                         
   3   3   0       4128.78       5030.22       246.16 o                         
   4   3   0        800.57       1076.90       102.38 o                         
   5   3   0       1616.28       1769.18       160.82 o                         
   6   3   0        773.25        936.18        96.83 o                         
   7   3   0        142.18        356.32       130.17 o                         
   8   3   0       1589.11       2088.49       162.46 o                         
   9   3   0        384.25        603.81        44.19 o                         
  10   3   0        624.51        760.51        59.43 o                         
  11   3   0        327.62        387.40        32.80 o                         
  12   3   0         17.38         52.87        27.41 o                         
  13   3   0        338.98        310.18        35.67 o                         
   0   4   0       6260.36       6592.20       551.99 o                         
   1   4   0        660.14        648.26        44.63 o                         
   3   4   0       1922.24       2474.32       158.12 o                         
   4   4   0        272.10        246.11        36.94 o                         
   5   4   0        871.09       1661.00        71.99 o                         
   6   4   0       3474.74       3859.18       132.49 o                         
   7   4   0       1796.34       2217.33        96.92 o                         
   8   4   0        527.25        971.43       274.97 o                         
   9   4   0       1159.19       1359.54        55.29 o                         
  10   4   0        784.65        780.55        41.65 o                         
  11   4   0        161.94        197.41        20.53 o                         
  12   4   0        261.37        323.00        27.65 o                         
  13   4   0         23.59         99.84        22.34 o                         
   1   5   0        310.31        468.63        26.49 o                         
   2   5   0        847.96        838.81        53.08 o                         
   3   5   0       1227.40       1301.37        79.10 o                         
   4   5   0       2323.23       2181.05        82.84 o                         
   5   5   0       1271.04       1601.06        86.99 o                         
   6   5   0       3328.65       3426.88       128.67 o                         
   7   5   0        253.97        306.53        29.93 o                         
   8   5   0       1266.00       1425.61        79.14 o                         
   9   5   0        180.36        366.69        25.32 o                         
  10   5   0         31.92         58.25        11.92 o                         
  11   5   0         21.96         41.00        16.50 o                         
  12   5   0         83.62         67.83        19.06 o                         
   0   6   0       8822.23       8916.29       741.85 o                         
   1   6   0        108.50        222.03        17.47 o                         
   2   6   0       1433.44       1949.73       123.44 o                         
   3   6   0        333.08        943.16        84.59 o                         
   4   6   0        344.79       1271.57       287.52 o                         
   5   6   0        983.07       1169.18       131.18 o                         
   6   6   0        268.36        382.04        40.64 o                         
   7   6   0        237.09        798.48       136.92 o                         
   8   6   0        630.94        951.49        59.25 o                         
   9   6   0        260.47        401.10        27.73 o                         
  10   6   0        127.74        432.29        28.56 o                         
  11   6   0         67.64        124.57        16.11 o                         
   1   7   0       1385.11       1930.09        94.64 o                         
   2   7   0        688.71        891.40        48.20 o                         
   3   7   0        840.45       1031.91        64.41 o                         
   4   7   0         52.98        164.86        25.99 o                         
   5   7   0         69.02         94.10        15.41 o                         
   6   7   0         41.75        103.84        21.22 o                         
   7   7   0        127.55        334.02        34.61 o                         
   8   7   0        134.56        229.05        18.77 o                         
   9   7   0        195.56        305.25        32.68 o                         
   0   8   0        142.73        186.85        22.55 o                         
   1   8   0         82.42         45.49        10.48 o                         
   2   8   0        246.51        282.80        30.37 o                         
   3   8   0        299.37        287.54        20.94 o                         
   4   8   0         85.74         88.81        19.19 o                         
   5   8   0         42.00         77.35        15.49 o                         
   6   8   0        145.64        206.44        20.21 o                         
   7   8   0        353.74        319.51        29.62 o                         
  -7  -8   1        187.12        180.43        13.68 o                         
  -6  -8   1        168.55        110.24        18.35 o                         
  -5  -8   1         41.28         48.90        21.79 o                         
  -4  -8   1          9.79         14.57        20.98 o                         
   4  -8   1        116.79        157.00        25.29 o                         
   5  -8   1         88.40         54.00        19.87 o                         
   6  -8   1          5.77         59.85         9.87 o                         
   7  -8   1         45.66        122.35        20.84 o                         
  -9  -7   1        190.88        477.24        32.81 o                         
  -8  -7   1         93.69        117.63        14.72 o                         
  -7  -7   1        636.92        564.56        25.38 o                         
  -6  -7   1        142.99        248.91        20.80 o                         
  -5  -7   1         57.51         50.81        16.76 o                         
   5  -7   1         28.23         46.05        20.63 o                         
   6  -7   1        110.02         76.49        15.56 o                         
   7  -7   1         71.82        121.67        13.25 o                         
   8  -7   1        108.49        202.63        13.79 o                         
   9  -7   1        241.26        228.85        13.92 o                         
 -11  -6   1         21.51        259.32        18.58 o                         
 -10  -6   1        488.10        628.06        26.54 o                         
  -9  -6   1        125.74        153.97        14.82 o                         
  -8  -6   1        756.49       1043.22        47.40 o                         
  -7  -6   1       1644.02       1526.03        66.66 o                         
  -6  -6   1        385.06        338.49        22.99 o                         
  -5  -6   1        997.64        869.69        81.39 o                         
  -4  -6   1       3786.06       4736.21       423.31 o                         
  -3  -6   1       3439.47       4801.30       428.70 o                         
  -1  -6   1         80.20        145.24        57.52 o                         
   0  -6   1       1004.61       2308.45       272.85 o                         
   1  -6   1        289.34        342.75        55.36 o                         
   2  -6   1        918.05       1727.11       182.08 o                         
   3  -6   1        211.42        583.70       106.03 o                         
   4  -6   1        574.27        877.91       123.85 o                         
   6  -6   1        221.13        255.47        20.37 o                         
   7  -6   1        117.56        171.90        18.31 o                         
   8  -6   1         49.58        440.84        22.95 o                         
   9  -6   1        116.67        244.87        16.81 o                         
  10  -6   1         71.71        133.90        12.91 o                         
  11  -6   1          8.73         52.21         7.35 o                         
 -13  -5   1        253.02        154.05        19.71 o                         
 -12  -5   1         10.53         89.97         9.62 o                         
 -11  -5   1         47.62        145.98        11.12 o                         
 -10  -5   1         40.45         93.67        16.41 o                         
  -9  -5   1        341.41        591.27        31.43 o                         
  -8  -5   1        490.53        698.28        31.77 o                         
  -7  -5   1        139.76        311.86        21.40 o                         
  -6  -5   1       1115.09       2016.59       124.77 o                         
  -5  -5   1       2033.59       2274.70       214.97 o                         
  -4  -5   1        628.19       1281.72       268.11 o                         
  -3  -5   1        177.49        346.80        49.04 o                         
  -2  -5   1       1174.43       1505.86       113.71 o                         
  -1  -5   1        207.06        293.64        35.62 o                         
   0  -5   1        876.21       1039.87        83.14 o                         
   1  -5   1        284.47        411.79        46.39 o                         
   2  -5   1        158.67        348.74        59.17 o                         
   3  -5   1       1973.59       2876.96       183.05 o                         
   4  -5   1       1691.21       2325.42       324.39 o                         
   5  -5   1       4939.82       4824.31       284.95 o                         
   7  -5   1        172.86        431.22        25.96 o                         
   8  -5   1       1499.14       1733.59        67.23 o                         
   9  -5   1        205.17        250.67        18.88 o                         
  10  -5   1         26.05         71.33        14.53 o                         
  11  -5   1         87.23         97.39        10.56 o                         
  12  -5   1        207.62        132.54         8.43 o                         
  13  -5   1        161.36        122.71        17.59 o                         
 -13  -4   1         86.57         45.97        15.85 o                         
 -12  -4   1        203.60        168.97        12.93 o                         
 -11  -4   1        198.18        424.41        17.33 o                         
 -10  -4   1        215.23        428.56        23.50 o                         
  -9  -4   1        690.94        693.30        29.64 o                         
  -8  -4   1       4236.29       3080.45        85.51 o                         
  -7  -4   1       1348.84       2101.39        72.59 o                         
  -6  -4   1       2011.69       3161.46       140.41 o                         
  -5  -4   1       2502.47       2817.20       259.05 o                         
  -4  -4   1        526.41        677.54        82.96 o                         
  -3  -4   1       6363.45       9214.71       544.39 o                         
  -2  -4   1       8053.50       9953.16       580.10 o                         
  -1  -4   1        746.70        991.00        63.71 o                         
   0  -4   1       1348.03       1822.23        95.01 o                         
   1  -4   1        109.52        255.62        28.81 o                         
   2  -4   1       2925.84       3361.35       262.54 o                         
   3  -4   1       3452.35       5225.11       404.45 o                         
   4  -4   1        929.27        905.23       100.02 o                         
   5  -4   1       5599.31       5883.24       357.36 o                         
   6  -4   1        461.44       1589.28       196.97 o                         
   7  -4   1       2327.55       3198.60       124.10 o                         
   8  -4   1       2123.56       1563.59        68.27 o                         
   9  -4   1        516.76       1153.05        53.54 o                         
  10  -4   1        204.18        637.89        41.60 o                         
  11  -4   1         41.98        141.37        12.06 o                         
  12  -4   1        517.75        464.36        18.14 o                         
  13  -4   1        174.81        129.56        17.78 o                         
 -14  -3   1        131.71        168.30        16.53 o                         
 -13  -3   1         43.88         93.76        26.48 o                         
 -12  -3   1        174.41        305.67        21.93 o                         
 -11  -3   1        847.18       1344.43        48.51 o                         
 -10  -3   1       1048.96        912.54        39.09 o                         
  -9  -3   1       1005.19       1096.70        49.11 o                         
  -8  -3   1       2240.42       2160.86        54.87 o                         
  -7  -3   1        794.15       1199.22        67.93 o                         
  -5  -3   1       1742.95       2399.81       568.06 o                         
  -4  -3   1        318.83        410.96        64.24 o                         
  -3  -3   1       2266.05       3323.70       204.61 o                         
  -2  -3   1        635.32        651.42        38.95 o                         
  -1  -3   1        536.47        712.21        48.75 o                         
   0  -3   1         82.89        101.45        17.92 o                         
   1  -3   1       2175.44       2274.42       138.56 o                         
   2  -3   1       3870.69       4354.96       261.38 o                         
   3  -3   1       2498.38       3208.85       198.59 o                         
   4  -3   1        443.92        544.84        45.80 o                         
   5  -3   1       1552.60       1706.86       115.53 o                         
   6  -3   1       1867.27       1919.33       251.54 o                         
   7  -3   1        689.53        501.66        25.76 o                         
   8  -3   1        598.62       1296.17        72.95 o                         
   9  -3   1        219.24        334.99        22.30 o                         
  10  -3   1        475.20        648.65        40.21 o                         
  11  -3   1        851.81        752.91        27.56 o                         
  12  -3   1         59.43         43.61        13.45 o                         
  14  -3   1        282.89        257.39        23.06 o                         
 -13  -2   1        131.83        104.81        15.96 o                         
 -12  -2   1        324.99        531.87        60.58 o                         
 -11  -2   1        720.88        778.07        30.23 o                         
 -10  -2   1        860.15       5302.79       350.22 o                         
  -9  -2   1        529.47       2155.23       334.27 o                         
  -8  -2   1        757.67        784.18        37.26 o                         
  -7  -2   1        329.77        602.75        65.12 o                         
  -6  -2   1       7266.85       8480.64       408.96 o                         
  -5  -2   1        128.35        136.07        27.19 o                         
  -4  -2   1       1501.74       1815.87        93.69 o                         
  -3  -2   1       6261.04       8007.41       470.25 o                         
  -2  -2   1       2143.24       2222.25       132.89 o                         
  -1  -2   1       1625.62       1615.06       150.63 o                         
   0  -2   1      12284.02      15113.66       721.65 o                         
   1  -2   1       1638.71       1596.57       219.93 o                         
   2  -2   1       3893.89       3967.09       476.82 o                         
   3  -2   1        563.91        857.97        64.29 o                         
   4  -2   1        856.89       1113.16        92.67 o                         
   5  -2   1       7017.22       7047.88       343.83 o                         
   6  -2   1       5733.25       6588.21       428.37 o                         
   7  -2   1       7373.11       8483.82       507.82 o                         
   8  -2   1       2203.32       1717.02       167.62 o                         
   9  -2   1       1229.55       1187.17        48.51 o                         
  10  -2   1        967.05       1486.56        85.75 o                         
  11  -2   1        515.08        597.60        38.88 o                         
  12  -2   1       2462.14       2016.67       100.13 o                         
  13  -2   1         41.83         66.08        19.29 o                         
  14  -2   1        176.52        273.86        29.99 o                         
 -15  -1   1        119.89         99.04        16.49 o                         
 -14  -1   1         51.15         79.18        23.77 o                         
 -13  -1   1        358.86        324.97        29.25 o                         
 -12  -1   1        465.59        520.40        44.83 o                         
 -11  -1   1        298.29        938.39        45.24 o                         
 -10  -1   1        931.43       1444.75        65.85 o                         
  -9  -1   1       3170.39       5124.37       176.28 o                         
  -8  -1   1        905.58       1463.24       132.45 o                         
  -7  -1   1        319.82        483.52        68.88 o                         
  -6  -1   1       2120.77       2436.67       151.60 o                         
  -5  -1   1       5128.05       4683.49       230.14 o                         
  -4  -1   1       1262.21       1536.80        81.93 o                         
  -3  -1   1        305.59        395.26        24.62 o                         
  -2  -1   1       1671.54       1243.53        63.60 o                         
  -1  -1   1     150662.48     140885.31      5795.59 o                         
   0  -1   1       2861.04       3273.97       272.24 o                         
   1  -1   1      57258.63      50190.92      2385.61 o                         
   2  -1   1       3213.93       2863.43       140.08 o                         
   3  -1   1       6951.77       7841.86       327.12 o                         
   4  -1   1        424.12        911.41        90.74 o                         
   5  -1   1       3108.94       3101.93       188.76 o                         
   6  -1   1        739.46        769.97        61.06 o                         
   7  -1   1        276.38        418.36        48.81 o                         
   8  -1   1        359.06       1191.23       119.95 o                         
   9  -1   1       1550.31       2694.94       180.36 o                         
  10  -1   1        605.75       1193.03        61.99 o                         
  11  -1   1        377.02        620.03        51.69 o                         
  12  -1   1        826.71        753.10        42.14 o                         
  13  -1   1        134.74        120.40        17.12 o                         
  14  -1   1        739.70        550.50        53.12 o                         
 -15   0   1        127.72        152.44        23.04 o                         
 -14   0   1        908.81        860.99        79.01 o                         
 -12   0   1        190.14        275.42        68.22 o                         
 -11   0   1       3264.32       3055.04       175.19 o                         
 -10   0   1       5394.21       6106.47       264.11 o                         
  -9   0   1        435.56        518.94        80.37 o                         
  -8   0   1       6034.25       6109.43       370.17 o                         
  -7   0   1        570.08        609.71        53.97 o                         
  -6   0   1          3.64         67.28        24.44 o                         
  -5   0   1       4446.24       5254.09       220.98 o                         
  -4   0   1        257.61        456.17        43.19 o                         
  -3   0   1      38825.46      41050.15      1947.21 o                         
  -2   0   1      34193.05      28309.82      1351.92 o                         
  -1   0   1       2296.28       1909.59       159.59 o                         
   1   0   1        329.69        182.97         9.45 o                         
   2   0   1     229209.94     204141.19      8403.83 o                         
   3   0   1       4133.71       4374.00       212.40 o                         
   4   0   1       2335.40       2082.01        90.44 o                         
   5   0   1        112.37         92.34        18.57 o                         
   6   0   1        232.23        311.49        38.72 o                         
   7   0   1       2914.18       3319.15       246.02 o                         
   8   0   1        107.09        270.60        50.45 o                         
   9   0   1       1016.48       1246.73        57.93 o                         
  10   0   1        151.57        321.69        31.43 o                         
  11   0   1        282.05        268.69        24.55 o                         
  12   0   1        165.33        247.35        28.65 o                         
  13   0   1        168.24        215.30        36.42 o                         
  14   0   1         51.41        142.79        29.39 o                         
  15   0   1         30.03         57.06        18.41 o                         
 -14   1   1         51.44        117.74        28.47 o                         
 -13   1   1        359.62        339.91        44.17 o                         
 -12   1   1        463.73        446.50        35.72 o                         
 -11   1   1        291.68        799.92       154.88 o                         
 -10   1   1        923.26       1259.68        69.79 o                         
  -9   1   1       3164.52       3687.54       217.05 o                         
  -8   1   1        909.78       1276.12        90.61 o                         
  -7   1   1        323.93        316.89        38.67 o                         
  -6   1   1       2132.69       2229.64       140.57 o                         
  -5   1   1       5111.20       5006.20       243.49 o                         
  -4   1   1       1267.60       1419.54       108.60 o                         
  -3   1   1        304.67        391.90        26.28 o                         
  -2   1   1       1663.42       1351.04        68.77 o                         
  -1   1   1     150776.42     140427.80      5786.76 o                         
   0   1   1       2860.89       3724.94       309.57 o                         
   1   1   1      57148.21      51390.13      3006.28 o                         
   2   1   1       3244.95       3039.24       127.56 o                         
   3   1   1       6880.95       7866.81       377.66 o                         
   4   1   1        430.75        910.82        88.18 o                         
   5   1   1       3096.91       2935.79       178.93 o                         
   6   1   1        734.70        728.34        56.89 o                         
   7   1   1        274.73        300.35        37.83 o                         
   8   1   1        359.56        621.38        79.91 o                         
   9   1   1       1542.78       1750.06       100.62 o                         
  10   1   1        598.78        726.91        73.24 o                         
  11   1   1        382.73        775.92        51.46 o                         
  12   1   1        824.94        860.75        57.61 o                         
  13   1   1        136.59        233.40        39.05 o                         
  14   1   1        741.93        637.19        61.50 o                         
 -15   2   1         90.54         64.14        16.48 o                         
 -14   2   1        268.99        309.41        37.46 o                         
 -13   2   1        135.92         87.19        20.73 o                         
 -12   2   1        324.78        390.77        41.59 o                         
 -11   2   1        715.26        745.95        59.09 o                         
 -10   2   1        866.05       2243.92       849.68 o                         
  -9   2   1        531.14        674.35        48.49 o                         
  -8   2   1        754.67        728.01        42.21 o                         
  -7   2   1        330.37        533.71        82.33 o                         
  -6   2   1       7324.75       8595.15       512.97 o                         
  -5   2   1        127.92         81.42        27.09 o                         
  -4   2   1       1499.03       1838.05       114.77 o                         
  -3   2   1       6260.66       7403.30       356.93 o                         
  -2   2   1       2151.00       2266.96       110.25 o                         
  -1   2   1       1620.87       1620.26        97.78 o                         
   0   2   1      12285.43      15124.58       886.29 o                         
   1   2   1       1644.16       1537.14       103.38 o                         
   2   2   1       3888.19       3632.26       213.87 o                         
   3   2   1        564.83        781.89        65.74 o                         
   4   2   1        867.11       1110.51        73.85 o                         
   5   2   1       7017.26       7327.63       437.13 o                         
   6   2   1       5719.29       6164.10       370.79 o                         
   7   2   1       7356.76       7877.57       669.40 o                         
   8   2   1       2194.47       2308.91       118.91 o                         
   9   2   1       1226.80       1242.98        67.90 o                         
  10   2   1        952.04       1001.56        68.61 o                         
  11   2   1        513.67        477.19        30.74 o                         
  12   2   1       2471.63       2432.50       146.98 o                         
  13   2   1         42.11         32.36        20.99 o                         
  14   2   1        177.26        218.03        32.27 o                         
  15   2   1        106.39         78.79        17.00 o                         
 -13   3   1         45.11         62.08        22.28 o                         
 -12   3   1        176.34        170.57        31.35 o                         
 -11   3   1        843.65       1048.23        55.57 o                         
 -10   3   1       1047.73       1024.53        40.04 o                         
  -9   3   1       1005.21       1048.43        40.94 o                         
  -8   3   1       2249.35       2280.24       101.14 o                         
  -7   3   1        790.69        837.67        50.42 o                         
  -4   3   1        316.28        444.63        53.51 o                         
  -3   3   1       2265.96       2846.22       140.18 o                         
  -2   3   1        636.23        656.93        52.69 o                         
  -1   3   1        533.12        679.38        65.10 o                         
   0   3   1         83.95         75.91        20.12 o                         
   1   3   1       2187.97       2282.65       137.17 o                         
   2   3   1       3871.20       3871.03       193.26 o                         
   3   3   1       2495.13       2906.07       142.79 o                         
   4   3   1        449.30        535.30        41.53 o                         
   5   3   1       1553.10       1713.28       156.53 o                         
   6   3   1       1886.75       1854.47       170.81 o                         
   7   3   1        687.37        629.25        32.20 o                         
   8   3   1        595.25        949.03        73.60 o                         
   9   3   1        220.63        281.58        40.99 o                         
  10   3   1        473.60        518.49        35.56 o                         
  11   3   1        854.35        793.86        53.63 o                         
  12   3   1         60.12         60.70        27.10 o                         
  13   3   1         92.85        175.36        27.16 o                         
 -13   4   1         82.06         82.86        21.49 o                         
 -12   4   1        204.91        165.36        20.95 o                         
 -11   4   1        196.17        206.31        27.64 o                         
 -10   4   1        210.29        304.37        32.88 o                         
  -9   4   1        691.59        727.45        31.94 o                         
  -8   4   1       4218.62       3911.59       167.39 o                         
  -7   4   1       1348.49       1716.23        68.06 o                         
  -6   4   1       1981.87       3016.00       110.19 o                         
  -5   4   1       2512.17       2669.06       146.10 o                         
  -4   4   1        524.28        423.21        49.23 o                         
  -3   4   1       6362.66       7248.65       429.19 o                         
  -2   4   1       8064.86       7804.69       461.82 o                         
  -1   4   1        757.97        836.69        55.27 o                         
   0   4   1       1348.05       1464.74       101.91 o                         
   1   4   1        105.20        169.14        44.29 o                         
   2   4   1       2917.12       3062.73       184.40 o                         
   3   4   1       3455.36       4184.95       355.48 o                         
   4   4   1        935.97        815.81        80.26 o                         
   5   4   1       5607.33       5316.56       226.82 o                         
   6   4   1        462.14       1016.39        82.06 o                         
   7   4   1       2340.61       2845.84       177.99 o                         
   8   4   1       2138.11       2116.43        94.51 o                         
   9   4   1        523.27        894.19        91.28 o                         
  10   4   1        202.38        281.91        34.57 o                         
  11   4   1         39.71        105.09        16.58 o                         
  12   4   1        517.15        483.94        35.57 o                         
  13   4   1        175.99        156.48        26.12 o                         
 -12   5   1         10.48         25.71        17.79 o                         
 -11   5   1         47.30        118.43        20.43 o                         
 -10   5   1         40.45         66.26        27.44 o                         
  -9   5   1        339.97        591.58        36.66 o                         
  -8   5   1        494.05        694.40        44.02 o                         
  -7   5   1        139.02        265.17        24.03 o                         
  -6   5   1       1120.35       1647.18       116.44 o                         
  -5   5   1       2025.74       2000.75       141.13 o                         
  -4   5   1        624.50       1027.36        82.04 o                         
  -3   5   1        177.96        268.78        22.97 o                         
  -2   5   1       1170.58       1270.41        77.54 o                         
  -1   5   1        205.59        268.21        18.41 o                         
   0   5   1        876.64       1016.83        51.70 o                         
   1   5   1        282.52        459.04        26.09 o                         
   2   5   1        158.94        456.27        31.40 o                         
   3   5   1       1981.96       2507.98       211.27 o                         
   4   5   1       1669.16       2074.10        93.36 o                         
   5   5   1       4943.52       5056.43       211.15 o                         
   7   5   1        172.04        573.46        31.20 o                         
   8   5   1       1487.93       1583.22        98.77 o                         
   9   5   1        206.10        267.63        21.08 o                         
  10   5   1         26.72        114.13        12.99 o                         
  11   5   1         89.46        105.87        13.54 o                         
  12   5   1        209.05         89.87        19.09 o                         
 -11   6   1         21.36        348.52        32.38 o                         
 -10   6   1        483.18        721.79        44.66 o                         
  -9   6   1        128.35        222.06        18.85 o                         
  -8   6   1        755.41       1198.98        73.44 o                         
  -7   6   1       1637.36       1804.36       108.84 o                         
  -6   6   1        377.34        425.70        43.61 o                         
  -5   6   1        999.32       1163.23        72.14 o                         
  -4   6   1       3775.29       4276.73       253.37 o                         
  -3   6   1       3435.50       3743.52       314.09 o                         
  -2   6   1        277.36        852.49        44.43 o                         
  -1   6   1         77.84        151.77        37.74 o                         
   0   6   1       1006.76       1659.95        99.27 o                         
   1   6   1        291.65        284.45        19.60 o                         
   2   6   1        900.13       1513.11        75.25 o                         
   3   6   1        216.53        491.42        49.64 o                         
   4   6   1        565.34        814.08        74.65 o                         
   5   6   1        111.13        503.07        50.27 o                         
   6   6   1        223.93        287.73        33.99 o                         
   7   6   1        118.22        182.15        26.61 o                         
   8   6   1         48.50        448.74        31.22 o                         
   9   6   1        117.73        264.69        21.06 o                         
  10   6   1         70.82        172.30        15.29 o                         
  11   6   1          8.74         49.45        12.19 o                         
  -9   7   1        190.32        635.32        39.10 o                         
  -8   7   1         94.85        184.47        16.23 o                         
  -7   7   1        634.25        843.42        74.40 o                         
  -6   7   1        146.66        173.90        25.25 o                         
  -5   7   1         56.59         91.74        15.58 o                         
  -4   7   1         93.18        171.47        26.82 o                         
  -3   7   1        146.64        427.97        61.13 o                         
  -2   7   1        389.25        625.74        33.25 o                         
  -1   7   1       1824.72       2172.39       114.97 o                         
   0   7   1        414.76        611.55        40.88 o                         
   1   7   1        744.87       1367.63        68.20 o                         
   2   7   1       1677.55       1654.01       103.54 o                         
   3   7   1        664.17        969.52        60.86 o                         
   4   7   1        376.85        536.10        51.42 o                         
   5   7   1         27.84         59.74        14.61 o                         
   6   7   1        109.46        118.50        15.51 o                         
   8   7   1        109.61        209.66        17.56 o                         
   9   7   1        235.15        313.90        21.43 o                         
  -7   8   1        186.92        261.80        17.65 o                         
  -6   8   1        166.37        226.66        17.99 o                         
  -5   8   1         43.18         64.61        14.63 o                         
  -4   8   1          8.85         17.89        10.41 o                         
  -3   8   1          3.96         91.63        19.91 o                         
  -2   8   1         68.05        139.50        22.12 o                         
  -1   8   1         43.63         70.09        17.25 o                         
   0   8   1          6.75         42.45        10.76 o                         
   1   8   1         44.35         57.55        10.71 o                         
   3   8   1         86.16        166.34        15.38 o                         
   4   8   1        117.89        237.71        18.61 o                         
   5   8   1         86.97        128.41        17.72 o                         
   6   8   1          5.64         67.19        14.63 o                         
   7   8   1         44.29        127.54        15.89 o                         
  -7  -8   2        217.66        203.96        22.94 o                         
  -6  -8   2         80.11         82.61        12.24 o                         
  -5  -8   2         79.21         45.44        13.91 o                         
   3  -8   2         59.00         67.07        20.42 o                         
   4  -8   2         65.46         60.50        20.72 o                         
   5  -8   2        381.85        242.77        23.20 o                         
   6  -8   2        189.69        123.19        15.73 o                         
   7  -8   2         40.32         49.43        12.12 o                         
  -9  -7   2        683.95        793.39        49.23 o                         
  -8  -7   2         28.54        147.99        12.78 o                         
  -7  -7   2        269.49        518.31        31.47 o                         
  -6  -7   2        305.41        340.81        24.20 o                         
  -5  -7   2         17.56         72.11        17.59 o                         
   4  -7   2        558.92        605.22        59.96 o                         
   5  -7   2        136.74         99.09        20.73 o                         
   6  -7   2          8.41         60.07        16.58 o                         
   7  -7   2        101.96        116.98        13.80 o                         
   8  -7   2          8.44         79.42        11.96 o                         
   9  -7   2        169.74        229.66        17.56 o                         
 -11  -6   2        357.04        329.44        16.28 o                         
 -10  -6   2        568.05        549.00        24.45 o                         
  -9  -6   2        160.10        415.81        23.73 o                         
  -8  -6   2        923.81        700.28        30.77 o                         
  -7  -6   2        806.85       1630.16        70.76 o                         
  -6  -6   2         72.09        271.15        29.55 o                         
  -5  -6   2        115.18        470.43        52.83 o                         
  -4  -6   2       1008.16       2533.44       247.11 o                         
  -3  -6   2        397.79        730.80       113.25 o                         
  -2  -6   2       4876.53       5439.44       479.91 o                         
  -1  -6   2        303.58        443.21        60.26 o                         
   0  -6   2        461.45       1491.74       127.59 o                         
   1  -6   2        437.74        459.13        60.80 o                         
   2  -6   2       3247.26       4180.24       376.44 o                         
   3  -6   2       2471.43       2689.97       257.88 o                         
   4  -6   2        652.17        699.49       111.89 o                         
   5  -6   2        741.83        542.98        58.80 o                         
   6  -6   2        196.04        263.87        24.09 o                         
   7  -6   2         76.51        105.19        20.54 o                         
   8  -6   2        206.02        176.20        16.38 o                         
   9  -6   2         98.37        141.53        19.21 o                         
  10  -6   2         29.30         74.76        10.09 o                         
  11  -6   2         25.69         29.82         7.24 o                         
 -13  -5   2         62.96        186.74        21.92 o                         
 -12  -5   2        140.46        134.09        12.79 o                         
 -11  -5   2        109.33        221.48        14.73 o                         
 -10  -5   2         80.37        192.61        19.03 o                         
  -9  -5   2        409.47        484.16        32.40 o                         
  -8  -5   2        391.29        290.67        26.38 o                         
  -7  -5   2        302.42        287.59        18.86 o                         
  -6  -5   2       1649.69       2487.46       198.67 o                         
  -5  -5   2        988.89       1605.23       162.02 o                         
  -4  -5   2       3160.77       3991.62       555.21 o                         
  -3  -5   2       1306.27       1712.09       307.41 o                         
  -2  -5   2        224.95        442.66       167.38 o                         
  -1  -5   2        524.91        695.90        81.14 o                         
   0  -5   2        448.81        659.86       129.15 o                         
   1  -5   2        864.84        859.15        72.90 o                         
   2  -5   2       4998.28       4978.10       327.80 o                         
   3  -5   2        713.06       1126.21       326.53 o                         
   4  -5   2       7080.56       8699.38      1273.86 o                         
   5  -5   2       1685.52       2815.79       326.23 o                         
   6  -5   2       1049.82        794.25        74.54 o                         
   7  -5   2       2864.08       2425.80        85.10 o                         
   8  -5   2         86.28        989.75        41.22 o                         
   9  -5   2        172.84        237.33        18.71 o                         
  10  -5   2        443.04        339.25        18.00 o                         
  11  -5   2        228.76        198.28        18.90 o                         
  12  -5   2        133.25        128.52         7.92 o                         
 -13  -4   2         17.07         43.21        22.00 o                         
 -12  -4   2         31.25        162.85        11.71 o                         
 -11  -4   2        415.36        338.09        14.43 o                         
 -10  -4   2        345.85        552.89        27.35 o                         
  -9  -4   2        268.71        397.22        20.06 o                         
  -8  -4   2        493.45       1495.59        50.15 o                         
  -7  -4   2       2400.40       2236.95        76.09 o                         
  -6  -4   2       5348.91       5411.25       228.34 o                         
  -5  -4   2       2123.29       3133.97       280.23 o                         
  -4  -4   2        158.02        238.04        56.30 o                         
  -3  -4   2       2905.36       4363.91       215.83 o                         
  -2  -4   2        855.81       1330.53        77.45 o                         
  -1  -4   2       1184.89       1689.23        77.33 o                         
   0  -4   2         96.81        164.61        26.06 o                         
   1  -4   2        949.62       1631.90       120.22 o                         
   2  -4   2       3676.54       4403.60       368.75 o                         
   3  -4   2       2068.42       3467.28       318.08 o                         
   4  -4   2       1169.52       1489.53       144.56 o                         
   5  -4   2       1742.39       1880.06       178.93 o                         
   6  -4   2        423.65        535.79        69.02 o                         
   7  -4   2       2646.94       3311.04       139.04 o                         
   8  -4   2        942.76       2160.13       105.95 o                         
   9  -4   2        999.11        962.64        45.43 o                         
  10  -4   2         62.48        279.66        24.00 o                         
  11  -4   2         81.22         91.78        11.49 o                         
  12  -4   2         87.40        339.11        15.88 o                         
  13  -4   2         30.05         92.04        12.90 o                         
 -14  -3   2        137.95        143.17        26.82 o                         
 -13  -3   2         23.64         65.26        27.23 o                         
 -12  -3   2        177.73        286.85        26.89 o                         
 -11  -3   2       1024.15       1347.42        48.53 o                         
 -10  -3   2        246.83        719.37        41.40 o                         
  -9  -3   2        537.57       3226.76       110.55 o                         
  -8  -3   2        585.38       2294.58       121.31 o                         
  -7  -3   2       1220.73       1525.61        66.69 o                         
  -6  -3   2       7244.10       9245.95       980.74 o                         
  -5  -3   2       4809.59       5017.14       305.27 o                         
  -4  -3   2       1018.21       1302.88        91.49 o                         
  -3  -3   2       3686.48       5094.79       433.39 o                         
  -2  -3   2       1249.36       1609.23       146.25 o                         
  -1  -3   2       7020.87       7631.61       310.32 o                         
   0  -3   2       5789.36       7247.47       347.60 o                         
   1  -3   2       3740.61       4605.38       220.77 o                         
   2  -3   2       1142.32       1635.28       105.55 o                         
   3  -3   2        983.86       1398.29       169.79 o                         
   4  -3   2        342.66        519.81        48.52 o                         
   5  -3   2        215.66        217.90        58.48 o                         
   6  -3   2        452.54        813.04       252.92 o                         
   7  -3   2        301.79        640.68        19.92 o                         
   8  -3   2        297.44        557.54        25.24 o                         
   9  -3   2        296.51        291.37        21.53 o                         
  10  -3   2        223.95        452.58        35.60 o                         
  11  -3   2        205.72        649.45        24.71 o                         
  12  -3   2         61.45         73.14        13.98 o                         
  13  -3   2          9.69         48.01        26.44 o                         
  14  -3   2         98.96        175.51        22.96 o                         
 -13  -2   2         82.54         93.70        15.87 o                         
 -12  -2   2         73.27       1403.21       124.91 o                         
 -11  -2   2        618.03        584.64        26.31 o                         
 -10  -2   2       7762.58       7116.64       210.28 o                         
  -9  -2   2       2941.87       3038.86        97.81 o                         
  -8  -2   2       1060.02       2001.11        63.45 o                         
  -7  -2   2        377.99        657.83       119.80 o                         
  -6  -2   2       4341.36       5048.27       301.88 o                         
  -5  -2   2        368.99        403.41        41.61 o                         
  -4  -2   2       1058.56       1138.40        53.97 o                         
  -3  -2   2       3724.54       4541.93       221.40 o                         
  -2  -2   2        302.35        226.92        38.03 o                         
  -1  -2   2       6611.56       6470.77       266.08 o                         
   0  -2   2       2244.01       2451.42       118.95 o                         
   1  -2   2       5865.83       6453.86       383.86 o                         
   2  -2   2       1405.02       1208.65        79.20 o                         
   3  -2   2       9611.47      13259.41      1105.08 o                         
   4  -2   2       3701.38       4747.03       285.92 o                         
   5  -2   2       2629.92       3171.04       280.77 o                         
   6  -2   2       1895.75       3141.32       273.59 o                         
   8  -2   2        639.51       1393.51        71.27 o                         
   9  -2   2        830.29       1158.34        60.40 o                         
  10  -2   2        449.65        845.78        47.59 o                         
  11  -2   2        523.20        581.25        26.64 o                         
  12  -2   2         86.98        620.95        61.48 o                         
  13  -2   2        108.07        108.87        21.22 o                         
  14  -2   2        458.90        453.33        43.29 o                         
 -15  -1   2        322.30        174.59        21.25 o                         
 -14  -1   2         42.39         73.29        24.46 o                         
 -13  -1   2         91.19        162.74        23.06 o                         
 -12  -1   2        311.79        819.75        51.67 o                         
 -11  -1   2       1158.07       1733.25        91.42 o                         
 -10  -1   2        535.73       1531.87       203.59 o                         
  -9  -1   2       3964.87       4750.55       151.65 o                         
  -8  -1   2       2989.74       3330.22       169.28 o                         
  -7  -1   2       1034.40       1162.67        67.32 o                         
  -6  -1   2       1574.88       1861.49        97.26 o                         
  -4  -1   2       5863.90       5999.98       338.87 o                         
  -3  -1   2       5994.33       6824.59       282.67 o                         
  -2  -1   2       3470.05       3067.54       149.95 o                         
  -1  -1   2      76365.77      66119.06      3096.32 o                         
   0  -1   2       1296.24       1476.13        87.72 o                         
   1  -1   2      47847.77      47800.44      2277.79 o                         
   2  -1   2      17844.25      17424.65       834.92 o                         
   3  -1   2      12236.82      15542.21       741.07 o                         
   4  -1   2       3331.25       3268.11       160.44 o                         
   5  -1   2        975.26       1047.47        80.47 o                         
   6  -1   2       1561.26       1913.69       123.42 o                         
   7  -1   2        518.86        636.13        80.87 o                         
   8  -1   2        531.97        687.91        62.47 o                         
   9  -1   2       1596.11       1999.52       114.61 o                         
  10  -1   2        572.50        663.05        46.59 o                         
  11  -1   2       2489.87       2056.60        82.21 o                         
  12  -1   2         50.03        423.47        35.29 o                         
  13  -1   2        236.54        250.56        23.55 o                         
  14  -1   2         66.50        223.90        30.46 o                         
 -15   0   2         32.62          5.33        16.69 o                         
 -14   0   2        207.58        288.55        36.96 o                         
 -13   0   2        569.02        517.64        56.53 o                         
 -11   0   2        590.07       3755.81       861.76 o                         
 -10   0   2       1954.04       2708.08       168.80 o                         
  -9   0   2       1177.20       1544.15        86.63 o                         
  -8   0   2       3603.13       3568.35       222.18 o                         
  -7   0   2         15.42         42.90        29.78 o                         
  -6   0   2        447.97        612.38        47.13 o                         
  -5   0   2         74.59        468.30        58.65 o                         
  -4   0   2       3077.18       2974.37       127.06 o                         
  -3   0   2       1000.84       1401.33        61.27 o                         
  -2   0   2      26766.03      14873.21      1579.09 o                         
  -1   0   2       1746.69       1660.51       139.01 o                         
   1   0   2        111.10         39.29         5.83 o                         
   2   0   2       8210.22       2153.94       272.64 o                         
   3   0   2          4.89         19.63        18.53 o                         
   4   0   2        175.01         92.17        29.81 o                         
   5   0   2        480.08        484.92        34.55 o                         
   6   0   2       8192.24       9105.46       437.16 o                         
   7   0   2        680.72        836.34        66.85 o                         
   8   0   2        492.53        627.54        83.43 o                         
   9   0   2        390.92        436.89        45.00 o                         
  10   0   2       1172.72       1971.42        86.69 o                         
  11   0   2        251.69        205.95        19.84 o                         
  12   0   2        304.19        278.15        37.18 o                         
  13   0   2       1080.72        873.73        82.50 o                         
  14   0   2         75.30         78.26        26.14 o                         
 -15   1   2        319.29        217.27        27.79 o                         
 -14   1   2         43.58         55.38        25.68 o                         
 -13   1   2         92.71        160.84        34.52 o                         
 -12   1   2        309.83        439.02       102.77 o                         
 -11   1   2       1159.11       1305.86       118.77 o                         
 -10   1   2        539.66        850.39        65.48 o                         
  -9   1   2       3953.41       4433.91       168.80 o                         
  -8   1   2       2996.39       3205.42       243.85 o                         
  -7   1   2       1032.54       1037.08        81.79 o                         
  -6   1   2       1575.30       1782.22       124.85 o                         
  -4   1   2       5892.98       6089.73       295.33 o                         
  -3   1   2       5972.74       6909.96       330.37 o                         
  -2   1   2       3491.12       3208.10       155.34 o                         
  -1   1   2      76331.48      66705.13      4551.84 o                         
   0   1   2       1296.81       1712.38       142.92 o                         
   1   1   2      47938.43      45708.43      2661.28 o                         
   2   1   2      17802.45      17019.15       816.70 o                         
   3   1   2      12244.44      14114.30      1026.87 o                         
   4   1   2       3334.65       3072.78       151.48 o                         
   5   1   2        975.11       1191.61        79.95 o                         
   6   1   2       1560.39       1822.85       117.66 o                         
   7   1   2        525.60        634.08        75.22 o                         
   8   1   2        528.34        546.92        76.10 o                         
   9   1   2       1600.83       1639.35       104.91 o                         
  10   1   2        562.34        596.48        43.65 o                         
  11   1   2       2505.93       2247.13       114.50 o                         
  12   1   2         49.61        109.00        21.35 o                         
  13   1   2        240.24        269.10        40.88 o                         
  14   1   2         68.39        160.25        30.91 o                         
  15   1   2        110.91         53.78        18.19 o                         
 -15   2   2          9.42         93.85        17.81 o                         
 -14   2   2         64.69        137.57        28.34 o                         
 -13   2   2         80.07         76.40        18.68 o                         
 -12   2   2         69.95        427.66        48.47 o                         
 -11   2   2        625.07        576.02        29.64 o                         
 -10   2   2       7754.31       7855.63       522.85 o                         
  -9   2   2       2943.50       3088.28       157.54 o                         
  -8   2   2       1064.17       1340.63        99.82 o                         
  -7   2   2        378.66        566.65        69.65 o                         
  -6   2   2       4343.92       4755.47       405.99 o                         
  -5   2   2        371.40        397.95        54.01 o                         
  -4   2   2       1048.61       1090.44        58.47 o                         
  -3   2   2       3699.06       4665.60       195.38 o                         
  -2   2   2        304.66        144.88        16.99 o                         
  -1   2   2       6602.77       7020.25       331.42 o                         
   0   2   2       2244.07       2645.28       155.68 o                         
   1   2   2       5849.96       6295.22       303.55 o                         
   2   2   2       1404.35       1149.34       131.26 o                         
   3   2   2       9636.27      11582.91       965.58 o                         
   4   2   2       3720.54       4377.49       262.53 o                         
   5   2   2       2626.70       3471.55       301.20 o                         
   6   2   2       1877.17       2642.30       235.56 o                         
   7   2   2        881.89       1877.98       176.05 o                         
   8   2   2        636.80        648.58        45.12 o                         
   9   2   2        832.70        940.74        53.11 o                         
  10   2   2        460.68        426.66        26.77 o                         
  11   2   2        525.07        457.87        29.75 o                         
  13   2   2        111.39         82.43        18.97 o                         
  15   2   2        130.14         57.95        16.19 o                         
 -13   3   2         24.22         22.92        22.52 o                         
 -12   3   2        178.98        269.67        27.62 o                         
 -11   3   2       1016.23       1055.13        55.88 o                         
 -10   3   2        246.59        544.95        67.51 o                         
  -9   3   2        546.38       1044.59        97.97 o                         
  -8   3   2        584.58       1393.89       164.91 o                         
  -7   3   2       1217.51       1508.31        58.73 o                         
  -6   3   2       7245.00       7936.01       671.48 o                         
  -5   3   2       4803.28       4582.13       391.53 o                         
  -4   3   2       1031.80       1158.46       108.28 o                         
  -3   3   2       3693.17       4398.73       262.73 o                         
  -2   3   2       1255.71       1477.12       137.67 o                         
  -1   3   2       7043.62       8230.62       484.21 o                         
   0   3   2       5787.84       6993.21       413.10 o                         
   1   3   2       3705.88       4097.38       243.20 o                         
   2   3   2       1141.65       1428.01       130.02 o                         
   3   3   2        977.18       1205.44        76.88 o                         
   4   3   2        337.56        535.92        82.91 o                         
   6   3   2        453.78        774.28        96.13 o                         
   7   3   2        300.84        618.64        25.04 o                         
   8   3   2        297.25        378.26        30.54 o                         
   9   3   2        293.45        269.88        16.95 o                         
  10   3   2        218.42        297.16        22.34 o                         
  11   3   2        205.80        217.59        36.81 o                         
  12   3   2         60.58        130.41        29.08 o                         
 -13   4   2         15.96         16.49        13.74 o                         
 -12   4   2         29.03         46.76        22.93 o                         
 -11   4   2        411.63        400.91        25.06 o                         
 -10   4   2        345.66        422.40        31.66 o                         
  -9   4   2        271.78        408.22        19.37 o                         
  -8   4   2        489.12       1214.08       141.42 o                         
  -7   4   2       2398.89       2411.98        94.12 o                         
  -6   4   2       5348.28       5282.56       197.55 o                         
  -5   4   2       2124.95       3027.01       209.08 o                         
  -4   4   2        159.60        263.03        38.02 o                         
  -3   4   2       2893.69       3399.68       203.59 o                         
  -2   4   2        845.00       1036.90        98.02 o                         
  -1   4   2       1187.24       1549.49        95.44 o                         
   0   4   2         96.88        133.98        41.19 o                         
   1   4   2        945.33       1247.74        79.03 o                         
   2   4   2       3698.56       3553.18       244.67 o                         
   3   4   2       2086.85       2938.34       252.91 o                         
   4   4   2       1167.57       1318.42       121.70 o                         
   5   4   2       1742.29       2007.60        78.82 o                         
   6   4   2        420.58        432.88        29.80 o                         
   7   4   2       2643.18       2718.89       113.70 o                         
   8   4   2        947.04       1603.55       165.12 o                         
   9   4   2       1002.87       1070.64        44.64 o                         
  10   4   2         61.92        223.40        23.08 o                         
  11   4   2         82.44         79.29        16.01 o                         
  12   4   2         90.46        172.24        30.66 o                         
  13   4   2         29.39         63.56        21.17 o                         
 -12   5   2        140.86        109.82        19.34 o                         
 -11   5   2        108.40        180.77        61.26 o                         
 -10   5   2         79.00        168.63        38.81 o                         
  -9   5   2        410.67        585.48        28.30 o                         
  -8   5   2        384.90        454.02        23.77 o                         
  -7   5   2        301.68        305.48        17.03 o                         
  -6   5   2       1650.00       1825.15        78.41 o                         
  -5   5   2        983.46       1612.47        93.23 o                         
  -4   5   2       3169.37       2968.52       176.77 o                         
  -3   5   2       1329.88       1532.29        75.84 o                         
  -2   5   2        226.80        342.37        27.00 o                         
  -1   5   2        524.04        613.19        40.85 o                         
   0   5   2        449.79        657.44        34.84 o                         
   1   5   2        868.02        916.22        57.20 o                         
   2   5   2       5008.31       5249.50       277.50 o                         
   3   5   2        713.71        849.89        66.58 o                         
   4   5   2       7101.60       7108.26       288.52 o                         
   5   5   2       1678.29       1918.20       105.25 o                         
   6   5   2       1041.47       1314.83        52.05 o                         
   7   5   2       2855.74       2656.46       101.21 o                         
   8   5   2         84.19        644.27        60.41 o                         
   9   5   2        172.16        244.13        18.34 o                         
  10   5   2        443.68        374.67        22.72 o                         
  11   5   2        227.33        237.46        20.49 o                         
  12   5   2        133.92        134.67        46.00 o                         
 -11   6   2        356.84        465.64        41.51 o                         
 -10   6   2        566.20        668.44        42.58 o                         
  -9   6   2        156.08        358.04        36.94 o                         
  -8   6   2        923.73       1009.78        62.64 o                         
  -7   6   2        805.96       1626.82        98.61 o                         
  -6   6   2         72.24        235.89        30.70 o                         
  -5   6   2        117.58        423.43        44.50 o                         
  -4   6   2       1007.32       1798.46       109.03 o                         
  -3   6   2        400.25        591.18        56.97 o                         
  -2   6   2       4893.67       4731.51       228.40 o                         
  -1   6   2        294.20        321.61        21.08 o                         
   0   6   2        461.47       1116.66        56.88 o                         
   1   6   2        447.24        485.63        30.36 o                         
   2   6   2       3227.45       3576.65       172.87 o                         
   3   6   2       2481.77       2562.47       216.49 o                         
   4   6   2        653.29        825.04        66.02 o                         
   5   6   2        745.23        796.65        51.21 o                         
   6   6   2        195.70        311.58        35.53 o                         
   7   6   2         77.70        137.33        17.26 o                         
   8   6   2        208.28        246.92        36.99 o                         
   9   6   2         97.08        154.68        16.18 o                         
  10   6   2         29.03         97.60        35.10 o                         
  11   6   2         26.94         46.70        12.25 o                         
  -9   7   2        687.49       1079.27        75.31 o                         
  -8   7   2         28.91        170.11        22.68 o                         
  -7   7   2        271.81        583.30        53.77 o                         
  -6   7   2        304.22        450.43        31.16 o                         
  -5   7   2         19.52         72.91        15.42 o                         
  -4   7   2        172.70        344.82        37.71 o                         
  -3   7   2        767.77        882.77        56.08 o                         
  -2   7   2        308.99        541.53        41.95 o                         
  -1   7   2       2428.35       2866.98       139.36 o                         
   0   7   2       1370.31       1454.18        88.39 o                         
   1   7   2       2411.67       2697.96       131.36 o                         
   2   7   2        461.93        621.49        44.83 o                         
   3   7   2        291.57        620.98        41.26 o                         
   4   7   2        553.28        802.07        72.17 o                         
   5   7   2        135.17        143.89        23.55 o                         
   6   7   2          8.91         47.86        18.43 o                         
   7   7   2         98.88        154.48        22.60 o                         
   8   7   2          8.17         89.84        17.57 o                         
   9   7   2        168.57        299.90        27.92 o                         
  -7   8   2        217.87        317.84        29.66 o                         
  -6   8   2         80.81        116.04        11.85 o                         
  -5   8   2         79.69        104.97        16.91 o                         
  -4   8   2         15.76         72.39        11.77 o                         
  -3   8   2        345.25        336.56        23.61 o                         
  -1   8   2         50.18         31.72         8.74 o                         
   0   8   2        100.84        138.72        13.77 o                         
   1   8   2         47.09         30.99        10.05 o                         
   2   8   2        265.19        303.30        32.15 o                         
   3   8   2         58.80        102.29        12.48 o                         
   4   8   2         65.36         73.52        17.61 o                         
   5   8   2        377.95        445.35        40.75 o                         
   6   8   2        184.69        219.42        16.53 o                         
   7   8   2         41.26         65.82        12.52 o                         
  -7  -8   3        136.10        147.35        16.03 o                         
  -6  -8   3        186.47         96.71        23.06 o                         
  -5  -8   3         20.05          3.15        10.72 o                         
   4  -8   3         32.80         19.14        17.89 o                         
   5  -8   3         12.22        149.91        20.82 o                         
   6  -8   3        108.56         97.36         9.90 o                         
   7  -8   3        109.69         57.44         8.95 o                         
  -9  -7   3        806.17        795.26        41.99 o                         
  -8  -7   3        247.47        141.01        12.78 o                         
  -7  -7   3        733.22        636.93        30.63 o                         
  -6  -7   3        173.83        104.81        17.77 o                         
  -5  -7   3         98.85         98.13        18.28 o                         
  -4  -7   3        632.16        553.17        56.86 o                         
   4  -7   3         55.93        217.64        34.18 o                         
   5  -7   3        205.47        201.71        33.58 o                         
   6  -7   3        211.70        159.59        15.96 o                         
   7  -7   3        125.84        123.38        14.54 o                         
   8  -7   3        274.98        133.06        13.01 o                         
   9  -7   3         73.11        132.84        15.11 o                         
 -11  -6   3        274.65        291.69        15.03 o                         
 -10  -6   3        111.74        525.48        28.47 o                         
  -9  -6   3        462.05        402.41        21.03 o                         
  -8  -6   3        104.55        357.46        25.75 o                         
  -7  -6   3       1920.69       1521.15        66.47 o                         
  -6  -6   3        388.98        517.33        40.64 o                         
  -5  -6   3        874.14       1114.53       100.65 o                         
  -4  -6   3       1868.78       2094.78       212.86 o                         
  -3  -6   3         59.02        315.20        90.70 o                         
  -2  -6   3       1115.88       1851.31       192.42 o                         
  -1  -6   3         67.61        133.42        48.96 o                         
   0  -6   3       7145.05       7118.42       636.93 o                         
   1  -6   3        103.43        183.70        50.58 o                         
   2  -6   3        703.68       1322.74       152.07 o                         
   3  -6   3        473.25        764.65       114.58 o                         
   4  -6   3        686.74       1037.99       133.87 o                         
   6  -6   3         81.98        168.17        21.41 o                         
   7  -6   3        105.76        124.96        17.83 o                         
   8  -6   3         49.33        209.06        16.54 o                         
   9  -6   3         22.00         70.69        13.39 o                         
  10  -6   3        177.05        200.57        15.88 o                         
  11  -6   3        156.01         70.29         7.54 o                         
 -13  -5   3        613.95        250.59        26.36 o                         
 -12  -5   3         84.15        120.78         9.92 o                         
 -11  -5   3        200.28        246.67        12.30 o                         
 -10  -5   3        228.94        224.85        18.97 o                         
  -9  -5   3        195.49        362.46        24.07 o                         
  -8  -5   3         29.36        956.45        41.60 o                         
  -7  -5   3         41.64        589.05        51.89 o                         
  -6  -5   3       2020.37       3751.94       176.23 o                         
  -5  -5   3       3283.78       3110.58       283.29 o                         
  -4  -5   3       1323.98       2107.99       412.33 o                         
  -3  -5   3       2538.59       3549.16       373.01 o                         
  -2  -5   3       1252.79       1632.36       213.71 o                         
  -1  -5   3         93.47        174.53        33.31 o                         
   0  -5   3        516.48        639.98        48.17 o                         
   1  -5   3        147.68        269.47        59.80 o                         
   2  -5   3       3927.90       4772.60       251.31 o                         
   3  -5   3       1632.82       1695.33       120.45 o                         
   4  -5   3       4598.22       6529.93      1077.60 o                         
   5  -5   3       2720.48       2798.59       171.08 o                         
   6  -5   3       7962.82       7273.17       520.86 o                         
   7  -5   3       1110.92       2153.06       105.70 o                         
   8  -5   3        125.91        160.27        18.20 o                         
   9  -5   3        118.44        194.63        22.66 o                         
  10  -5   3         57.68        347.72        22.22 o                         
  11  -5   3        313.39        318.14        13.81 o                         
  12  -5   3         84.47         67.92        10.70 o                         
 -13  -4   3         73.98         60.04        22.49 o                         
 -12  -4   3        221.18        209.96        15.67 o                         
 -11  -4   3         54.59        337.50        17.94 o                         
 -10  -4   3        582.10        651.52        30.37 o                         
  -9  -4   3        328.05        401.84        20.31 o                         
  -8  -4   3       1674.94       1452.14        41.07 o                         
  -7  -4   3        851.43       1553.12        74.79 o                         
  -6  -4   3       2452.20       4088.46       197.13 o                         
  -5  -4   3       6684.02       8239.03       496.96 o                         
  -4  -4   3        568.83        925.52       100.32 o                         
  -3  -4   3       4222.93       6224.84       302.46 o                         
  -2  -4   3       2986.58       3776.43       240.98 o                         
  -1  -4   3       2436.92       2512.41       161.25 o                         
   0  -4   3        540.26        727.98        46.56 o                         
   1  -4   3       2564.92       2802.82       139.65 o                         
   2  -4   3        837.39       1030.36       144.44 o                         
   3  -4   3       3571.42       4665.28       355.99 o                         
   4  -4   3       2729.48       3027.88       204.95 o                         
   5  -4   3       1953.88       2242.51       208.54 o                         
   6  -4   3        312.02        351.93        33.12 o                         
   7  -4   3       3008.18       3131.94       105.14 o                         
   8  -4   3        725.09       1100.48        54.64 o                         
   9  -4   3        822.69       1013.23        47.60 o                         
  10  -4   3        571.80        474.27        29.03 o                         
  11  -4   3         71.62        101.65        10.90 o                         
  12  -4   3         41.46         99.87        11.97 o                         
  13  -4   3        221.89        126.22        13.61 o                         
 -14  -3   3         37.55        146.19        23.73 o                         
 -13  -3   3         48.29         74.22        26.07 o                         
 -12  -3   3        174.71        192.68        22.97 o                         
 -11  -3   3        774.49        935.80        35.00 o                         
 -10  -3   3        693.94        709.43        40.88 o                         
  -9  -3   3       4730.07       3619.84       143.97 o                         
  -8  -3   3       2363.24       2551.23        71.98 o                         
  -7  -3   3        667.29        706.02        52.49 o                         
  -6  -3   3        452.12        799.49       197.03 o                         
  -5  -3   3       1008.36       1180.26        86.66 o                         
  -4  -3   3       1119.60       1161.41        84.13 o                         
  -3  -3   3       2447.24       3139.35       273.10 o                         
  -2  -3   3       2640.86       3104.57       268.11 o                         
  -1  -3   3       6886.17       7374.15       349.90 o                         
   0  -3   3       6772.93       9621.08       395.20 o                         
   1  -3   3       8301.57       9652.14       520.89 o                         
   2  -3   3       1936.30       2238.04       244.64 o                         
   3  -3   3        935.58       1020.40       107.29 o                         
   4  -3   3       4111.97       4195.55       249.45 o                         
   5  -3   3       1077.90        958.98        58.89 o                         
   6  -3   3       1102.81       1263.40        72.49 o                         
   7  -3   3       1341.23       1143.30        39.62 o                         
   8  -3   3       1273.45       1035.19        68.37 o                         
   9  -3   3         67.55        191.17        25.60 o                         
  10  -3   3         89.44        242.15        15.02 o                         
  11  -3   3         46.80        348.33        17.07 o                         
  12  -3   3        216.05        214.94        19.34 o                         
  13  -3   3         59.52         54.37        26.15 o                         
  14  -3   3         43.89        144.30        21.39 o                         
 -14  -2   3         43.62         38.27        14.89 o                         
 -13  -2   3         91.45         59.17        15.27 o                         
 -12  -2   3       2481.00       2638.31       128.60 o                         
 -11  -2   3        105.64        477.75        42.08 o                         
 -10  -2   3        612.26       6908.33       229.45 o                         
  -9  -2   3        527.34       2229.98       105.82 o                         
  -8  -2   3       2195.97       2053.69        61.67 o                         
  -7  -2   3        749.86       1133.92       251.37 o                         
  -6  -2   3       4724.00       6286.51       307.37 o                         
  -5  -2   3       1448.88       1884.86        84.62 o                         
  -4  -2   3        809.15        926.15        56.99 o                         
  -3  -2   3        933.56       1151.34        59.97 o                         
  -2  -2   3       8881.42       8823.09       363.26 o                         
  -1  -2   3       3111.67       3092.02       113.53 o                         
   0  -2   3        913.90       1101.83        68.69 o                         
   1  -2   3       4090.13       4407.37       210.56 o                         
   2  -2   3       8246.58       8159.13       378.77 o                         
   3  -2   3        722.90        944.90        92.85 o                         
   4  -2   3       3172.73       3688.19       224.81 o                         
   5  -2   3       1399.59       2035.85       133.11 o                         
   6  -2   3       1282.07       1519.45       189.47 o                         
   7  -2   3        113.64        238.52        62.85 o                         
   8  -2   3        518.51        787.80        32.82 o                         
   9  -2   3        453.23        749.41        36.01 o                         
  10  -2   3        110.59        433.87        16.94 o                         
  11  -2   3        412.71        562.74        26.27 o                         
  12  -2   3        518.76        510.55        28.20 o                         
  13  -2   3        274.82        186.54        23.63 o                         
  14  -2   3         20.63        213.89        26.83 o                         
 -15  -1   3         77.50         90.60        16.86 o                         
 -14  -1   3         86.77         41.02        23.56 o                         
 -13  -1   3         59.32         58.98        20.28 o                         
 -12  -1   3       1078.55       1442.61        73.51 o                         
 -11  -1   3       1839.45       2003.93        89.89 o                         
 -10  -1   3       1321.02       2393.50       171.77 o                         
  -9  -1   3        978.08       3469.46       208.38 o                         
  -8  -1   3       1604.78       2252.14       118.66 o                         
  -7  -1   3        200.65        285.36        31.60 o                         
  -6  -1   3       1636.28       1752.30        92.89 o                         
  -5  -1   3       8576.87       7938.96       422.59 o                         
  -4  -1   3       1289.42       1529.35       109.97 o                         
  -3  -1   3       7260.60       7460.67       308.11 o                         
  -2  -1   3       5049.57       3655.16       218.75 o                         
  -1  -1   3      13293.15       9949.26       467.28 o                         
   0  -1   3       8925.58      10054.47       514.83 o                         
   1  -1   3      20864.91      19752.56       810.92 o                         
   2  -1   3       4805.37       3230.78       156.36 o                         
   3  -1   3        430.03        436.98        42.50 o                         
   4  -1   3        143.25        182.22        42.35 o                         
   5  -1   3       7125.53       7332.64       351.14 o                         
   6  -1   3       4492.41       5526.31       332.49 o                         
   7  -1   3       2427.59       2305.87       208.87 o                         
   8  -1   3        639.38        838.21       149.18 o                         
   9  -1   3        927.11       1280.54        93.21 o                         
  10  -1   3        788.96        953.91        43.72 o                         
  11  -1   3       1163.82       1747.52        81.02 o                         
  12  -1   3        438.81        435.77        29.61 o                         
  13  -1   3        290.84        297.90        22.32 o                         
  14  -1   3         82.94         69.48        22.42 o                         
 -15   0   3         45.02         38.25        19.04 o                         
 -14   0   3        183.59        357.55        41.62 o                         
 -13   0   3         68.42        180.65        34.33 o                         
 -12   0   3        698.49       1211.26        77.60 o                         
 -11   0   3       9000.61       8142.24       655.99 o                         
 -10   0   3        489.09       1470.70       134.73 o                         
  -9   0   3       1173.90       1411.63        88.99 o                         
  -8   0   3       1183.19       1617.28       110.35 o                         
  -7   0   3        253.90        247.64        32.38 o                         
  -6   0   3         59.88        141.13        26.25 o                         
  -5   0   3       1983.31       1900.77        89.09 o                         
  -4   0   3       2710.59       2755.38       117.63 o                         
  -3   0   3       3181.30       3482.56       145.00 o                         
  -2   0   3     122251.84      93608.30      8922.04 o                         
  -1   0   3        610.84        478.39        29.48 o                         
   0   0   3          0.44          6.30         2.41 o                         
   1   0   3        261.20        132.66        17.38 o                         
   2   0   3        606.94        151.82        27.01 o                         
   3   0   3        228.12        308.96        26.25 o                         
   4   0   3        699.28        793.76        55.37 o                         
   5   0   3       2439.61       2423.92       122.40 o                         
   6   0   3         77.61        156.79        61.73 o                         
   7   0   3         76.06        144.92        33.06 o                         
   8   0   3       7067.88       6775.82       580.78 o                         
   9   0   3        149.16        233.60        28.88 o                         
  10   0   3       8469.29       7917.81       336.91 o                         
  11   0   3         22.90        105.49        20.58 o                         
  12   0   3        610.25        533.00        40.38 o                         
  14   0   3         56.02        116.00        26.87 o                         
 -15   1   3         78.18         82.03        20.54 o                         
 -14   1   3         89.04         62.65        26.11 o                         
 -13   1   3         60.42         47.40        17.95 o                         
 -12   1   3       1082.88       1344.33       107.94 o                         
 -11   1   3       1844.73       1814.67        96.03 o                         
 -10   1   3       1322.36       2094.51       117.68 o                         
  -9   1   3        980.41       1629.41        95.03 o                         
  -8   1   3       1599.40       1976.07       129.77 o                         
  -7   1   3        197.70        353.73        39.91 o                         
  -6   1   3       1623.78       1740.31       111.40 o                         
  -5   1   3       8601.78       8381.54       403.77 o                         
  -4   1   3       1277.97       1654.85       100.15 o                         
  -3   1   3       7332.36       7976.51       383.02 o                         
  -2   1   3       5032.60       4600.46       493.27 o                         
  -1   1   3      13242.93      10056.79       833.81 o                         
   0   1   3       8925.10       9119.31       529.88 o                         
   1   1   3      20892.02      19500.25       930.43 o                         
   2   1   3       4777.84       3179.51       154.60 o                         
   3   1   3        444.03        424.21        35.32 o                         
   4   1   3        150.55        193.76        54.60 o                         
   5   1   3       7137.57       6947.09       412.08 o                         
   6   1   3       4523.81       5275.15       316.92 o                         
   7   1   3       2425.61       2212.14       202.02 o                         
   8   1   3        635.56        783.40        57.61 o                         
   9   1   3        930.56        959.77        69.87 o                         
  10   1   3        795.56        689.31        49.61 o                         
  11   1   3       1160.88       1267.13       116.07 o                         
  12   1   3        439.95        380.77        32.08 o                         
  13   1   3        291.21        331.70        44.17 o                         
  14   1   3         84.65         61.92        25.61 o                         
  15   1   3         39.55         34.76        16.75 o                         
 -15   2   3        414.44        329.86        32.99 o                         
 -14   2   3         43.63         59.73        40.26 o                         
 -13   2   3         92.04        121.38        37.25 o                         
 -12   2   3       2482.59       2462.12       120.98 o                         
 -11   2   3        106.55        233.75        23.72 o                         
 -10   2   3        607.90       3674.27       585.22 o                         
  -9   2   3        525.96        844.82        58.32 o                         
  -8   2   3       2197.69       2440.20        95.81 o                         
  -7   2   3        745.83        793.14        85.82 o                         
  -6   2   3       4672.82       6082.17       515.66 o                         
  -5   2   3       1448.49       1749.05       119.62 o                         
  -4   2   3        794.37       1005.99        61.20 o                         
  -3   2   3        932.55       1170.83        52.49 o                         
  -2   2   3       8881.48       8822.84       363.07 o                         
  -1   2   3       3109.19       3265.06       213.14 o                         
   0   2   3        914.25       1230.86        73.95 o                         
   1   2   3       4102.41       4225.04       201.62 o                         
   2   2   3       8230.90       7821.61       375.18 o                         
   3   2   3        723.27        964.64        90.56 o                         
   4   2   3       3208.30       3696.10       316.64 o                         
   5   2   3       1400.10       1731.38       159.38 o                         
   6   2   3       1287.04       1399.26       135.41 o                         
   7   2   3        113.73        222.29        50.33 o                         
   8   2   3        518.47        544.73        34.44 o                         
   9   2   3        453.02        485.54        33.32 o                         
  10   2   3        109.58        332.15        35.82 o                         
  11   2   3        410.81        416.76        27.99 o                         
  12   2   3        518.10        482.77        37.62 o                         
  13   2   3        274.33        200.57        25.79 o                         
  15   2   3        104.84         92.33        17.21 o                         
 -13   3   3         47.57         45.44        21.80 o                         
 -12   3   3        173.18        242.49        38.06 o                         
 -11   3   3        777.24       1029.78        67.47 o                         
 -10   3   3        692.79        745.51        31.36 o                         
  -9   3   3       4737.18       4211.49       175.35 o                         
  -8   3   3       2356.37       2812.09       106.35 o                         
  -7   3   3        670.58        856.97        46.04 o                         
  -6   3   3        458.92        764.63        83.69 o                         
  -5   3   3       1002.87       1110.34       106.70 o                         
  -4   3   3       1119.00       1161.91       105.09 o                         
  -3   3   3       2447.36       2706.70       164.14 o                         
  -2   3   3       2647.57       2782.95       136.32 o                         
  -1   3   3       6849.90       7286.76       427.33 o                         
   0   3   3       6772.01       8951.23       526.93 o                         
   1   3   3       8328.24       8827.74       521.02 o                         
   2   3   3       1918.27       2067.32       124.83 o                         
   3   3   3        938.69       1010.53        65.78 o                         
   4   3   3       4109.74       4252.20       278.47 o                         
   5   3   3       1075.14        982.42        78.18 o                         
   6   3   3       1113.00       1330.60        89.69 o                         
   7   3   3       1342.25       1358.21        44.88 o                         
   8   3   3       1285.32       1140.09        42.21 o                         
   9   3   3         69.38        109.57        30.09 o                         
  10   3   3         89.70        119.00        15.18 o                         
  11   3   3         47.41        140.14        32.92 o                         
  12   3   3        214.43        240.50        35.44 o                         
  14   3   3         46.30         93.46        21.74 o                         
 -13   4   3         75.60         68.77        14.77 o                         
 -12   4   3        218.34        218.59        23.00 o                         
 -11   4   3         55.68        288.89        94.59 o                         
 -10   4   3        580.42        645.62        36.84 o                         
  -9   4   3        326.62        363.75        20.54 o                         
  -8   4   3       1675.14       1702.88        66.44 o                         
  -7   4   3        848.11       1285.43        57.65 o                         
  -6   4   3       2483.54       3395.15       118.43 o                         
  -5   4   3       6657.40       6579.11       388.19 o                         
  -4   4   3        569.75        717.29        71.37 o                         
  -3   4   3       4219.33       4791.00       332.60 o                         
  -2   4   3       2983.04       2902.17       175.74 o                         
  -1   4   3       2415.67       2259.63       236.55 o                         
   0   4   3        539.00        629.30        43.14 o                         
   1   4   3       2567.71       2445.93       147.19 o                         
   2   4   3        836.83        945.16       244.22 o                         
   3   4   3       3588.16       3919.47       334.26 o                         
   4   4   3       2716.19       2612.99       228.04 o                         
   5   4   3       1980.96       2174.72        75.90 o                         
   6   4   3        316.21        365.86        20.87 o                         
   7   4   3       3008.97       2965.42       114.41 o                         
   8   4   3        727.38        931.43        47.95 o                         
   9   4   3        823.53        834.85        65.67 o                         
  10   4   3        576.17        613.58        35.28 o                         
  11   4   3         69.47         72.42        17.49 o                         
  12   4   3         41.06         -3.55        27.17 o                         
  13   4   3        216.88        177.36        27.25 o                         
 -12   5   3         82.73         66.82        18.44 o                         
 -11   5   3        201.97        236.58        25.10 o                         
 -10   5   3        228.58        254.00        22.32 o                         
  -9   5   3        194.95        368.53        42.40 o                         
  -8   5   3         27.55        668.12       302.63 o                         
  -6   5   3       2013.59       2548.93       134.21 o                         
  -5   5   3       3301.11       3280.60       138.06 o                         
  -4   5   3       1339.63       1790.46       106.93 o                         
  -3   5   3       2529.80       2737.25       184.15 o                         
  -2   5   3       1266.03       1382.80       104.31 o                         
  -1   5   3         95.62        180.24        34.99 o                         
   0   5   3        517.05        635.33        35.09 o                         
   1   5   3        149.78        148.54        20.08 o                         
   2   5   3       3893.93       4250.21       180.50 o                         
   3   5   3       1639.31       1705.56        86.84 o                         
   4   5   3       4578.11       5228.17       329.98 o                         
   5   5   3       2714.04       2763.56       114.83 o                         
   6   5   3       7969.49       7966.36       296.75 o                         
   7   5   3       1111.42       1482.63       139.55 o                         
   8   5   3        125.98        188.02        20.06 o                         
   9   5   3        118.87        195.66        18.43 o                         
  10   5   3         55.71        244.31        18.79 o                         
  11   5   3        315.93        298.81        28.86 o                         
  12   5   3         86.45         96.88        21.00 o                         
 -11   6   3        273.25        374.82        34.31 o                         
 -10   6   3        113.89        642.55        57.37 o                         
  -9   6   3        461.18        569.48        51.62 o                         
  -8   6   3        104.16        468.32        32.55 o                         
  -7   6   3       1927.99       1741.19        86.18 o                         
  -6   6   3        397.52        563.70        54.34 o                         
  -5   6   3        874.44       1063.10        66.56 o                         
  -4   6   3       1888.90       1805.36       109.44 o                         
  -2   6   3       1127.98       1752.41        86.86 o                         
  -1   6   3         67.66        163.50        18.70 o                         
   0   6   3       7144.14       7746.84       368.47 o                         
   1   6   3        102.93        217.70        48.63 o                         
   2   6   3        697.96       1268.22        78.38 o                         
   3   6   3        463.34        902.78       104.56 o                         
   4   6   3        682.26       1207.62       108.54 o                         
   5   6   3         67.09        349.36        93.98 o                         
   6   6   3         79.27        118.96        23.96 o                         
   7   6   3        103.04        190.30        19.10 o                         
   8   6   3         49.08        197.85        19.08 o                         
   9   6   3         22.49         78.59        13.53 o                         
  10   6   3        179.02        245.12        18.50 o                         
  11   6   3        159.14         90.44        14.07 o                         
  -9   7   3        811.60       1184.17        70.85 o                         
  -8   7   3        243.91        231.33        21.30 o                         
  -7   7   3        731.16        835.38        73.60 o                         
  -6   7   3        170.26        174.98        17.74 o                         
  -5   7   3         98.66        145.02        27.98 o                         
  -4   7   3        634.59        696.44        64.24 o                         
  -3   7   3        620.56        825.13        52.79 o                         
  -2   7   3        837.63       1090.69        67.94 o                         
  -1   7   3       1377.65       2039.49       100.10 o                         
   0   7   3         63.18        271.53        32.79 o                         
   1   7   3        603.75       1539.07       124.73 o                         
   2   7   3        644.92        964.44        75.75 o                         
   3   7   3        960.90       1207.78        74.14 o                         
   4   7   3         57.58        275.28        32.56 o                         
   5   7   3        203.73        258.62        21.90 o                         
   6   7   3        210.45        307.34        43.94 o                         
   7   7   3        124.16        144.95        22.75 o                         
   8   7   3        280.02        241.62        18.97 o                         
   9   7   3         76.31        165.15        28.12 o                         
  -7   8   3        135.88        205.91        14.72 o                         
  -6   8   3        188.19        177.43        14.48 o                         
  -5   8   3         17.25         49.80        10.78 o                         
  -4   8   3         85.69        164.61        15.11 o                         
  -3   8   3         65.46        136.36        22.21 o                         
  -2   8   3         93.05        163.76        23.51 o                         
  -1   8   3         28.37         49.39        20.69 o                         
   0   8   3         21.09         63.49        11.54 o                         
   1   8   3         17.46         30.90        10.01 o                         
   2   8   3        103.87        271.46        29.60 o                         
   3   8   3         41.69         81.75        11.82 o                         
   4   8   3         32.85         86.48        19.04 o                         
   6   8   3        110.90        167.77        14.27 o                         
   7   8   3        109.96         78.90        13.02 o                         
  -7  -8   4        268.54        185.03        52.74 o                         
  -6  -8   4        149.47         61.07        13.49 o                         
  -5  -8   4         63.95         30.25        11.37 o                         
  -4  -8   4         57.76         46.03        18.77 o                         
   4  -8   4        309.88        210.54        26.71 o                         
   5  -8   4         76.95         71.05        10.02 o                         
   6  -8   4        151.21        113.05         9.70 o                         
   7  -8   4         80.48         55.20        10.48 o                         
  -9  -7   4        671.41        518.47        23.75 o                         
  -8  -7   4         15.34         43.96        11.70 o                         
  -7  -7   4        266.41        344.07        20.82 o                         
  -6  -7   4         52.79         73.23        17.58 o                         
  -5  -7   4         38.23         34.28        21.42 o                         
   4  -7   4         22.20         40.59        26.46 o                         
   5  -7   4         68.96        131.57        29.69 o                         
   6  -7   4        468.04        389.24        25.88 o                         
   7  -7   4        221.99        135.08        14.38 o                         
   8  -7   4        281.38        273.90        15.96 o                         
   9  -7   4        184.57        154.02        10.88 o                         
 -11  -6   4        201.85        239.38        13.71 o                         
 -10  -6   4        518.90        649.43        33.07 o                         
  -9  -6   4         43.28        138.64        14.77 o                         
  -8  -6   4        239.46        502.87        24.63 o                         
  -7  -6   4        251.62        365.56        23.93 o                         
  -6  -6   4        238.32        362.39        46.69 o                         
  -5  -6   4        894.35        721.80        71.06 o                         
  -4  -6   4        623.02       1105.97       137.97 o                         
  -3  -6   4       1898.46       2633.56       254.31 o                         
  -2  -6   4       1011.49       1609.12       174.47 o                         
  -1  -6   4        666.09        763.01        79.24 o                         
   0  -6   4        529.27       1292.11       145.21 o                         
   1  -6   4        843.78        850.78        93.71 o                         
   2  -6   4        454.81        862.14       120.44 o                         
   3  -6   4         68.86        174.34        83.29 o                         
   4  -6   4        423.77        626.36       106.58 o                         
   5  -6   4        839.45        613.44        44.99 o                         
   6  -6   4         11.63         87.02        19.65 o                         
   7  -6   4        108.61        181.70        18.80 o                         
   8  -6   4        233.35        166.76        16.12 o                         
   9  -6   4        320.47        230.68        18.01 o                         
  10  -6   4        659.44        643.14        22.99 o                         
  11  -6   4         93.71        106.84         8.79 o                         
 -13  -5   4         72.93        280.24        28.36 o                         
 -12  -5   4        102.46        133.00        11.39 o                         
 -11  -5   4        212.90        265.65        13.25 o                         
 -10  -5   4         50.78         75.09        16.31 o                         
  -9  -5   4        299.66        595.28        31.43 o                         
  -8  -5   4       1522.21       1676.42        54.49 o                         
  -7  -5   4       1256.16        935.96        49.69 o                         
  -6  -5   4       3421.05       3717.91       225.15 o                         
  -5  -5   4       1417.16       2056.57       317.67 o                         
  -4  -5   4       3799.87       5669.55      1158.83 o                         
  -3  -5   4       1103.52       1356.24       265.34 o                         
  -2  -5   4       4473.08       5899.74       442.81 o                         
  -1  -5   4        609.43        659.73        75.57 o                         
   0  -5   4          5.18         26.57        28.40 o                         
   1  -5   4        250.42        348.13        50.36 o                         
   3  -5   4       1090.72       1317.29       257.47 o                         
   4  -5   4        869.53       1401.61       142.42 o                         
   6  -5   4       1123.44       3172.58       244.19 o                         
   7  -5   4         58.48        555.47        47.63 o                         
   8  -5   4        835.14        578.69        27.63 o                         
   9  -5   4         33.52        124.61        16.77 o                         
  10  -5   4         98.45        183.71        15.13 o                         
  11  -5   4         32.05        236.18        21.69 o                         
  12  -5   4         13.31         64.16         7.41 o                         
 -14  -4   4        343.41        352.35        33.32 o                         
 -13  -4   4         47.78         98.59        23.55 o                         
 -12  -4   4         33.34        265.96        19.68 o                         
 -11  -4   4        398.92        300.53        19.96 o                         
 -10  -4   4        416.43        519.83        26.28 o                         
  -9  -4   4        244.02        584.29        24.34 o                         
  -8  -4   4        283.41       1221.38        54.34 o                         
  -7  -4   4       1679.02       2993.87        96.51 o                         
  -6  -4   4       4175.75       4185.21       169.33 o                         
  -5  -4   4         69.39        663.33        85.59 o                         
  -4  -4   4       2460.03       2899.63       258.77 o                         
  -3  -4   4       2807.83       3919.77       196.42 o                         
  -2  -4   4       1333.51       1389.44       101.41 o                         
  -1  -4   4       1051.13       1375.78        93.42 o                         
   0  -4   4       2027.01       2470.69       107.34 o                         
   1  -4   4       1347.38       1670.93       101.09 o                         
   2  -4   4        414.40        584.71        88.56 o                         
   3  -4   4       3311.54       4244.09       258.79 o                         
   4  -4   4        552.99       1068.41       167.24 o                         
   5  -4   4       1940.05       2078.34       194.97 o                         
   6  -4   4       2702.11       2326.97       101.10 o                         
   7  -4   4        155.58       1245.91       116.09 o                         
   8  -4   4        133.79        540.20        28.22 o                         
   9  -4   4        867.16       1008.47        42.69 o                         
  10  -4   4        208.51        600.66        40.21 o                         
  11  -4   4         89.46        137.38        11.28 o                         
  12  -4   4         96.76        123.13        14.34 o                         
  13  -4   4         37.93        101.78        16.15 o                         
 -14  -3   4        174.49        208.41        27.16 o                         
 -13  -3   4         99.00         95.11        18.78 o                         
 -12  -3   4         94.69        164.71        22.33 o                         
 -11  -3   4        314.06       1175.09        39.88 o                         
 -10  -3   4        195.51        880.87       109.50 o                         
  -9  -3   4        579.57       1033.81        45.18 o                         
  -8  -3   4       1128.64       1707.74        49.15 o                         
  -7  -3   4         74.47        301.51        20.77 o                         
  -6  -3   4       1180.87       1841.88       365.89 o                         
  -5  -3   4        561.75        723.87        78.97 o                         
  -4  -3   4        203.90        327.73        90.69 o                         
  -3  -3   4        908.92       1242.14       120.27 o                         
  -2  -3   4        563.33        877.81        90.47 o                         
  -1  -3   4        889.17       1143.81        60.90 o                         
   0  -3   4        347.74        527.71        34.31 o                         
   1  -3   4       1538.24       2180.69       123.54 o                         
   2  -3   4       1393.63       1730.98       148.77 o                         
   3  -3   4       3415.49       4254.62       257.21 o                         
   4  -3   4       1434.05       1951.81       240.93 o                         
   5  -3   4        448.31        609.02       138.02 o                         
   6  -3   4       1826.74       2060.56       111.12 o                         
   7  -3   4        333.38        768.35        31.60 o                         
   8  -3   4        587.95       1120.08        54.67 o                         
   9  -3   4       1050.84        917.84        37.29 o                         
  10  -3   4        562.01        487.09        17.03 o                         
  11  -3   4       1507.90        986.32        32.47 o                         
  12  -3   4        157.17        240.46        15.79 o                         
  13  -3   4         22.79         48.40        25.85 o                         
  14  -3   4        366.69        276.46        29.57 o                         
 -14  -2   4         55.02         62.60        14.68 o                         
 -13  -2   4         10.70         51.34        15.17 o                         
 -12  -2   4        765.21       2937.14       154.28 o                         
 -11  -2   4        545.94        549.56        34.34 o                         
 -10  -2   4       9427.18       8121.62       238.76 o                         
  -9  -2   4       2970.75       2999.95        96.95 o                         
  -8  -2   4        622.54        898.05        41.48 o                         
  -7  -2   4       1292.51       2154.59       195.88 o                         
  -6  -2   4        863.33       1461.57        99.49 o                         
  -5  -2   4        816.06       2523.10       827.68 o                         
  -4  -2   4       4205.92       5260.90       271.22 o                         
  -3  -2   4      10431.27      13263.98       547.48 o                         
  -2  -2   4       1925.78       1940.25        81.53 o                         
  -1  -2   4       3567.17       3528.81       126.96 o                         
   0  -2   4         16.80         44.53        18.96 o                         
   1  -2   4       4418.03       4431.71       182.51 o                         
   2  -2   4       1174.77       1083.92        57.70 o                         
   3  -2   4       5683.45       7676.18       643.58 o                         
   4  -2   4       9011.89       9746.66       576.49 o                         
   5  -2   4       6103.42       5689.40       342.94 o                         
   6  -2   4       2763.20       2882.37       182.05 o                         
   7  -2   4        714.39        634.34        62.64 o                         
   8  -2   4       1876.46       1718.22        57.58 o                         
   9  -2   4        267.73        442.54        28.11 o                         
  10  -2   4        836.43        852.69        27.34 o                         
  11  -2   4         51.09        287.69       125.41 o                         
  12  -2   4        378.59        468.09        53.24 o                         
  13  -2   4         40.60        153.44        22.60 o                         
  14  -2   4        136.00        138.26        22.88 o                         
 -15  -1   4        153.39        135.26        19.49 o                         
 -14  -1   4         34.03         59.44        23.34 o                         
 -13  -1   4         74.09         67.09        20.24 o                         
 -12  -1   4        810.67       1649.12        93.36 o                         
 -11  -1   4        823.77       1098.28        63.57 o                         
 -10  -1   4       1676.58       2253.69       122.08 o                         
  -9  -1   4       4793.92       6518.69       195.69 o                         
  -8  -1   4       1611.32       2217.86       117.16 o                         
  -7  -1   4         59.97         98.17        32.57 o                         
  -6  -1   4         37.39        127.55        48.69 o                         
  -5  -1   4        387.92        773.54       156.83 o                         
  -4  -1   4       5768.66       5394.60       257.75 o                         
  -3  -1   4      12476.06      13562.63       688.15 o                         
  -2  -1   4      36080.99      32420.40      1522.26 o                         
  -1  -1   4       1689.82        607.85        65.02 o                         
   0  -1   4        568.42        492.33        25.53 o                         
   1  -1   4        843.33        606.46        39.31 o                         
   2  -1   4       3283.89       3099.24       185.79 o                         
   3  -1   4       3643.04       4113.60       172.59 o                         
   4  -1   4       3334.66       3359.74       233.22 o                         
   5  -1   4        515.96        646.95        72.82 o                         
   6  -1   4       3894.97       4902.85       419.90 o                         
   8  -1   4       1707.74       1324.61       119.07 o                         
   9  -1   4       1709.15       1852.54        63.82 o                         
  10  -1   4        801.41        896.93        71.89 o                         
  11  -1   4         52.90        473.43        63.24 o                         
  12  -1   4        381.02        425.42        28.98 o                         
  13  -1   4        136.61        202.44        19.32 o                         
  14  -1   4         65.56         49.43        20.49 o                         
  15  -1   4        251.90        246.61        25.79 o                         
 -15   0   4          0.37         31.24        17.32 o                         
 -14   0   4        685.28        565.98        56.42 o                         
 -13   0   4         38.41         85.81        30.83 o                         
 -12   0   4       1988.73       2372.40       190.29 o                         
 -11   0   4        120.16       1774.95       106.61 o                         
 -10   0   4       1738.05       3127.46       228.66 o                         
  -9   0   4       2264.88       2239.38        86.25 o                         
  -8   0   4        283.12       1068.95       113.70 o                         
  -6   0   4       1119.02       1039.07        58.74 o                         
  -5   0   4        631.08        536.71        39.69 o                         
  -4   0   4        319.14        341.52        25.45 o                         
  -3   0   4         75.99         72.98        15.14 o                         
  -2   0   4       9211.19       7571.15       501.34 o                         
  -1   0   4       1669.40       1274.07       132.52 o                         
   0   0   4      40467.04      37541.43      1802.88 o                         
   1   0   4         60.21         26.22        13.38 o                         
   2   0   4      22279.37      18692.65       769.42 o                         
   3   0   4        369.77        414.90        30.02 o                         
   4   0   4       1400.76       1308.93        83.99 o                         
   5   0   4       6338.65       6383.31       310.24 o                         
   6   0   4        924.55        930.00        56.35 o                         
   7   0   4        676.20        608.40        93.76 o                         
   8   0   4       1198.59       1802.66       232.11 o                         
   9   0   4         15.26         29.85        17.77 o                         
  10   0   4        852.11       1749.14       179.78 o                         
  11   0   4        514.40        409.67        24.04 o                         
  12   0   4        193.45        255.09        27.92 o                         
  13   0   4         95.54         82.17        30.84 o                         
  14   0   4         14.38         36.70        24.53 o                         
  15   0   4         11.69         -2.35        15.20 o                         
 -15   1   4        152.73        166.27        24.53 o                         
 -14   1   4         33.74         80.25        26.93 o                         
 -13   1   4         74.11         33.98        17.30 o                         
 -12   1   4        808.78       1436.25       216.09 o                         
 -11   1   4        825.06        958.52        55.44 o                         
 -10   1   4       1670.30       1907.74        75.46 o                         
  -9   1   4       4796.39       5961.53       205.50 o                         
  -8   1   4       1609.68       2047.78       176.52 o                         
  -7   1   4         62.03        182.44        33.15 o                         
  -6   1   4         35.53        166.89        56.71 o                         
  -5   1   4        387.38        824.96        48.24 o                         
  -4   1   4       5774.06       5713.42       277.01 o                         
  -3   1   4      12465.40      14024.26       670.71 o                         
  -2   1   4      36110.23      32948.89      1933.39 o                         
  -1   1   4       1680.51        591.45        52.55 o                         
   0   1   4        564.51        458.78        27.96 o                         
   1   1   4        835.74        638.82        56.69 o                         
   2   1   4       3293.80       2715.32       177.84 o                         
   3   1   4       3635.83       3719.08       157.61 o                         
   4   1   4       3347.63       3297.76       162.34 o                         
   5   1   4        515.55        617.47        49.32 o                         
   6   1   4       3882.41       4008.53       346.56 o                         
   7   1   4        302.21        259.30        57.33 o                         
   8   1   4       1714.31       1401.54       121.30 o                         
   9   1   4       1713.33       1657.99        73.46 o                         
  10   1   4        800.76        756.82        47.18 o                         
  11   1   4         53.91        168.09        79.44 o                         
  12   1   4        385.57        390.05        50.93 o                         
  13   1   4        137.75        155.39        35.54 o                         
  14   1   4         65.78         42.28        26.27 o                         
  15   1   4        252.72        283.01        20.67 o                         
 -14   2   4         54.41         78.26        14.76 o                         
 -13   2   4         10.34         32.56        17.45 o                         
 -12   2   4        767.22       1675.57       100.29 o                         
 -11   2   4        540.70        508.29        37.67 o                         
 -10   2   4       9438.97       8938.02      1031.56 o                         
  -9   2   4       2969.71       3296.21       175.32 o                         
  -8   2   4        616.31        720.58        51.09 o                         
  -7   2   4       1300.03       2316.89       209.56 o                         
  -6   2   4        854.31       1570.61       146.11 o                         
  -5   2   4        807.47       1886.68       119.81 o                         
  -4   2   4       4206.37       5156.89       249.75 o                         
  -3   2   4      10402.66      12626.80       525.03 o                         
  -2   2   4       1923.33       1862.58        78.21 o                         
  -1   2   4       3595.55       3651.90       263.75 o                         
   0   2   4         16.98         81.02        13.68 o                         
   1   2   4       4404.63       4308.09       263.00 o                         
   2   2   4       1182.86       1092.85        55.09 o                         
   3   2   4       5688.07       6439.73       540.65 o                         
   4   2   4       9000.20       9373.85       785.47 o                         
   5   2   4       6101.98       6142.02       521.13 o                         
   6   2   4       2757.81       2884.93       255.46 o                         
   7   2   4        707.70        655.08        80.00 o                         
   8   2   4       1875.70       1895.44        80.99 o                         
   9   2   4        267.51        276.00        23.28 o                         
  10   2   4        836.46        882.06        40.24 o                         
  11   2   4         52.36        122.14        24.73 o                         
  12   2   4        378.49        384.01        32.97 o                         
  13   2   4         40.09         79.59        30.89 o                         
  14   2   4        137.60        193.35        29.53 o                         
  15   2   4         70.28         80.76        16.41 o                         
 -14   3   4        176.35        150.81        16.08 o                         
 -13   3   4         99.09         86.81        18.24 o                         
 -12   3   4         95.11        120.99        24.81 o                         
 -11   3   4        318.44        605.74        47.49 o                         
 -10   3   4        193.51        577.65        73.08 o                         
  -9   3   4        570.16       1012.84        63.09 o                         
  -8   3   4       1130.97       1512.56        73.54 o                         
  -7   3   4         77.00        257.97        35.21 o                         
  -6   3   4       1183.27       1598.77       149.16 o                         
  -5   3   4        560.37        599.68        46.22 o                         
  -4   3   4        213.42        377.04        27.41 o                         
  -3   3   4        916.81       1124.81        72.01 o                         
  -2   3   4        563.95        868.88        56.23 o                         
  -1   3   4        890.44       1112.48       259.21 o                         
   0   3   4        347.76        517.68        46.79 o                         
   1   3   4       1542.59       1749.96       175.26 o                         
   2   3   4       1407.11       1501.80       160.19 o                         
   3   3   4       3443.10       3889.79       232.30 o                         
   4   3   4       1455.37       1919.04       153.15 o                         
   5   3   4        448.47        594.06        85.08 o                         
   6   3   4       1796.23       2285.77       144.80 o                         
   7   3   4        333.38        530.74        47.25 o                         
   8   3   4        584.52        813.93        82.34 o                         
   9   3   4       1035.36       1122.31        68.67 o                         
  10   3   4        564.82        540.26        32.32 o                         
  11   3   4       1497.21       1337.25       119.29 o                         
  12   3   4        156.67        176.79        31.59 o                         
  13   3   4         22.44         36.41        26.40 o                         
  14   3   4        371.45        352.09        36.93 o                         
 -13   4   4         47.76         54.17        20.90 o                         
 -12   4   4         33.30         96.00        18.90 o                         
 -11   4   4        400.78        372.77        23.37 o                         
 -10   4   4        417.41        549.15        38.90 o                         
  -9   4   4        239.37        343.24        24.92 o                         
  -8   4   4        287.99        914.21        63.38 o                         
  -7   4   4       1683.71       2235.08       111.05 o                         
  -6   4   4       4184.45       4702.15       161.73 o                         
  -5   4   4         67.95        863.12        51.94 o                         
  -4   4   4       2451.95       2592.99       164.90 o                         
  -3   4   4       2786.87       3271.39       196.38 o                         
  -2   4   4       1332.40       1306.51        82.24 o                         
  -1   4   4       1049.05       1229.38       259.53 o                         
   0   4   4       2026.39       2060.83       125.20 o                         
   1   4   4       1350.12       1479.49       127.83 o                         
   2   4   4        423.68        445.80        33.96 o                         
   3   4   4       3299.83       3801.51       324.95 o                         
   4   4   4        559.55        941.12        92.24 o                         
   5   4   4       1961.01       2036.53        71.14 o                         
   6   4   4       2704.44       2485.52       104.46 o                         
   7   4   4        157.08        627.69        78.15 o                         
   8   4   4        134.39        153.90        27.52 o                         
   9   4   4        871.08        999.46        41.30 o                         
  10   4   4        207.10        248.26        31.96 o                         
  11   4   4         89.42        120.83        14.97 o                         
  12   4   4         99.87        153.85        20.26 o                         
  13   4   4         37.07        120.53        23.52 o                         
 -12   5   4        102.61         89.14        18.84 o                         
 -11   5   4        214.47        263.21        58.14 o                         
 -10   5   4         51.23         91.93        16.05 o                         
  -9   5   4        296.57        577.24        32.54 o                         
  -8   5   4       1522.03       1696.20       112.89 o                         
  -7   5   4       1254.66       1055.82        46.87 o                         
  -6   5   4       3441.68       3888.35       144.95 o                         
  -5   5   4       1424.74       1889.98        93.32 o                         
  -4   5   4       3785.11       4827.80       236.01 o                         
  -3   5   4       1104.91       1364.01        83.39 o                         
  -2   5   4       4453.50       5356.37       293.74 o                         
  -1   5   4        604.43        715.17        43.56 o                         
   0   5   4          5.54         47.53        19.30 o                         
   1   5   4        252.37        377.16        20.85 o                         
   2   5   4        186.20        737.73        74.10 o                         
   3   5   4       1099.77       1164.13        75.32 o                         
   4   5   4        863.18       1337.93        89.89 o                         
   5   5   4        119.43        413.43        55.26 o                         
   6   5   4       1114.81       1548.71       114.80 o                         
   7   5   4         58.97        125.64        35.87 o                         
   8   5   4        848.23        778.54        36.51 o                         
   9   5   4         34.61        107.50        15.31 o                         
  10   5   4         99.39        185.84        16.65 o                         
  11   5   4         33.67        169.53        65.81 o                         
  12   5   4         12.62         60.64        10.00 o                         
 -11   6   4        206.38        317.79        29.82 o                         
 -10   6   4        521.57        844.95        73.63 o                         
  -9   6   4         45.59        188.53        31.32 o                         
  -8   6   4        239.28        547.52        36.69 o                         
  -7   6   4        251.13        469.83        46.56 o                         
  -6   6   4        237.93        334.15        64.81 o                         
  -5   6   4        902.84        860.58        55.03 o                         
  -4   6   4        624.57        821.72        55.24 o                         
  -3   6   4       1887.75       2054.97       175.06 o                         
  -2   6   4       1022.74       1376.67        69.15 o                         
  -1   6   4        670.49        694.31        52.91 o                         
   0   6   4        529.90       1013.59       110.93 o                         
   1   6   4        834.16        720.56        59.22 o                         
   2   6   4        447.85        851.52        66.10 o                         
   3   6   4         70.84        233.86        44.72 o                         
   4   6   4        418.61        594.47        40.16 o                         
   5   6   4        820.36        852.73        54.36 o                         
   6   6   4         11.36        127.57        24.29 o                         
   7   6   4        110.02        217.29        20.43 o                         
   8   6   4        234.41        257.98        21.63 o                         
   9   6   4        319.39        342.68        24.91 o                         
  10   6   4        656.83        755.64        46.46 o                         
  11   6   4         95.22        142.64        17.15 o                         
  -9   7   4        669.97        843.00        84.32 o                         
  -8   7   4         15.18         79.79        15.47 o                         
  -7   7   4        263.10        430.16        41.63 o                         
  -6   7   4         52.88         93.29        14.85 o                         
  -5   7   4         37.88         46.20        14.52 o                         
  -4   7   4        534.85        646.77        60.29 o                         
  -3   7   4        189.95        452.49        32.64 o                         
  -2   7   4        126.01        311.11        31.07 o                         
  -1   7   4       2046.58       2240.51       108.79 o                         
   0   7   4        196.19        491.61        70.93 o                         
   1   7   4       1407.34       1744.02       105.46 o                         
   3   7   4        493.40        721.63        63.43 o                         
   4   7   4         22.39        111.36        23.12 o                         
   5   7   4         68.63        137.15        16.62 o                         
   6   7   4        471.66        493.42        33.42 o                         
   7   7   4        221.85        248.64        28.57 o                         
   8   7   4        282.84        329.63        23.51 o                         
   9   7   4        186.51        235.86        25.74 o                         
  -7   8   4        271.14        268.92        23.16 o                         
  -6   8   4        146.43        136.37        19.25 o                         
  -5   8   4         64.68         50.06        16.91 o                         
  -4   8   4         59.20        129.75        18.55 o                         
  -3   8   4         34.89         49.76        11.09 o                         
  -2   8   4        448.55        511.88        48.13 o                         
  -1   8   4         14.71         32.96        19.82 o                         
   0   8   4        236.27        318.94        22.44 o                         
   1   8   4         27.43         46.92        10.49 o                         
   2   8   4        752.89       1006.31        87.20 o                         
   3   8   4        126.36        135.81        13.55 o                         
   4   8   4        307.84        368.97        25.23 o                         
   5   8   4         77.81        135.16        18.38 o                         
   6   8   4        147.25        198.64        15.34 o                         
   7   8   4         80.36        111.21        14.72 o                         
  -7  -8   5        111.55         75.21         9.19 o                         
  -6  -8   5          8.31         33.73        13.19 o                         
  -5  -8   5        103.61        173.65        24.92 o                         
  -3  -8   5         65.65         62.53        19.43 o                         
   5  -8   5         17.28         38.46         9.43 o                         
   6  -8   5        156.25        147.55        11.01 o                         
   7  -8   5        138.90         60.95        20.55 o                         
  -9  -7   5        167.09        164.12        15.65 o                         
  -8  -7   5         61.81         83.02        12.68 o                         
  -7  -7   5        193.61        194.35        16.79 o                         
  -6  -7   5         74.49         92.18        15.17 o                         
  -5  -7   5         41.29        109.02        21.78 o                         
  -4  -7   5         49.59        169.33        33.39 o                         
   4  -7   5        105.60        107.71        28.80 o                         
   5  -7   5        149.03        159.49        30.74 o                         
   6  -7   5         65.44        169.48        33.65 o                         
   7  -7   5        226.13        288.57        21.63 o                         
   8  -7   5        126.19        250.09        13.46 o                         
   9  -7   5        537.68        397.70        22.37 o                         
 -11  -6   5        204.94        228.72        11.06 o                         
 -10  -6   5        543.71        456.99        21.07 o                         
  -9  -6   5        167.21        198.56        17.94 o                         
  -8  -6   5        386.20        647.61        29.14 o                         
  -7  -6   5         66.86         59.77        20.22 o                         
  -6  -6   5         86.19        224.03        39.64 o                         
  -4  -6   5        998.03       1374.68       272.70 o                         
  -3  -6   5        426.10        687.20       111.33 o                         
  -2  -6   5       1487.62       1647.35       175.93 o                         
  -1  -6   5        821.37       1083.15       132.38 o                         
   0  -6   5        133.62        148.48        51.54 o                         
   1  -6   5        718.51        939.41       153.93 o                         
   2  -6   5       3189.50       4030.79       365.69 o                         
   3  -6   5        581.88        904.83       125.28 o                         
   4  -6   5       2154.08       2304.35       231.18 o                         
   5  -6   5        415.32        652.56        41.01 o                         
   6  -6   5        979.48        861.78        46.94 o                         
   7  -6   5        350.87        404.98        24.49 o                         
   8  -6   5        346.90        385.41        24.50 o                         
   9  -6   5        348.36        429.12        25.68 o                         
  10  -6   5        192.96        579.02        29.42 o                         
  11  -6   5        283.00        179.88        10.25 o                         
 -13  -5   5        632.86        334.03        32.43 o                         
 -12  -5   5         98.88        141.42        10.56 o                         
 -11  -5   5        188.93        215.05        11.63 o                         
 -10  -5   5         38.17         89.14        16.61 o                         
  -9  -5   5        398.29        413.81        25.55 o                         
  -8  -5   5       1346.48       1211.53        40.97 o                         
  -7  -5   5        141.74       1521.71       133.96 o                         
  -6  -5   5        209.87        758.06        40.89 o                         
  -5  -5   5       1236.85       1985.92       147.99 o                         
  -4  -5   5       6197.56       7813.80       703.44 o                         
  -3  -5   5       2060.24       2805.51       220.37 o                         
  -2  -5   5       2833.88       3561.73       184.37 o                         
  -1  -5   5       1629.39       1828.17        99.78 o                         
   0  -5   5         41.71         30.90        28.96 o                         
   1  -5   5       1807.30       2002.19       215.22 o                         
   2  -5   5        503.98        616.20        92.48 o                         
   3  -5   5        279.64        428.46        79.91 o                         
   4  -5   5        192.78        287.16        50.02 o                         
   5  -5   5        452.25        460.68        60.67 o                         
   6  -5   5        157.97        602.22        51.36 o                         
   7  -5   5        192.55        169.36        18.58 o                         
   8  -5   5        852.99       1123.00        45.86 o                         
   9  -5   5        108.45        135.63        20.06 o                         
  10  -5   5        585.82        491.95        21.05 o                         
  11  -5   5         66.23         98.64         9.34 o                         
  12  -5   5        198.37        116.15         8.52 o                         
 -14  -4   5        495.26        432.91        39.51 o                         
 -13  -4   5        126.20         70.94        21.67 o                         
 -12  -4   5        340.27        257.68        19.01 o                         
 -11  -4   5         77.83        262.99        20.02 o                         
 -10  -4   5        300.39        593.87        36.46 o                         
  -9  -4   5        556.21       1291.70        46.02 o                         
  -8  -4   5        910.26        684.78        25.30 o                         
  -7  -4   5       2951.62       3792.30       153.71 o                         
  -6  -4   5        598.14        680.07        37.59 o                         
  -5  -4   5        776.15        955.23       107.65 o                         
  -4  -4   5       3406.55       3543.04       311.39 o                         
  -3  -4   5       2798.88       3679.44       203.50 o                         
  -2  -4   5         39.30         40.19        31.97 o                         
  -1  -4   5        454.53        650.45       124.76 o                         
   0  -4   5       2581.30       3393.31       196.42 o                         
   1  -4   5       1072.92       1279.73        79.24 o                         
   2  -4   5       1496.08       1855.62       165.60 o                         
   3  -4   5       2582.05       3312.06       264.62 o                         
   4  -4   5        458.19        475.00        95.98 o                         
   5  -4   5         54.34        275.82        62.07 o                         
   6  -4   5        964.91       1600.29       113.09 o                         
   7  -4   5        984.85        750.13        50.76 o                         
   8  -4   5        461.46        284.14        21.15 o                         
   9  -4   5         97.76        454.37        58.36 o                         
  10  -4   5        326.76        426.75        29.72 o                         
  11  -4   5         83.65        143.39        11.26 o                         
  12  -4   5         58.54        129.64        12.61 o                         
  13  -4   5        277.38        199.85        17.77 o                         
 -14  -3   5        139.14        186.81        25.89 o                         
 -13  -3   5         61.05         46.47        18.38 o                         
 -12  -3   5        247.42        386.47        30.27 o                         
 -11  -3   5       1139.33       1281.13        45.94 o                         
 -10  -3   5       1201.85       1091.69        46.30 o                         
  -9  -3   5        888.95        841.03        33.99 o                         
  -8  -3   5       1338.90       1324.30        58.16 o                         
  -7  -3   5        623.79        673.93        28.28 o                         
  -6  -3   5       2121.27       2311.50       118.50 o                         
  -5  -3   5        700.91        711.07        45.97 o                         
  -4  -3   5       3062.86       3482.40       185.89 o                         
  -3  -3   5       1174.04       1202.85        86.98 o                         
  -2  -3   5       1908.98       2046.09       122.00 o                         
  -1  -3   5       7799.18       9193.20       371.14 o                         
   0  -3   5          4.38         31.20        18.70 o                         
   1  -3   5       5831.84       6629.01       655.89 o                         
   2  -3   5        221.54        232.95        36.44 o                         
   3  -3   5       2925.00       3395.01       221.94 o                         
   4  -3   5       1179.53       1442.01        94.23 o                         
   5  -3   5       1701.34       1618.12        89.22 o                         
   6  -3   5        500.70        794.95        53.84 o                         
   7  -3   5        444.26        465.51        31.56 o                         
   8  -3   5       1702.91       1285.99        46.31 o                         
   9  -3   5        230.86        626.23       181.16 o                         
  10  -3   5        558.54        838.15        29.62 o                         
  11  -3   5        129.62        906.40        44.13 o                         
  12  -3   5        106.09        166.93        14.05 o                         
  13  -3   5         62.94         50.25        13.06 o                         
  14  -3   5         29.90        278.48        29.91 o                         
 -14  -2   5         34.01         36.10        13.92 o                         
 -13  -2   5         97.83         80.41        15.46 o                         
 -12  -2   5       3519.69       2722.18       133.52 o                         
 -11  -2   5        193.87        309.53        28.41 o                         
 -10  -2   5       1547.64       2370.58        77.77 o                         
  -9  -2   5        569.12        855.91        29.57 o                         
  -8  -2   5        992.69       1284.53        43.35 o                         
  -7  -2   5       6349.47       7105.02       424.11 o                         
  -6  -2   5       5115.33       6259.98       373.45 o                         
  -5  -2   5       7786.39       8670.03       382.69 o                         
  -4  -2   5       3296.16       3389.30       144.74 o                         
  -3  -2   5        376.79        468.92        30.32 o                         
  -2  -2   5       2406.94       2510.61       106.34 o                         
  -1  -2   5       2561.48       2218.74       104.54 o                         
   0  -2   5      10498.39      12040.31       557.09 o                         
   1  -2   5       2149.28       2166.98        90.78 o                         
   2  -2   5        496.30        357.51        21.55 o                         
   3  -2   5       5448.55       6225.06       366.47 o                         
   4  -2   5       4728.99       5169.61       311.15 o                         
   5  -2   5       1326.39       1590.99       108.92 o                         
   7  -2   5        870.39       1063.71       102.15 o                         
   8  -2   5        102.22        516.10       105.24 o                         
   9  -2   5        856.73        876.11        31.19 o                         
  10  -2   5         76.28        529.47        27.95 o                         
  11  -2   5        267.56        243.61        17.45 o                         
  12  -2   5        160.66        225.63        25.48 o                         
  13  -2   5        303.23        205.89        35.32 o                         
  14  -2   5        340.16        357.77        36.69 o                         
 -15  -1   5        127.06        134.63        19.97 o                         
 -14  -1   5        136.19         63.01        24.91 o                         
 -13  -1   5        110.14        108.53        21.05 o                         
 -12  -1   5       1711.66       1571.15        78.47 o                         
 -11  -1   5        495.13       1132.01        79.93 o                         
 -10  -1   5       1029.27       2059.40       100.24 o                         
  -9  -1   5       4111.21       5322.38       159.60 o                         
  -8  -1   5       1198.36       1638.76       160.79 o                         
  -7  -1   5        764.36        784.76        50.23 o                         
  -6  -1   5        817.33       1110.85        84.28 o                         
  -5  -1   5       2302.50       2220.51        98.02 o                         
  -4  -1   5       1045.55       1028.25        55.42 o                         
  -3  -1   5        381.10        346.91        41.12 o                         
  -2  -1   5       1265.79       1147.29        66.60 o                         
  -1  -1   5       3479.65       3000.55       144.37 o                         
   0  -1   5        518.95        704.64        39.41 o                         
   1  -1   5       2176.88       2049.76        98.53 o                         
   2  -1   5       4941.99       4692.84       278.88 o                         
   3  -1   5       3927.79       4703.90       294.18 o                         
   4  -1   5       7210.10       7829.38       462.79 o                         
   5  -1   5        175.85        213.19        56.25 o                         
   6  -1   5        740.98       1055.21       122.42 o                         
   7  -1   5         86.37        106.59        61.35 o                         
   8  -1   5       1137.67       1040.91       113.28 o                         
   9  -1   5        159.89        370.88        24.40 o                         
  10  -1   5        717.24        791.10        30.38 o                         
  11  -1   5        676.75        598.71        38.57 o                         
  12  -1   5         91.77        154.58        25.00 o                         
  13  -1   5        364.41        296.52        26.87 o                         
  14  -1   5         85.81        103.83        22.30 o                         
  15  -1   5        167.72        121.79        17.64 o                         
 -15   0   5        200.30        143.79        22.80 o                         
 -14   0   5         26.58        188.71        31.38 o                         
 -12   0   5        828.40       1016.44        66.44 o                         
 -11   0   5        575.49       1099.70        62.27 o                         
 -10   0   5       6286.86       6541.74       276.38 o                         
  -9   0   5        373.55        387.01        27.77 o                         
  -8   0   5       1347.76       1625.64       110.26 o                         
  -7   0   5       4077.22       4640.37       282.20 o                         
  -5   0   5        441.80        508.59        28.94 o                         
  -4   0   5         88.39        196.76        16.84 o                         
  -3   0   5        291.87        409.62        25.14 o                         
  -2   0   5       8230.00       6598.51       385.56 o                         
  -1   0   5        379.88        362.17        23.03 o                         
   0   0   5          0.42         -0.18         3.60 o                         
   1   0   5        227.48        161.27        14.63 o                         
   2   0   5       1492.92       1020.91        65.70 o                         
   3   0   5         75.27         99.54        17.53 o                         
   4   0   5        529.12        439.60        31.74 o                         
   5   0   5       2166.77       2214.38       157.57 o                         
   6   0   5        192.26        343.32        66.63 o                         
   7   0   5       1117.44       1075.30       137.00 o                         
   8   0   5        122.08        310.81        42.22 o                         
   9   0   5         69.93        114.85        17.19 o                         
  10   0   5       1121.16       1266.57        60.96 o                         
  11   0   5        258.80        334.05        37.74 o                         
  12   0   5         50.91        119.03        23.47 o                         
  13   0   5         33.51         63.60        30.86 o                         
  14   0   5        215.33        227.84        32.74 o                         
  15   0   5          6.65          8.86        14.28 o                         
 -15   1   5        126.44        217.72        28.10 o                         
 -14   1   5        133.90         57.98        26.78 o                         
 -13   1   5        106.96         66.56        18.43 o                         
 -12   1   5       1707.37       1786.87       117.06 o                         
 -11   1   5        490.03        910.17       101.62 o                         
 -10   1   5       1035.72       1528.61        68.05 o                         
  -9   1   5       4113.41       4632.81       158.04 o                         
  -8   1   5       1202.03       1641.50       110.75 o                         
  -7   1   5        767.29        923.51        67.87 o                         
  -6   1   5        820.19       1123.52        94.02 o                         
  -5   1   5       2304.68       2259.39       114.12 o                         
  -4   1   5       1054.60       1134.05        60.31 o                         
  -3   1   5        366.03        407.30        30.98 o                         
  -2   1   5       1277.24       1633.49       366.99 o                         
  -1   1   5       3506.22       3081.21       257.38 o                         
   0   1   5        520.90        663.07        57.33 o                         
   1   1   5       2168.28       1865.47       157.27 o                         
   2   1   5       4953.68       4466.36       265.37 o                         
   3   1   5       3929.99       4275.34       359.24 o                         
   4   1   5       7236.55       7386.69       580.00 o                         
   5   1   5        176.40        100.03        29.34 o                         
   6   1   5        745.74        772.06        89.52 o                         
   7   1   5         85.45         81.81        29.33 o                         
   8   1   5       1132.85       1213.31        81.71 o                         
   9   1   5        158.64        192.20        26.35 o                         
  10   1   5        717.10        657.16        51.14 o                         
  11   1   5        667.87        526.79        32.64 o                         
  12   1   5         92.00         89.27        35.60 o                         
  13   1   5        365.58        332.41        44.25 o                         
  14   1   5         84.72         79.48        26.43 o                         
  15   1   5        168.85        149.83        14.38 o                         
 -15   2   5         20.53         49.79        16.12 o                         
 -14   2   5         33.48         26.55        14.01 o                         
 -13   2   5         97.13         66.61        18.38 o                         
 -12   2   5       3517.02       3271.31       195.04 o                         
 -11   2   5        197.11        221.81        41.55 o                         
 -10   2   5       1544.95       2520.13       176.27 o                         
  -9   2   5        567.03        802.09        41.70 o                         
  -8   2   5        996.64       1011.50        47.36 o                         
  -7   2   5       6367.93       7543.25       638.89 o                         
  -6   2   5       5114.68       6656.45       563.17 o                         
  -5   2   5       7796.44       8272.25       677.94 o                         
  -4   2   5       3267.36       3418.27       168.23 o                         
  -3   2   5        377.22        480.07        25.20 o                         
  -2   2   5       2429.03       2647.35       110.79 o                         
  -1   2   5       2552.24       2387.79       160.56 o                         
   0   2   5      10498.46      11950.74       772.08 o                         
   1   2   5       2148.62       2034.49        84.11 o                         
   2   2   5        493.44        320.05        21.69 o                         
   3   2   5       5434.92       6350.03       377.34 o                         
   4   2   5       4737.32       5709.05       482.83 o                         
   5   2   5       1312.55       1539.38       144.99 o                         
   6   2   5        291.36        327.59        55.38 o                         
   7   2   5        874.68       1116.89       116.08 o                         
   8   2   5        101.00         59.60        22.10 o                         
   9   2   5        853.10        940.09        41.32 o                         
  10   2   5         77.57         86.79        17.41 o                         
  11   2   5        270.36        292.00        29.97 o                         
  12   2   5        164.18        195.23        72.49 o                         
  13   2   5        301.85        361.42        45.07 o                         
  14   2   5        342.22        372.55        41.56 o                         
  15   2   5        336.18        205.72        23.41 o                         
 -14   3   5        140.04        159.75        25.46 o                         
 -13   3   5         61.33         54.43        16.83 o                         
 -12   3   5        248.40        247.97        20.64 o                         
 -11   3   5       1140.12       1411.08        72.16 o                         
 -10   3   5       1204.02       1182.93        51.08 o                         
  -9   3   5        882.12        930.85        40.07 o                         
  -8   3   5       1341.49       1513.05        59.24 o                         
  -7   3   5        626.67        652.56        38.33 o                         
  -6   3   5       2097.86       2184.09       137.98 o                         
  -5   3   5        702.12        685.60       107.72 o                         
  -4   3   5       3058.00       3150.91       154.46 o                         
  -3   3   5       1170.97       1209.21        61.47 o                         
  -2   3   5       1925.39       2016.93       122.20 o                         
  -1   3   5       7809.80       8504.96       493.42 o                         
   0   3   5          5.26         46.01        16.81 o                         
   1   3   5       5820.79       5821.36       467.39 o                         
   2   3   5        221.37         93.46        21.75 o                         
   3   3   5       2919.56       3165.28       190.55 o                         
   4   3   5       1168.90       1512.38       162.58 o                         
   5   3   5       1699.58       1738.94       111.30 o                         
   6   3   5        502.08        771.03       104.88 o                         
   7   3   5        438.84        438.06        17.98 o                         
   8   3   5       1699.47       1496.09        49.72 o                         
   9   3   5        232.07        262.75        33.92 o                         
  10   3   5        549.82        633.46        30.69 o                         
  11   3   5        130.09        199.91        35.15 o                         
  12   3   5        108.54        158.52        30.74 o                         
  13   3   5         66.00         66.20        14.18 o                         
  14   3   5         30.79         90.24        22.15 o                         
 -13   4   5        124.38        140.67        23.33 o                         
 -12   4   5        342.03        356.38        28.72 o                         
 -11   4   5         77.97        114.83        22.77 o                         
 -10   4   5        306.42        425.50        41.94 o                         
  -9   4   5        556.58        797.02        61.60 o                         
  -8   4   5        926.05        752.83        44.03 o                         
  -7   4   5       2937.45       3546.35       136.58 o                         
  -6   4   5        596.79        915.83        35.66 o                         
  -5   4   5        781.14        918.44        50.17 o                         
  -4   4   5       3413.38       2855.30       172.93 o                         
  -3   4   5       2784.06       2838.61       171.21 o                         
  -2   4   5         38.09         65.31        25.77 o                         
  -1   4   5        449.52        456.08        69.18 o                         
   0   4   5       2580.27       2797.11       164.81 o                         
   1   4   5       1083.13       1083.16        68.01 o                         
   2   4   5       1504.35       1394.92       126.35 o                         
   3   4   5       2576.11       2976.32       257.13 o                         
   4   4   5        457.28        527.01        59.74 o                         
   5   4   5         54.01         88.39        27.06 o                         
   6   4   5        976.93       1224.82        55.36 o                         
   7   4   5        992.19        906.98        49.59 o                         
   8   4   5        463.48        397.18        30.55 o                         
   9   4   5        100.10        163.58        41.67 o                         
  10   4   5        329.82        340.21        23.99 o                         
  11   4   5         81.13         67.94        21.33 o                         
  12   4   5         58.10        108.46        19.26 o                         
  13   4   5        276.78        248.23        30.38 o                         
 -12   5   5         98.52        112.43        19.07 o                         
 -11   5   5        188.76        247.59        42.53 o                         
 -10   5   5         39.26         49.56        18.69 o                         
  -9   5   5        399.67        515.73        25.70 o                         
  -8   5   5       1348.89       1377.49        60.07 o                         
  -7   5   5        141.09        481.95        30.16 o                         
  -6   5   5        202.08        684.92        29.24 o                         
  -5   5   5       1231.71       1724.41        92.11 o                         
  -4   5   5       6226.73       6930.87       288.04 o                         
  -3   5   5       2052.32       2061.16        88.70 o                         
  -2   5   5       2860.36       3167.75       341.36 o                         
  -1   5   5       1639.08       1572.73        88.55 o                         
   0   5   5         41.74          7.86         9.73 o                         
   1   5   5       1800.26       1684.76        73.45 o                         
   2   5   5        504.36        454.46        22.92 o                         
   3   5   5        276.80        405.11        31.43 o                         
   4   5   5        194.75        405.58        55.79 o                         
   5   5   5        447.60        479.06        26.06 o                         
   6   5   5        159.12        439.37        55.62 o                         
   7   5   5        186.42        169.72        14.98 o                         
   8   5   5        855.37       1059.05        54.86 o                         
   9   5   5        110.97        117.83        14.39 o                         
  10   5   5        588.09        527.72        25.77 o                         
  11   5   5         67.60         95.94        14.58 o                         
  12   5   5        198.75        149.96        15.08 o                         
 -11   6   5        205.72        289.41        27.66 o                         
 -10   6   5        546.86        644.16        57.36 o                         
  -9   6   5        165.20        216.34        18.46 o                         
  -8   6   5        390.46        749.62        43.77 o                         
  -7   6   5         65.47        129.83        14.53 o                         
  -6   6   5         84.80        182.71        20.44 o                         
  -5   6   5        111.22        316.21        26.39 o                         
  -4   6   5       1001.59       1149.65        71.87 o                         
  -3   6   5        434.08        639.44        60.82 o                         
  -2   6   5       1490.43       1427.13        71.16 o                         
  -1   6   5        823.73        977.66        50.17 o                         
   0   6   5        133.50        122.99        19.31 o                         
   1   6   5        716.12        890.93        46.15 o                         
   2   6   5       3194.94       3653.76       176.18 o                         
   3   6   5        574.24        737.45        47.76 o                         
   4   6   5       2137.31       2379.43       201.59 o                         
   5   6   5        418.19        767.57        95.47 o                         
   6   6   5        980.82       1046.80        92.20 o                         
   7   6   5        344.46        429.63        30.56 o                         
   8   6   5        349.79        476.58        40.76 o                         
   9   6   5        347.64        370.38        48.79 o                         
  10   6   5        191.69        507.96        32.76 o                         
  11   6   5        282.56        201.44        20.95 o                         
  -9   7   5        163.56        255.04        18.07 o                         
  -8   7   5         60.64         84.55        18.30 o                         
  -7   7   5        201.05        254.38        28.96 o                         
  -6   7   5         74.60         92.18        18.41 o                         
  -5   7   5         45.65        103.85        16.05 o                         
  -4   7   5         49.92        184.21        27.73 o                         
  -3   7   5        846.06        939.00        59.36 o                         
  -2   7   5        528.19        608.11        40.72 o                         
  -1   7   5        515.18        867.63        44.65 o                         
   0   7   5       1825.08       2042.30       126.43 o                         
   1   7   5        790.37       1153.99        80.01 o                         
   2   7   5         89.40        160.70        17.07 o                         
   3   7   5         95.66        224.40        20.96 o                         
   4   7   5        107.58        156.69        25.33 o                         
   5   7   5        144.06        164.01        17.71 o                         
   7   7   5        230.42        364.12        36.56 o                         
   8   7   5        123.61        246.77        19.46 o                         
   9   7   5        544.04        483.92        30.68 o                         
  -7   8   5        113.55        138.10        18.46 o                         
  -6   8   5          8.15         47.57        14.82 o                         
  -5   8   5        101.78        243.71        25.76 o                         
  -4   8   5        142.83        229.95        24.98 o                         
  -3   8   5         65.05         54.37        11.05 o                         
  -2   8   5         91.49        316.03        33.75 o                         
  -1   8   5        104.36         84.41        20.43 o                         
   0   8   5         85.48        192.45        16.30 o                         
   1   8   5        200.67        183.93        16.16 o                         
   3   8   5         52.18         74.61        11.48 o                         
   4   8   5        144.49        245.35        18.87 o                         
   5   8   5         16.48         64.62        14.71 o                         
   6   8   5        155.82        217.46        21.20 o                         
   7   8   5        138.55        146.29        16.95 o                         
  -7  -8   6         89.47         57.41        10.03 o                         
  -6  -8   6        147.85         87.25        11.30 o                         
  -5  -8   6        397.09        234.58        20.54 o                         
  -4  -8   6        343.94        278.36        32.14 o                         
  -3  -8   6         66.92         70.11        21.26 o                         
   4  -8   6         31.65         68.00        20.84 o                         
   5  -8   6         36.29         27.55         8.72 o                         
   6  -8   6         48.51         83.42        14.94 o                         
   7  -8   6        109.83         81.51        23.59 o                         
  -9  -7   6         56.84        249.30        15.98 o                         
  -8  -7   6         69.28         67.60        12.11 o                         
  -7  -7   6         71.11         92.88        15.99 o                         
  -6  -7   6         31.25         97.63        15.69 o                         
  -5  -7   6        251.30        318.09        29.41 o                         
  -4  -7   6        129.45        149.92        33.31 o                         
   5  -7   6         67.35         80.90        21.92 o                         
   6  -7   6         15.76         45.37        16.19 o                         
   7  -7   6        557.09        529.68        36.01 o                         
   8  -7   6         49.29         94.73        11.63 o                         
   9  -7   6        146.37        304.06        29.66 o                         
 -11  -6   6        202.48        139.14         9.05 o                         
 -10  -6   6        176.49        170.12        13.54 o                         
  -9  -6   6        241.25        270.85        19.76 o                         
  -8  -6   6        511.43        359.58        20.46 o                         
  -7  -6   6         36.54        120.68        17.97 o                         
  -6  -6   6        315.44        336.25        46.13 o                         
  -4  -6   6        853.33       1289.05       302.31 o                         
  -3  -6   6         71.05         51.32        77.14 o                         
  -2  -6   6        468.39        932.10       126.82 o                         
  -1  -6   6       1365.50       1256.81       142.86 o                         
   0  -6   6        456.87        592.56        97.10 o                         
   1  -6   6        861.89        945.84       150.43 o                         
   3  -6   6        305.00        437.51        97.06 o                         
   4  -6   6        995.76       1356.43       159.65 o                         
   5  -6   6        814.39        685.61        39.13 o                         
   6  -6   6        420.40        655.39        38.15 o                         
   7  -6   6        160.11        339.34        20.26 o                         
   8  -6   6       1403.18       1005.29        40.65 o                         
   9  -6   6         95.16        253.76        25.60 o                         
  10  -6   6        295.24        296.20        14.33 o                         
  11  -6   6        248.55        247.50        32.27 o                         
 -13  -5   6         90.85        249.99        26.15 o                         
 -12  -5   6        160.28         91.45         9.50 o                         
 -11  -5   6         81.82        122.34         9.51 o                         
 -10  -5   6         36.69         73.51        16.16 o                         
  -9  -5   6        118.87        206.30        16.39 o                         
  -8  -5   6        399.73        837.82        29.76 o                         
  -7  -5   6       2813.23       2765.76        89.28 o                         
  -6  -5   6       1636.89       4079.96       189.99 o                         
  -5  -5   6       1670.18       2519.94       138.26 o                         
  -4  -5   6       1104.77       1545.29       156.44 o                         
  -3  -5   6       1171.68       1469.66       237.86 o                         
  -2  -5   6        743.55       1002.11        64.83 o                         
  -1  -5   6        597.91        804.73        56.30 o                         
   0  -5   6        118.82        204.51        40.19 o                         
   1  -5   6        576.60        650.18       116.64 o                         
   3  -5   6        399.54        387.02        57.65 o                         
   4  -5   6        842.74        924.59        80.02 o                         
   5  -5   6        949.46       1012.51        62.90 o                         
   6  -5   6        719.70        617.97        34.45 o                         
   7  -5   6        874.10        664.71        38.92 o                         
   8  -5   6        572.35        926.57        39.45 o                         
   9  -5   6        348.55        236.42        16.78 o                         
  10  -5   6        276.76        549.42        20.44 o                         
  11  -5   6         67.97        121.96        10.32 o                         
  12  -5   6         50.79        117.43        17.53 o                         
 -14  -4   6        612.41        346.87        32.70 o                         
 -13  -4   6         40.49         16.85        19.91 o                         
 -12  -4   6         16.77        235.21        39.69 o                         
 -11  -4   6        290.60        242.82        16.10 o                         
 -10  -4   6        769.08        769.97        38.11 o                         
  -9  -4   6       1296.82       1218.17        38.17 o                         
  -8  -4   6         56.01       2055.80       125.76 o                         
  -7  -4   6       3302.30       3371.05        99.51 o                         
  -6  -4   6        146.21        260.81        20.69 o                         
  -5  -4   6       2269.18       3141.01       380.96 o                         
  -4  -4   6       1147.75       1542.45       149.21 o                         
  -3  -4   6       2391.52       3342.11       168.19 o                         
  -2  -4   6        856.34       1036.92        91.44 o                         
  -1  -4   6       1199.93       1372.12       117.35 o                         
   0  -4   6        577.63        790.35        41.66 o                         
   1  -4   6       2332.11       2579.12       250.21 o                         
   2  -4   6        293.82        358.54        98.72 o                         
   3  -4   6       2019.29       2497.68       158.92 o                         
   4  -4   6        620.53        667.18        81.90 o                         
   5  -4   6        150.74         96.60        55.37 o                         
   6  -4   6        185.58        374.74        44.08 o                         
   7  -4   6         97.12        377.76        25.27 o                         
   8  -4   6        259.12        524.94        27.71 o                         
   9  -4   6        155.46        167.94        18.06 o                         
  10  -4   6        134.24        279.53        23.53 o                         
  11  -4   6         28.78        132.47        11.63 o                         
  12  -4   6         23.67         69.58         9.03 o                         
  13  -4   6         58.80        132.66        21.93 o                         
 -14  -3   6        105.90        199.76        26.61 o                         
 -13  -3   6          5.83         37.01        17.48 o                         
 -12  -3   6        379.24        430.69        23.25 o                         
 -11  -3   6        685.38        739.81        25.17 o                         
 -10  -3   6        814.50        708.63        33.17 o                         
  -9  -3   6        259.22        295.14        19.52 o                         
  -8  -3   6        455.59        426.54        18.44 o                         
  -7  -3   6        522.55        908.13        30.90 o                         
  -6  -3   6        121.65        223.65        58.03 o                         
  -5  -3   6         23.94        123.05        36.65 o                         
  -4  -3   6       1437.14       1856.67        95.34 o                         
  -3  -3   6       3271.75       4073.66       242.01 o                         
  -2  -3   6       2172.96       2588.05       113.56 o                         
  -1  -3   6       5442.22       6071.42       249.55 o                         
   0  -3   6       3026.33       3986.29       192.53 o                         
   1  -3   6       7999.84       9028.15       525.13 o                         
   2  -3   6       2223.71       2447.20       152.43 o                         
   3  -3   6       3535.79       4466.44       280.90 o                         
   4  -3   6       3439.40       3470.33       209.38 o                         
   5  -3   6        508.10        686.22       197.12 o                         
   6  -3   6        166.44        193.42        29.91 o                         
   7  -3   6        464.01        557.06        24.97 o                         
   8  -3   6        669.18       1156.13       106.66 o                         
   9  -3   6        312.56        284.30        28.30 o                         
  10  -3   6        639.65        848.43        25.50 o                         
  11  -3   6        146.91        270.27        23.25 o                         
  12  -3   6         44.53         65.51        10.62 o                         
  13  -3   6         64.10         99.28        14.17 o                         
  14  -3   6        339.87        286.45        30.29 o                         
 -14  -2   6         96.01         49.19        14.45 o                         
 -13  -2   6         87.03         65.74        14.95 o                         
 -12  -2   6         47.47        300.82        40.89 o                         
 -11  -2   6        197.30        662.44        34.21 o                         
 -10  -2   6        776.65       1118.94        39.79 o                         
  -9  -2   6        550.56       1053.61        58.15 o                         
  -8  -2   6        893.02       1301.92        37.90 o                         
  -7  -2   6       2110.23       2789.62       225.81 o                         
  -6  -2   6       2748.43       3099.63       191.17 o                         
  -5  -2   6       6228.11       6402.78       270.30 o                         
  -4  -2   6       3951.16       4251.76       180.33 o                         
  -3  -2   6       5348.18       5915.19       243.97 o                         
  -2  -2   6        414.66        397.65        22.68 o                         
  -1  -2   6       3022.50       2718.61       112.36 o                         
   0  -2   6       1602.75       2084.46       112.25 o                         
   1  -2   6       1695.51       1492.77        92.92 o                         
   2  -2   6        463.46        344.99        30.04 o                         
   3  -2   6       5571.73       6583.92       387.57 o                         
   4  -2   6        214.11        171.21        39.17 o                         
   5  -2   6       3425.92       3118.92       194.31 o                         
   6  -2   6        886.51       1152.01        86.77 o                         
   7  -2   6       2716.75       3064.18       158.41 o                         
   8  -2   6        154.07        216.80        18.87 o                         
   9  -2   6         25.17        280.75        25.10 o                         
  10  -2   6        196.07        236.55        14.94 o                         
  11  -2   6        323.22        386.55        19.37 o                         
  12  -2   6         86.83        131.61        18.79 o                         
  13  -2   6        333.31        357.91        43.02 o                         
  14  -2   6        206.46        293.43        32.32 o                         
 -15  -1   6        332.86        172.04        22.42 o                         
 -14  -1   6         10.74         42.77        23.17 o                         
 -13  -1   6         50.11        251.77        48.43 o                         
 -12  -1   6        157.63        278.68        41.79 o                         
 -11  -1   6       1068.35       1234.60        58.49 o                         
 -10  -1   6       2122.15       2262.84       103.60 o                         
  -9  -1   6       2583.55       3371.74       102.37 o                         
  -8  -1   6       1848.64       1856.63       123.49 o                         
  -6  -1   6       2098.46       3097.69       169.81 o                         
  -5  -1   6        928.06       1417.33       107.29 o                         
  -4  -1   6       1493.65       1642.37        84.48 o                         
  -3  -1   6       4332.59       4490.58       376.94 o                         
  -2  -1   6      10303.15       8767.31       352.48 o                         
  -1  -1   6       2623.80       2130.02       103.24 o                         
   0  -1   6      20067.84      21751.07      1377.10 o                         
   1  -1   6       2393.47       1840.64        88.98 o                         
   2  -1   6      22151.27      19557.90       806.85 o                         
   3  -1   6        601.84        742.61        53.74 o                         
   4  -1   6       5511.61       5277.77       426.44 o                         
   5  -1   6        328.05        369.09        45.81 o                         
   6  -1   6       1445.56       1362.92        97.42 o                         
   7  -1   6       1040.22       1010.92       112.97 o                         
   9  -1   6        803.92        772.37        25.72 o                         
  10  -1   6         90.68        123.27        21.89 o                         
  11  -1   6        336.49        418.23        40.74 o                         
  12  -1   6        209.37        179.50        25.82 o                         
  13  -1   6         33.11         92.83        42.84 o                         
  14  -1   6        159.35         84.20        21.09 o                         
  15  -1   6        235.49        148.81        18.94 o                         
 -15   0   6         25.95         18.90        18.94 o                         
 -14   0   6         92.74        310.20        38.28 o                         
 -13   0   6        690.11        585.64        60.78 o                         
 -12   0   6          5.36        392.63        40.96 o                         
 -11   0   6        136.33       1004.48        83.76 o                         
 -10   0   6        648.82       1209.69        58.65 o                         
  -9   0   6         47.95        303.90        78.94 o                         
  -8   0   6        221.88        601.26        78.76 o                         
  -7   0   6        665.82       1059.01        81.98 o                         
  -6   0   6       8296.33       9135.10       437.65 o                         
  -5   0   6        479.63        527.84        60.76 o                         
  -4   0   6        738.59        686.46        33.82 o                         
  -3   0   6       1026.45        902.84        71.37 o                         
  -2   0   6       4104.43       3616.08       174.19 o                         
  -1   0   6       1446.84       1255.70        74.97 o                         
   0   0   6      33711.72      32231.20      1552.22 o                         
   1   0   6         30.83         10.74         7.06 o                         
   2   0   6       6830.87       3825.91       322.71 o                         
   3   0   6       3942.91       4666.06       227.57 o                         
   4   0   6        972.54        922.96        64.93 o                         
   5   0   6        504.89        512.15        68.33 o                         
   6   0   6       1009.38       1173.57       115.36 o                         
   7   0   6       4190.79       3503.96       438.10 o                         
   8   0   6        144.18        213.11        41.65 o                         
   9   0   6        461.65        411.85        30.47 o                         
  10   0   6        934.60       1132.23        50.15 o                         
  11   0   6         86.77        140.49        24.86 o                         
  12   0   6         65.34        113.29        35.33 o                         
  13   0   6        246.70        272.45        39.77 o                         
  14   0   6         16.84         18.76        23.82 o                         
  15   0   6         85.52         49.02        10.96 o                         
 -15   1   6        333.88        240.90        29.23 o                         
 -14   1   6          9.91         83.76        27.00 o                         
 -13   1   6         49.84        136.78        40.25 o                         
 -11   1   6       1066.08       1229.53        78.47 o                         
 -10   1   6       2131.31       2204.05        98.79 o                         
  -9   1   6       2554.72       2970.08       104.39 o                         
  -8   1   6       1857.64       1771.42       117.29 o                         
  -7   1   6        102.02        366.13        56.79 o                         
  -6   1   6       2097.20       2861.26       176.54 o                         
  -5   1   6        927.97       1796.62       140.96 o                         
  -4   1   6       1466.83       1693.74       128.00 o                         
  -3   1   6       4342.89       4576.94       269.78 o                         
  -2   1   6      10296.20       9416.30       554.33 o                         
  -1   1   6       2645.06       2162.78       181.90 o                         
   0   1   6      20063.21      21290.93      2205.13 o                         
   1   1   6       2369.02       1848.47       110.14 o                         
   2   1   6      22096.62      19459.50       807.16 o                         
   3   1   6        599.96        676.45        35.17 o                         
   4   1   6       5520.66       5149.97       306.38 o                         
   5   1   6        320.94        309.74        54.26 o                         
   6   1   6       1460.41       1259.22       126.17 o                         
   7   1   6       1028.44       1032.13       110.32 o                         
   8   1   6        104.41        257.38        59.50 o                         
   9   1   6        787.13        647.95        29.71 o                         
  10   1   6         93.36        118.25        22.18 o                         
  11   1   6        339.71        414.13        43.03 o                         
  12   1   6        209.78        216.40        40.50 o                         
  13   1   6         32.00         23.05        30.11 o                         
  14   1   6        160.01        102.53        26.47 o                         
  15   1   6        236.68        171.68        18.08 o                         
 -14   2   6         96.54         95.66        15.33 o                         
 -13   2   6         88.65         88.06        25.08 o                         
 -11   2   6        195.70        466.12        43.67 o                         
 -10   2   6        777.75        891.63        51.41 o                         
  -9   2   6        555.36        733.30        45.96 o                         
  -8   2   6        892.24       1194.26        53.22 o                         
  -7   2   6       2124.95       3125.18       275.03 o                         
  -6   2   6       2766.53       3704.05       319.60 o                         
  -5   2   6       6216.93       7057.96       536.52 o                         
  -4   2   6       3970.00       4583.57       223.24 o                         
  -3   2   6       5351.41       6335.31       265.34 o                         
  -2   2   6        414.48        427.55        31.89 o                         
  -1   2   6       2999.37       2823.84       134.72 o                         
   0   2   6       1602.55       2163.40       171.96 o                         
   1   2   6       1723.30       1413.27        59.39 o                         
   2   2   6        471.30        364.15        23.66 o                         
   3   2   6       5544.64       6717.58       399.15 o                         
   5   2   6       3403.61       3253.50       283.70 o                         
   6   2   6        891.82       1235.79       122.02 o                         
   7   2   6       2704.43       2695.45       170.53 o                         
   8   2   6        155.70        210.13        13.58 o                         
   9   2   6         25.18         60.77        24.59 o                         
  10   2   6        197.65        208.20        18.28 o                         
  11   2   6        319.42        352.66        49.77 o                         
  12   2   6         88.38        102.32        21.95 o                         
  13   2   6        327.38        321.20        42.27 o                         
  14   2   6        207.97        300.98        36.45 o                         
  15   2   6        403.55        188.65        21.81 o                         
 -14   3   6        109.56        181.45        26.20 o                         
 -13   3   6          5.88         52.48        31.15 o                         
 -12   3   6        377.34        504.34        30.22 o                         
 -11   3   6        687.61        796.28        47.86 o                         
 -10   3   6        821.27        878.25        38.74 o                         
  -9   3   6        266.62        380.88        21.44 o                         
  -8   3   6        456.06        471.30        22.72 o                         
  -7   3   6        524.71        695.49        40.36 o                         
  -6   3   6        120.07        366.20        50.82 o                         
  -4   3   6       1414.47       1726.60        88.34 o                         
  -3   3   6       3243.90       3928.39       190.70 o                         
  -2   3   6       2164.61       2251.09       110.85 o                         
  -1   3   6       5446.12       5786.33       570.04 o                         
   0   3   6       3024.96       3708.26       220.43 o                         
   1   3   6       8017.63       8439.92       542.15 o                         
   2   3   6       2198.94       2108.21       183.25 o                         
   3   3   6       3546.69       4172.67       248.42 o                         
   4   3   6       3445.68       3472.75       211.00 o                         
   5   3   6        511.51        536.20        44.61 o                         
   6   3   6        164.25        227.86        31.52 o                         
   7   3   6        464.41        638.95        28.17 o                         
   8   3   6        672.07        808.94        33.26 o                         
   9   3   6        316.98        290.96        21.54 o                         
  10   3   6        648.49        644.55        35.12 o                         
  11   3   6        147.60        211.28        26.92 o                         
  12   3   6         43.62         48.90        26.29 o                         
  13   3   6         65.23         99.80        15.06 o                         
  14   3   6        341.15        274.88        32.12 o                         
 -13   4   6         41.63         46.89        19.61 o                         
 -12   4   6         18.37         89.35        21.24 o                         
 -11   4   6        293.44        283.11        37.16 o                         
 -10   4   6        775.28        767.11        36.24 o                         
  -9   4   6       1288.42       1495.15        75.86 o                         
  -8   4   6         56.14        732.91       132.25 o                         
  -7   4   6       3306.37       3412.72       134.53 o                         
  -6   4   6        149.91        247.73        13.63 o                         
  -5   4   6       2254.08       2503.32        99.16 o                         
  -4   4   6       1142.22       1375.08       177.59 o                         
  -3   4   6       2405.74       2576.95       159.61 o                         
  -2   4   6        843.07        776.44        51.79 o                         
  -1   4   6       1191.06       1046.08       109.55 o                         
   0   4   6        578.02        682.63        68.20 o                         
   1   4   6       2339.94       2289.61       199.37 o                         
   3   4   6       2019.22       2561.50       223.39 o                         
   4   4   6        623.01        725.85        75.54 o                         
   5   4   6        148.36        201.81        13.58 o                         
   6   4   6        182.78        293.64        40.79 o                         
   7   4   6         97.46        212.17        30.14 o                         
   8   4   6        259.42        355.37        31.36 o                         
   9   4   6        152.65        159.70        14.06 o                         
  10   4   6        135.64        145.65        17.39 o                         
  11   4   6         29.96         53.26        16.80 o                         
  12   4   6         23.84         38.35        26.40 o                         
  13   4   6         59.36         83.86        22.15 o                         
 -12   5   6        160.29        133.23        19.83 o                         
 -11   5   6         80.53        141.39        27.91 o                         
 -10   5   6         36.86         81.19        36.85 o                         
  -9   5   6        116.82        213.78        15.17 o                         
  -8   5   6        392.21        711.17        72.10 o                         
  -7   5   6       2827.43       2915.37       109.68 o                         
  -6   5   6       1649.84       2687.83       101.30 o                         
  -5   5   6       1667.42       2111.76        89.47 o                         
  -4   5   6       1114.75       1582.54        67.35 o                         
  -3   5   6       1159.26       1179.97        52.78 o                         
  -2   5   6        744.49        865.68        58.20 o                         
  -1   5   6        596.08        525.96        44.73 o                         
   0   5   6        119.08        183.62        13.97 o                         
   1   5   6        577.20        684.13        59.52 o                         
   2   5   6        309.31        351.59        19.19 o                         
   3   5   6        403.26        412.38        31.90 o                         
   4   5   6        840.46        872.12        38.37 o                         
   5   5   6        956.17        889.32        49.14 o                         
   6   5   6        728.57        800.36        48.90 o                         
   7   5   6        873.85        684.01        34.01 o                         
   8   5   6        571.58        693.22        40.86 o                         
   9   5   6        352.44        257.65        19.18 o                         
  10   5   6        280.61        392.33        32.68 o                         
  11   5   6         67.88        108.73        23.81 o                         
  12   5   6         49.87        107.71        13.78 o                         
 -11   6   6        198.76        211.22        21.82 o                         
 -10   6   6        177.17        268.04        28.52 o                         
  -9   6   6        240.12        306.75        22.87 o                         
  -8   6   6        511.11        551.35        30.56 o                         
  -7   6   6         35.71        119.14        17.13 o                         
  -6   6   6        315.94        345.17        36.92 o                         
  -5   6   6       1049.87        944.04        59.95 o                         
  -4   6   6        860.68       1068.29        67.26 o                         
  -3   6   6         69.39        139.09        27.15 o                         
  -2   6   6        470.53        880.22        45.99 o                         
  -1   6   6       1374.86       1378.95        69.55 o                         
   0   6   6        456.45        570.58        44.62 o                         
   1   6   6        857.65       1088.89        55.34 o                         
   2   6   6        171.92        643.90        60.57 o                         
   3   6   6        302.41        503.23        37.15 o                         
   4   6   6        996.05       1496.85       129.36 o                         
   5   6   6        810.31        941.45        59.26 o                         
   6   6   6        417.25        491.71        48.53 o                         
   7   6   6        158.29        296.47        24.13 o                         
   8   6   6       1401.93       1350.96        82.25 o                         
   9   6   6        100.76        186.64        17.42 o                         
  10   6   6        299.81        349.45        23.87 o                         
  11   6   6        246.31        257.30        25.13 o                         
  -9   7   6         58.56        290.31        20.09 o                         
  -8   7   6         71.51        121.60        13.83 o                         
  -7   7   6         72.79        105.82        20.29 o                         
  -6   7   6         30.48         81.17        19.76 o                         
  -5   7   6        251.81        289.01        37.11 o                         
  -4   7   6        131.36        158.65        18.79 o                         
  -3   7   6        435.48        778.37        70.93 o                         
  -2   7   6         99.37        192.97        20.10 o                         
  -1   7   6         95.90        210.87        33.63 o                         
   0   7   6        970.36       1297.83        79.97 o                         
   1   7   6        155.87        292.01        26.02 o                         
   2   7   6        130.47        201.28        15.55 o                         
   3   7   6        559.46        678.37        44.20 o                         
   4   7   6        161.70        230.33        29.49 o                         
   5   7   6         68.15        113.97        16.44 o                         
   6   7   6         14.48         88.04        26.65 o                         
   7   7   6        548.54        679.60        43.31 o                         
   8   7   6         50.23        113.55        18.66 o                         
   9   7   6        147.32        349.40        34.98 o                         
  -7   8   6         87.76        102.18        14.28 o                         
  -6   8   6        154.22        167.73        13.99 o                         
  -5   8   6        400.18        413.67        27.51 o                         
  -4   8   6        345.94        383.12        36.13 o                         
  -3   8   6         66.94         96.31        12.45 o                         
  -2   8   6        954.02        879.70        77.34 o                         
  -1   8   6         21.65         51.29        19.65 o                         
   0   8   6        345.99        356.55        59.76 o                         
   1   8   6         85.50        106.22        14.46 o                         
   2   8   6         83.72        179.44        23.99 o                         
   3   8   6        110.60        158.52        33.54 o                         
   4   8   6         33.30        121.63        13.41 o                         
   5   8   6         36.23         40.24        13.79 o                         
   6   8   6         50.83         98.60        16.25 o                         
   7   8   6        111.87        110.62        14.55 o                         
  -7  -8   7         82.55         27.23         9.52 o                         
  -6  -8   7         63.10         74.81        11.23 o                         
  -5  -8   7         25.97         29.96        21.22 o                         
  -4  -8   7        149.31        100.90        22.97 o                         
   3  -8   7        192.80        182.53        24.48 o                         
   4  -8   7        114.27        124.78        22.31 o                         
   5  -8   7         80.54         65.84         8.74 o                         
   6  -8   7          6.57         20.55         9.53 o                         
   7  -8   7         99.73         57.01        18.46 o                         
  -9  -7   7        341.30        329.71        18.29 o                         
  -8  -7   7         19.61         51.35        11.70 o                         
  -7  -7   7         46.48         56.48        12.65 o                         
  -6  -7   7        208.15        337.50        21.03 o                         
  -5  -7   7        314.01        271.86        33.85 o                         
  -4  -7   7        132.35        102.86        32.16 o                         
   5  -7   7        104.10        138.05        28.77 o                         
   6  -7   7        276.84        201.92        18.87 o                         
   7  -7   7        336.26        536.06        34.11 o                         
   8  -7   7        155.05        129.91        11.10 o                         
   9  -7   7        653.94        415.41        21.19 o                         
 -11  -6   7          4.19         73.52         7.92 o                         
 -10  -6   7        102.13         73.24        13.13 o                         
  -9  -6   7        133.17        197.98        17.70 o                         
  -8  -6   7        129.90        440.97        29.39 o                         
  -7  -6   7        194.36        257.74        20.96 o                         
  -6  -6   7        125.58        177.60        38.84 o                         
  -4  -6   7       2089.11       2571.07       512.39 o                         
  -3  -6   7        491.38        744.19       113.36 o                         
  -2  -6   7       2325.85       2966.02       280.43 o                         
   0  -6   7         53.88         61.62        48.79 o                         
   1  -6   7        520.82        583.04        78.30 o                         
   2  -6   7         61.95         75.98        78.25 o                         
   3  -6   7        122.84        277.11        87.06 o                         
   4  -6   7        209.95        302.01        91.40 o                         
   5  -6   7        364.40        637.03        45.67 o                         
   6  -6   7        339.70        381.40        27.11 o                         
   7  -6   7        118.54        194.18        16.79 o                         
   8  -6   7         29.07        773.10        36.63 o                         
   9  -6   7         39.48         75.77        12.34 o                         
  10  -6   7        152.10        213.80        15.67 o                         
  11  -6   7        115.75        170.64        15.24 o                         
 -13  -5   7        530.31        242.25        25.59 o                         
 -12  -5   7         33.38         65.80         8.94 o                         
 -11  -5   7         96.35        137.94         9.57 o                         
 -10  -5   7         99.11        281.93        19.71 o                         
  -9  -5   7        114.36        206.92        16.10 o                         
  -8  -5   7        662.76        575.97        21.47 o                         
  -7  -5   7        978.93       1178.48        53.89 o                         
  -6  -5   7       6882.99       7203.79       283.51 o                         
  -5  -5   7       2427.34       2365.82       210.00 o                         
  -4  -5   7        197.78        252.38        64.26 o                         
  -3  -5   7        120.41        215.02        45.62 o                         
  -2  -5   7        372.67        511.24        45.46 o                         
  -1  -5   7         86.31         95.30        31.87 o                         
   0  -5   7        959.42       1150.64       203.73 o                         
   1  -5   7        354.92        411.53        56.95 o                         
   2  -5   7        598.77        923.14       115.33 o                         
   3  -5   7        297.54        387.64        83.64 o                         
   4  -5   7       4148.18       3927.94       398.54 o                         
   5  -5   7        468.90        557.52        43.49 o                         
   6  -5   7        187.27        470.83        29.91 o                         
   7  -5   7        207.14        455.14        25.04 o                         
   8  -5   7        785.80        673.23        32.95 o                         
   9  -5   7        149.51        246.40        16.91 o                         
  10  -5   7        108.06        245.55        18.67 o                         
  11  -5   7        102.12        152.73         9.95 o                         
  12  -5   7        184.68        165.93        10.55 o                         
 -14  -4   7        211.78        160.47        19.54 o                         
 -13  -4   7         56.08         66.58        21.49 o                         
 -12  -4   7        279.36        367.64        42.60 o                         
 -11  -4   7         58.17        153.57        16.49 o                         
 -10  -4   7        381.82        475.52        27.85 o                         
  -9  -4   7        380.10        826.42        31.84 o                         
  -8  -4   7       2631.27       2515.67        67.86 o                         
  -7  -4   7       1782.03       1881.05        56.90 o                         
  -6  -4   7        496.12        834.87       147.90 o                         
  -5  -4   7       1731.32       2838.50       263.03 o                         
  -4  -4   7        681.75        742.86        88.28 o                         
  -3  -4   7       2641.80       3517.86       218.74 o                         
  -2  -4   7       1518.32       1762.86       116.01 o                         
  -1  -4   7       1604.28       1871.30       138.87 o                         
   0  -4   7        720.46       1055.13        60.79 o                         
   1  -4   7       2588.19       2702.04       134.09 o                         
   2  -4   7        864.57        899.03        99.33 o                         
   3  -4   7        597.90        608.22        56.79 o                         
   4  -4   7       1683.84       1495.22       105.38 o                         
   5  -4   7       3020.90       2265.61       211.22 o                         
   6  -4   7        354.53        354.92        20.61 o                         
   7  -4   7        254.78        237.87        26.40 o                         
   8  -4   7       2059.42       1351.52        53.64 o                         
   9  -4   7         92.79        177.52        17.18 o                         
  10  -4   7        173.95        215.56        15.05 o                         
  11  -4   7        319.55        246.45        13.50 o                         
  12  -4   7         31.64         39.95         8.85 o                         
  13  -4   7        124.62         92.40        15.64 o                         
 -14  -3   7        171.89        179.76        25.63 o                         
 -13  -3   7         26.82        175.27        39.11 o                         
 -12  -3   7        303.26        230.02        20.42 o                         
 -11  -3   7        332.82        471.47        19.96 o                         
 -10  -3   7        193.99        228.42        17.62 o                         
  -9  -3   7        136.13        230.44        17.87 o                         
  -7  -3   7       1048.40       1167.41        33.63 o                         
  -6  -3   7       1100.26       1138.72        84.52 o                         
  -5  -3   7       2295.19       2224.69       147.42 o                         
  -4  -3   7       2517.06       2639.70       129.96 o                         
  -3  -3   7       2118.18       2420.27       101.01 o                         
  -2  -3   7       1575.09       1764.69        91.72 o                         
  -1  -3   7        733.29        717.44        50.53 o                         
   0  -3   7       8558.96      11783.02       557.37 o                         
   1  -3   7        760.54        864.51        84.52 o                         
   2  -3   7       2068.93       2148.83       135.96 o                         
   3  -3   7        370.69        388.07        31.49 o                         
   4  -3   7        262.61        440.18        69.36 o                         
   5  -3   7        122.12         83.02        32.63 o                         
   6  -3   7       5016.38       4621.80       233.65 o                         
   7  -3   7       1734.28       1397.52        52.32 o                         
   8  -3   7        127.69        241.94        27.40 o                         
   9  -3   7        216.26        252.09        24.80 o                         
  10  -3   7        338.48        637.85        23.50 o                         
  11  -3   7        241.10        307.26        17.92 o                         
  12  -3   7         31.97         89.42        10.86 o                         
  13  -3   7         31.34         75.84        18.87 o                         
  14  -3   7         94.88        237.46        27.07 o                         
 -14  -2   7         26.86        103.74        29.59 o                         
 -13  -2   7         64.86         77.83        15.25 o                         
 -12  -2   7        232.27        504.71        31.37 o                         
 -11  -2   7       1025.31       1162.10        48.45 o                         
 -10  -2   7        639.68        725.16        28.13 o                         
  -9  -2   7       1118.34       1173.29        36.18 o                         
  -8  -2   7        535.67       1229.67        35.06 o                         
  -7  -2   7        880.37        946.32        69.37 o                         
  -6  -2   7       1057.41       1234.77        84.84 o                         
  -4  -2   7       2894.28       3456.07       148.30 o                         
  -3  -2   7       4963.97       5630.13       231.37 o                         
  -2  -2   7         45.30         31.01        12.04 o                         
  -1  -2   7       3785.17       3551.51       145.69 o                         
   0  -2   7       3309.39       4378.27       323.45 o                         
   1  -2   7       4597.45       4404.69       259.52 o                         
   2  -2   7       5901.82       5752.69       236.11 o                         
   3  -2   7       1041.03       1018.42        48.54 o                         
   4  -2   7       9774.35      10589.92       626.79 o                         
   5  -2   7       2747.66       2599.87       202.24 o                         
   6  -2   7        946.95        913.97        59.27 o                         
   7  -2   7        804.68        977.03       104.28 o                         
   8  -2   7       1522.44       1505.45        52.23 o                         
   9  -2   7         39.91        107.92        10.99 o                         
  10  -2   7        505.62        441.47        18.28 o                         
  11  -2   7         23.77        159.34        19.60 o                         
  12  -2   7        131.90        132.12        24.52 o                         
  14  -2   7        185.17        218.24        19.10 o                         
 -15  -1   7         78.33        116.80        18.75 o                         
 -14  -1   7        150.44        198.26        29.88 o                         
 -13  -1   7        683.31        486.33        36.57 o                         
 -12  -1   7         47.49        167.82        24.77 o                         
 -11  -1   7        421.13        935.62        49.75 o                         
 -10  -1   7        595.90        865.26        40.41 o                         
  -9  -1   7       1706.70       2333.67        73.96 o                         
  -8  -1   7        384.23        550.29        78.97 o                         
  -7  -1   7       2407.05       2420.04       124.31 o                         
  -6  -1   7       5119.37       6400.30       391.50 o                         
  -5  -1   7       5073.15       4719.48       227.76 o                         
  -4  -1   7       7915.85       8609.41       614.00 o                         
  -3  -1   7       4007.44       4472.95       375.47 o                         
  -2  -1   7       3357.00       2245.76       111.52 o                         
  -1  -1   7       2214.18       1844.91        90.47 o                         
   0  -1   7       1722.63       1858.98       146.38 o                         
   1  -1   7       2895.32       2517.92       123.15 o                         
   2  -1   7        459.56        161.36        36.88 o                         
   3  -1   7       3288.39       3603.23       215.76 o                         
   4  -1   7       1569.66       1503.76        80.41 o                         
   5  -1   7       1379.46       1216.10       128.90 o                         
   6  -1   7       2057.20       2523.14       161.48 o                         
   7  -1   7        865.73        965.22       110.17 o                         
   8  -1   7        865.58        781.19        58.20 o                         
   9  -1   7       1145.53       1168.44        36.96 o                         
  10  -1   7         93.26        163.52        19.06 o                         
  11  -1   7        178.23        254.71        33.13 o                         
  12  -1   7         64.23         93.94        58.88 o                         
  13  -1   7        128.85         96.46        27.80 o                         
  15  -1   7        119.80         92.60        15.63 o                         
 -15   0   7          2.97          4.76        18.82 o                         
 -14   0   7        753.61        684.11        65.25 o                         
 -13   0   7         55.13        158.09        34.27 o                         
 -12   0   7        625.43        589.82        42.84 o                         
 -11   0   7       2220.59       1921.62        91.11 o                         
 -10   0   7         52.68        504.59        69.48 o                         
  -9   0   7       1510.46       1694.23        68.35 o                         
  -8   0   7       1386.37       1610.12       108.37 o                         
  -7   0   7         80.24        195.26        39.53 o                         
  -6   0   7        307.89        265.81        26.18 o                         
  -5   0   7       3355.30       4167.34       176.40 o                         
  -4   0   7       1038.16       1097.87        55.70 o                         
  -3   0   7         68.54         68.12        14.63 o                         
  -2   0   7      10283.37       9329.60       386.70 o                         
  -1   0   7        131.44         96.55        13.37 o                         
   0   0   7          0.11          0.36         5.31 o                         
   1   0   7        131.75         14.81         8.09 o                         
   2   0   7       3011.77       2270.45       202.49 o                         
   3   0   7       1573.38       1594.95        82.15 o                         
   4   0   7       2390.41       2148.17       134.19 o                         
   5   0   7       2940.77       2919.75       254.16 o                         
   6   0   7       1220.35       1416.65       106.58 o                         
   7   0   7        485.31        805.43        83.29 o                         
   8   0   7        441.20        319.27        43.93 o                         
   9   0   7        312.66        273.27        21.46 o                         
  10   0   7        150.79        478.19        63.34 o                         
  11   0   7         17.88         58.78        16.77 o                         
  12   0   7       1086.28       1067.19        68.56 o                         
  13   0   7        365.25        426.55        49.10 o                         
  14   0   7        518.20        326.79        37.69 o                         
  15   0   7         91.37         68.93        15.72 o                         
 -15   1   7         78.19        149.22        23.24 o                         
 -14   1   7        149.54        181.12        30.72 o                         
 -13   1   7        681.87        501.50        37.85 o                         
 -12   1   7         48.03        123.93        35.68 o                         
 -11   1   7        420.70        806.45       103.37 o                         
 -10   1   7        600.21        780.75        36.46 o                         
  -9   1   7       1717.36       2237.86        79.45 o                         
  -8   1   7        384.60        747.68        61.05 o                         
  -7   1   7       2408.25       2578.70       234.00 o                         
  -6   1   7       5081.60       6392.81       381.48 o                         
  -5   1   7       5057.39       4906.01       250.98 o                         
  -4   1   7       7862.92       8731.19       467.72 o                         
  -3   1   7       4004.46       4770.70       227.35 o                         
  -2   1   7       3361.38       2807.51       207.59 o                         
  -1   1   7       2224.75       1987.27       118.07 o                         
   0   1   7       1721.50       2078.41       213.26 o                         
   1   1   7       2912.01       2642.77       157.04 o                         
   2   1   7        458.74        175.91        20.16 o                         
   3   1   7       3252.83       3365.16       149.96 o                         
   4   1   7       1564.11       1543.41        81.52 o                         
   5   1   7       1376.91       1278.62       124.29 o                         
   6   1   7       2040.23       2326.29       210.95 o                         
   7   1   7        871.87        920.98       102.06 o                         
   8   1   7        875.61        686.42        64.74 o                         
   9   1   7       1145.03       1115.14        42.17 o                         
  10   1   7         94.98        168.72        16.68 o                         
  11   1   7        178.84        249.03        23.22 o                         
  12   1   7         63.21        107.62        35.74 o                         
  13   1   7        128.09         59.97        31.36 o                         
  14   1   7         21.51         63.91        25.18 o                         
  15   1   7        118.51         77.79        16.54 o                         
 -15   2   7        566.83        417.94        39.71 o                         
 -14   2   7         26.03         96.76        21.96 o                         
 -13   2   7         62.65         88.39        24.52 o                         
 -12   2   7        232.40        310.53        39.91 o                         
 -11   2   7       1027.01        994.73        57.01 o                         
 -10   2   7        652.92        804.18        41.18 o                         
  -9   2   7       1123.99       1276.34        54.07 o                         
  -8   2   7        539.80        773.46        37.78 o                         
  -7   2   7        879.77       1206.63       119.99 o                         
  -6   2   7       1060.37       1310.31       124.79 o                         
  -4   2   7       2905.20       3635.67       178.85 o                         
  -3   2   7       4976.11       5647.46       273.45 o                         
  -2   2   7         43.57         52.28        11.00 o                         
  -1   2   7       3811.23       3673.62       172.55 o                         
   0   2   7       3308.10       4399.02       262.67 o                         
   1   2   7       4570.52       4340.58       364.99 o                         
   2   2   7       5883.98       5301.16       254.31 o                         
   3   2   7       1039.08        960.50        52.36 o                         
   4   2   7       9755.00      10381.93       718.03 o                         
   5   2   7       2742.09       2795.38       244.48 o                         
   6   2   7        954.17        929.48        96.41 o                         
   7   2   7        802.05        962.04       100.91 o                         
   8   2   7       1521.89       1692.26        66.99 o                         
   9   2   7         39.71         65.34        14.92 o                         
  10   2   7        512.47        481.29        39.21 o                         
  11   2   7         23.33         56.59        27.76 o                         
  12   2   7        136.12        160.86        29.68 o                         
  13   2   7         30.57         73.13        17.81 o                         
  14   2   7        182.52        219.12        20.08 o                         
  15   2   7        136.59        116.86        17.00 o                         
 -14   3   7        172.33        156.56        32.75 o                         
 -13   3   7         25.77        116.08        45.45 o                         
 -12   3   7        303.05        324.75        23.19 o                         
 -11   3   7        331.66        571.11        34.17 o                         
 -10   3   7        194.05        293.57        21.93 o                         
  -9   3   7        133.32        198.25        21.82 o                         
  -8   3   7         76.18        285.94        24.03 o                         
  -7   3   7       1045.87       1222.78        56.51 o                         
  -6   3   7       1089.98       1435.62        95.11 o                         
  -5   3   7       2301.36       2174.16       142.37 o                         
  -4   3   7       2533.77       2641.40       131.66 o                         
  -3   3   7       2121.59       2410.36       102.65 o                         
  -2   3   7       1575.81       1669.00        88.29 o                         
  -1   3   7        732.85        475.93        44.53 o                         
   0   3   7       8558.88      10346.36       592.76 o                         
   1   3   7        764.20        832.37        83.65 o                         
   2   3   7       2054.67       2045.53       126.23 o                         
   3   3   7        379.78        469.03        36.02 o                         
   4   3   7        260.23        478.19        40.30 o                         
   5   3   7        122.60        105.46        25.12 o                         
   6   3   7       5033.89       5422.61       328.42 o                         
   7   3   7       1738.01       1728.46        55.56 o                         
   8   3   7        129.44        178.09        18.23 o                         
   9   3   7        215.73        198.37        15.06 o                         
  10   3   7        341.24        420.94        26.77 o                         
  11   3   7        242.53        315.61        31.48 o                         
  12   3   7         30.44         57.44        26.14 o                         
  13   3   7         30.93         43.37        22.91 o                         
  14   3   7         93.40         86.81        20.57 o                         
 -13   4   7         59.63         59.01        33.53 o                         
 -12   4   7        277.83        317.04        50.94 o                         
 -11   4   7         59.37        140.14        14.61 o                         
 -10   4   7        386.24        596.29        29.34 o                         
  -9   4   7        373.02        605.12        49.78 o                         
  -8   4   7       2622.36       2744.07       114.54 o                         
  -7   4   7       1791.24       1957.72       153.23 o                         
  -6   4   7        495.03        764.82        33.06 o                         
  -5   4   7       1709.75       1863.18        99.50 o                         
  -4   4   7        684.50        687.33        95.49 o                         
  -3   4   7       2648.97       2596.35       182.51 o                         
  -2   4   7       1513.83       1510.63       136.00 o                         
  -1   4   7       1607.90       1743.71       154.51 o                         
   0   4   7        720.35        847.03        81.80 o                         
   1   4   7       2595.77       2514.16       218.30 o                         
   2   4   7        861.03        779.50        77.68 o                         
   3   4   7        596.14        649.02        68.29 o                         
   4   4   7       1696.69       1597.67       146.07 o                         
   5   4   7       3001.37       2548.79       123.47 o                         
   6   4   7        357.59        372.72        18.81 o                         
   7   4   7        259.35        269.84        13.91 o                         
   8   4   7       2063.78       1842.74        90.57 o                         
   9   4   7         90.53        130.74        17.22 o                         
  10   4   7        176.45        197.07        19.11 o                         
  11   4   7        322.60        297.44        64.42 o                         
  12   4   7         31.69         24.12        27.12 o                         
 -12   5   7         35.23         48.09        12.06 o                         
 -11   5   7         93.39        127.95        16.46 o                         
 -10   5   7         96.82        126.06        16.19 o                         
  -9   5   7        112.39        187.79        14.19 o                         
  -8   5   7        669.73        679.74        28.79 o                         
  -7   5   7        978.08       1495.01        56.97 o                         
  -6   5   7       6885.13       7116.63       294.24 o                         
  -5   5   7       2426.19       2511.46       105.37 o                         
  -4   5   7        195.93        494.70        25.21 o                         
  -3   5   7        122.82        223.43        18.07 o                         
  -2   5   7        367.14        419.18        59.54 o                         
  -1   5   7         84.78         96.63        19.73 o                         
   0   5   7        960.78        988.67        64.42 o                         
   1   5   7        351.35        357.09        30.12 o                         
   2   5   7        607.47        688.55        32.20 o                         
   3   5   7        293.47        299.48        29.88 o                         
   4   5   7       4147.89       3731.78       142.60 o                         
   5   5   7        470.92        441.39        50.11 o                         
   6   5   7        192.83        279.31        26.76 o                         
   7   5   7        207.49        269.73        32.01 o                         
   8   5   7        793.98        693.74        38.42 o                         
   9   5   7        153.42        183.17        14.81 o                         
  10   5   7        104.59        168.16        18.05 o                         
  11   5   7        102.23        119.52        15.66 o                         
  12   5   7        184.57        189.16        19.54 o                         
 -11   6   7          4.50         89.39        13.77 o                         
 -10   6   7        102.96        115.31        18.55 o                         
  -9   6   7        131.84        250.35        19.89 o                         
  -8   6   7        126.90        348.34        24.44 o                         
  -7   6   7        200.61        289.56        23.88 o                         
  -6   6   7        129.27        186.02        28.71 o                         
  -5   6   7         42.88        200.59        17.58 o                         
  -4   6   7       2105.13       2143.94       129.25 o                         
  -3   6   7        499.15        567.14        55.47 o                         
  -2   6   7       2323.43       2832.86       168.47 o                         
  -1   6   7        457.23        621.34        45.31 o                         
   0   6   7         53.71         75.77        14.46 o                         
   1   6   7        521.71        699.56        58.85 o                         
   2   6   7         61.88        144.50        34.43 o                         
   3   6   7        126.20        231.34        20.25 o                         
   4   6   7        215.30        439.14        45.75 o                         
   5   6   7        363.98        645.48        51.42 o                         
   6   6   7        348.55        351.80        38.57 o                         
   7   6   7        118.21        242.78        21.69 o                         
   8   6   7         30.83        565.22        53.24 o                         
   9   6   7         38.28        103.83        16.98 o                         
  10   6   7        153.87        182.23        15.84 o                         
  11   6   7        116.66        163.04        18.29 o                         
  -9   7   7        342.09        445.33        28.57 o                         
  -8   7   7         20.11         68.95        16.55 o                         
  -7   7   7         46.84         76.93        19.39 o                         
  -6   7   7        208.64        289.28        23.25 o                         
  -5   7   7        314.80        348.53        26.80 o                         
  -4   7   7        132.83        164.40        45.05 o                         
  -3   7   7        140.74        226.62        30.51 o                         
  -2   7   7        288.61        319.81        25.92 o                         
  -1   7   7         34.03        125.49        22.37 o                         
   0   7   7        148.28        340.99        37.36 o                         
   1   7   7        182.20        252.80        48.72 o                         
   2   7   7        419.75        464.04        38.44 o                         
   3   7   7        125.92        213.72        27.21 o                         
   4   7   7        291.36        457.25        45.55 o                         
   5   7   7        104.87        161.52        25.39 o                         
   6   7   7        278.68        263.74        34.30 o                         
   7   7   7        342.33        544.07        57.25 o                         
   8   7   7        155.86        186.13        23.86 o                         
   9   7   7        650.23        526.91        47.91 o                         
  -7   8   7         82.57         67.34         8.13 o                         
  -6   8   7         61.02        107.45        15.90 o                         
  -5   8   7         27.76         57.81        15.93 o                         
  -4   8   7        151.79        180.54        21.40 o                         
  -3   8   7         18.06         23.32        17.00 o                         
  -1   8   7         15.49         63.43        22.82 o                         
   0   8   7         17.23         31.07        16.13 o                         
   1   8   7         73.75        167.53        22.20 o                         
   2   8   7         84.14        190.87        24.81 o                         
   3   8   7        197.61        285.46        49.70 o                         
   4   8   7        114.35        198.23        16.36 o                         
   5   8   7         80.85        126.00        17.52 o                         
   6   8   7          6.11         21.24         8.89 o                         
  -7  -8   8         41.74         38.79        12.29 o                         
  -6  -8   8        134.83         98.65        15.06 o                         
  -5  -8   8         19.38         11.86        20.33 o                         
  -4  -8   8         10.55         37.51        20.20 o                         
   4  -8   8        314.34        171.99        23.95 o                         
   5  -8   8        341.23        241.63        22.63 o                         
   6  -8   8         76.79         48.90        12.48 o                         
  -9  -7   8        203.45        181.54        13.39 o                         
  -8  -7   8         63.05        105.96        16.22 o                         
  -7  -7   8         60.98        110.96        15.05 o                         
  -6  -7   8        460.84        362.08        21.90 o                         
  -5  -7   8         68.54        113.23        33.23 o                         
   5  -7   8        418.09        371.40        30.83 o                         
   6  -7   8         75.35        154.42        24.89 o                         
   7  -7   8        361.06        434.16        19.03 o                         
   8  -7   8        257.20        259.13        13.44 o                         
   9  -7   8        212.80        373.41        29.15 o                         
 -11  -6   8        102.46         70.36         9.60 o                         
 -10  -6   8         10.80        116.49        13.50 o                         
  -9  -6   8        126.32        133.55        16.54 o                         
  -8  -6   8        521.00        451.22        23.14 o                         
  -7  -6   8        162.52        320.49        17.76 o                         
  -5  -6   8        288.56        494.77        52.01 o                         
  -4  -6   8        841.60       1273.39       245.32 o                         
  -3  -6   8        344.34        442.11        60.29 o                         
  -2  -6   8        143.82         63.77        78.36 o                         
  -1  -6   8        165.37        193.44        79.22 o                         
   0  -6   8        113.29         49.08        47.12 o                         
   1  -6   8        687.17        577.09        66.88 o                         
   2  -6   8        109.32         54.19        43.84 o                         
   3  -6   8       1267.43       1201.73       148.71 o                         
   4  -6   8        119.02        115.42        83.13 o                         
   5  -6   8        640.55        683.35        47.76 o                         
   6  -6   8         16.85        112.32        16.90 o                         
   7  -6   8        709.82        573.27        26.67 o                         
   8  -6   8         29.88         69.16        12.84 o                         
   9  -6   8        103.14         67.20        13.63 o                         
  10  -6   8         57.96        122.97        10.59 o                         
  11  -6   8        101.98         94.14        11.39 o                         
 -12  -5   8         73.11         74.85        10.81 o                         
 -11  -5   8        183.47        128.53         9.42 o                         
 -10  -5   8        309.06        319.27        19.22 o                         
  -9  -5   8        138.79        180.15        15.63 o                         
  -8  -5   8        384.85        526.84        20.29 o                         
  -7  -5   8        113.59        189.37        16.01 o                         
  -6  -5   8        372.65        662.89        31.31 o                         
  -5  -5   8        487.02        843.08        53.73 o                         
  -4  -5   8       2038.08       2213.79       209.08 o                         
  -3  -5   8        599.40        796.31        71.38 o                         
  -2  -5   8        569.98        518.66        56.25 o                         
  -1  -5   8        128.71        182.97        34.72 o                         
   0  -5   8         80.41         85.07        77.24 o                         
   1  -5   8        114.23         93.12        36.12 o                         
   2  -5   8        303.50        426.80        84.02 o                         
   3  -5   8         43.15         63.86        69.88 o                         
   4  -5   8        752.89       1377.34       106.78 o                         
   5  -5   8        622.38        832.08        45.91 o                         
   6  -5   8       1467.82       1136.19        53.69 o                         
   7  -5   8         62.13        165.10        22.20 o                         
   8  -5   8         40.30        515.30        26.02 o                         
   9  -5   8         99.20        141.48        16.67 o                         
  10  -5   8        112.64        119.21        11.51 o                         
  11  -5   8        118.21        126.30        10.36 o                         
  12  -5   8        324.09        240.93        12.54 o                         
 -13  -4   8         32.60        154.64        24.23 o                         
 -12  -4   8        343.53        402.96        35.82 o                         
 -11  -4   8        129.04        134.32        17.12 o                         
 -10  -4   8        288.70        514.04        44.85 o                         
  -9  -4   8        994.63        969.31        33.20 o                         
  -8  -4   8       1016.81       1456.59        42.10 o                         
  -7  -4   8        348.10       1226.44        50.15 o                         
  -6  -4   8       2212.60       2511.95        80.86 o                         
  -5  -4   8       1258.13       1649.03       114.91 o                         
  -4  -4   8        884.87        985.22       106.93 o                         
  -3  -4   8       1689.31       2518.70       161.51 o                         
  -2  -4   8       1382.92       1493.99       100.78 o                         
  -1  -4   8       2142.14       2732.09       162.14 o                         
   0  -4   8       1186.69       1231.97        69.54 o                         
   1  -4   8        804.73       1048.17        85.14 o                         
   2  -4   8       1665.77       1511.03       103.27 o                         
   3  -4   8        152.95        208.52        66.65 o                         
   4  -4   8       3442.46       3311.13       208.17 o                         
   5  -4   8        986.15       1508.56       381.42 o                         
   6  -4   8       1991.02       1487.12        89.83 o                         
   7  -4   8        507.39        438.36        24.27 o                         
   8  -4   8        305.38        788.48        50.65 o                         
   9  -4   8       1206.32        836.42        33.68 o                         
  10  -4   8        210.90        333.15        19.59 o                         
  11  -4   8          1.73        186.90        13.15 o                         
  12  -4   8        142.87         99.76        10.10 o                         
  13  -4   8        124.13        115.27        15.78 o                         
 -14  -3   8         74.65        131.73        22.39 o                         
 -13  -3   8        262.67        242.23        23.24 o                         
 -12  -3   8         22.79         47.89        20.01 o                         
 -11  -3   8        221.69        622.73        23.87 o                         
 -10  -3   8        139.19        182.78        15.43 o                         
  -9  -3   8        286.03        277.34        16.11 o                         
  -8  -3   8       1104.01       1939.43        71.71 o                         
  -7  -3   8        507.49        740.46        23.43 o                         
  -6  -3   8       1527.20       1889.14        99.99 o                         
  -5  -3   8        876.36        896.89        54.26 o                         
  -4  -3   8       1195.61       1339.60        87.72 o                         
  -3  -3   8       2894.64       3499.18       170.82 o                         
  -2  -3   8       2093.28       2229.90       117.77 o                         
  -1  -3   8       7680.48       8534.06       373.67 o                         
   0  -3   8       2449.51       3389.40       162.53 o                         
   1  -3   8       5656.78       6366.05       404.59 o                         
   2  -3   8       2598.46       2617.60       183.75 o                         
   3  -3   8        396.44        325.35        44.50 o                         
   4  -3   8        828.17        726.21        55.43 o                         
   5  -3   8       1367.13       1019.63        61.81 o                         
   6  -3   8        191.76        270.98        49.80 o                         
   7  -3   8       1141.82       1274.02        49.70 o                         
   8  -3   8        131.01        126.06        17.20 o                         
   9  -3   8         59.13        123.76        25.30 o                         
  10  -3   8        502.05        583.48        19.92 o                         
  11  -3   8        462.25        456.90        20.36 o                         
  12  -3   8        642.49        438.25        21.77 o                         
  13  -3   8        151.09         99.64        15.12 o                         
  14  -3   8        468.26        428.72        40.66 o                         
 -14  -2   8        126.52        387.19        33.97 o                         
 -13  -2   8         63.55        123.36        32.98 o                         
 -12  -2   8        456.87       1124.17        75.63 o                         
 -11  -2   8        937.81        872.75        42.28 o                         
 -10  -2   8        183.12        327.04        17.93 o                         
  -9  -2   8        378.07        821.83        31.28 o                         
  -8  -2   8       1760.37       1785.82        43.24 o                         
  -7  -2   8        400.91        514.18        39.73 o                         
  -6  -2   8       1670.03       1894.71       121.85 o                         
  -5  -2   8       4163.08       3759.24       261.15 o                         
  -4  -2   8       1773.16       1541.50        85.13 o                         
  -3  -2   8       4530.52       5568.50       238.36 o                         
  -2  -2   8       2770.63       2245.70        87.61 o                         
  -1  -2   8       2394.40       2050.06        91.66 o                         
   0  -2   8       1330.37       1789.12       148.44 o                         
   1  -2   8       3686.72       3486.17       239.45 o                         
   2  -2   8       2147.12       1741.78        74.70 o                         
   3  -2   8       6658.61       8212.68       335.23 o                         
   4  -2   8      10547.92      10504.72       623.40 o                         
   5  -2   8       1356.82       1804.69       114.83 o                         
   6  -2   8       7884.67       8301.98       406.04 o                         
   7  -2   8       1923.97       1564.24       130.29 o                         
   8  -2   8        123.59        556.56       146.01 o                         
   9  -2   8        845.35        803.86        23.29 o                         
  10  -2   8        225.14        352.12        21.09 o                         
  11  -2   8        103.02        139.29        13.39 o                         
  12  -2   8        230.93        212.13        27.19 o                         
  13  -2   8         53.85         74.40        28.77 o                         
  14  -2   8        366.24        354.00        25.49 o                         
 -15  -1   8        379.43        281.51        29.98 o                         
 -14  -1   8        180.66        246.80        33.10 o                         
 -13  -1   8         41.80        159.17        32.53 o                         
 -12  -1   8        291.68        427.32        35.62 o                         
 -11  -1   8       1325.09       1190.74        56.58 o                         
 -10  -1   8        349.59        639.86        34.22 o                         
  -9  -1   8       2010.46       2051.84        62.71 o                         
  -8  -1   8       2143.10       2125.82       138.95 o                         
  -7  -1   8        743.46        849.74        52.09 o                         
  -6  -1   8       4327.67       4697.43       226.41 o                         
  -5  -1   8       1465.93       1386.65        63.15 o                         
  -4  -1   8       9223.51       9711.55       769.37 o                         
  -3  -1   8        297.07        423.34        34.28 o                         
  -2  -1   8       5091.45       4418.33       217.49 o                         
  -1  -1   8       1634.33       1315.25        79.59 o                         
   0  -1   8        114.16         69.01        12.15 o                         
   1  -1   8       3610.91       2841.25       136.56 o                         
   2  -1   8       1567.07       1561.45        79.87 o                         
   3  -1   8       2688.42       3126.27       153.61 o                         
   4  -1   8       5549.95       5370.19       260.90 o                         
   5  -1   8       2533.17       2788.75       328.60 o                         
   6  -1   8       4319.05       4805.25       291.38 o                         
   7  -1   8       1144.66       1065.57        99.64 o                         
   8  -1   8       1111.87       1216.14        57.78 o                         
   9  -1   8        555.23        756.75        37.67 o                         
  10  -1   8        574.39        640.54        26.57 o                         
  11  -1   8        359.48        408.22        24.87 o                         
  12  -1   8        457.06        449.28        29.81 o                         
  13  -1   8        106.49         68.84        26.15 o                         
  14  -1   8        190.39        165.95        23.71 o                         
  15  -1   8        164.85        113.25        16.26 o                         
 -15   0   8         26.72         54.11        19.21 o                         
 -14   0   8        710.80        678.07        65.06 o                         
 -13   0   8          3.33         94.51        32.95 o                         
 -12   0   8        156.17        434.25        35.28 o                         
 -11   0   8          1.55        140.94        23.39 o                         
  -9   0   8         57.76        144.21        20.63 o                         
  -7   0   8       1252.44       1334.45        91.37 o                         
  -6   0   8        766.13        855.56        49.48 o                         
  -5   0   8       4465.65       4771.09       214.08 o                         
  -4   0   8         35.79         31.76        13.00 o                         
  -3   0   8       3005.46       3228.60       212.99 o                         
  -2   0   8       1988.67       1500.32        64.53 o                         
  -1   0   8       2148.77       1621.28       169.85 o                         
   0   0   8      14859.55      13311.85       642.38 o                         
   1   0   8        418.89        132.79        15.20 o                         
   2   0   8       4920.77       3514.36       543.22 o                         
   3   0   8        339.27        302.42        27.66 o                         
   4   0   8       3513.71       3256.74       161.66 o                         
   5   0   8        676.43        820.94        64.44 o                         
   6   0   8      13005.70      12941.55      1083.04 o                         
   7   0   8       3326.56       2861.23       195.25 o                         
   8   0   8        243.66        152.40        39.35 o                         
   9   0   8        226.75        242.46        23.43 o                         
  10   0   8       3898.07       3695.94       150.56 o                         
  11   0   8        127.02        116.79        17.41 o                         
  12   0   8         44.70        156.37        36.48 o                         
  13   0   8          2.53         35.08        30.85 o                         
  14   0   8        197.18        253.70        33.29 o                         
  15   0   8          3.00          5.66        13.96 o                         
 -15   1   8        382.83        255.98        30.10 o                         
 -14   1   8        178.13        205.75        32.61 o                         
 -13   1   8         41.74         88.47        19.16 o                         
 -12   1   8        291.89        344.33        30.94 o                         
 -11   1   8       1319.25       1268.40        80.97 o                         
 -10   1   8        357.33        620.26        29.05 o                         
  -9   1   8       2012.06       2116.63       111.25 o                         
  -8   1   8       2142.88       2003.94       171.21 o                         
  -7   1   8        732.34        968.26        69.69 o                         
  -6   1   8       4343.36       5071.83       304.35 o                         
  -5   1   8       1481.05       1462.82       117.23 o                         
  -4   1   8       9197.36       9432.21       556.75 o                         
  -3   1   8        297.89        409.87        24.90 o                         
  -2   1   8       5134.27       4687.10       225.70 o                         
  -1   1   8       1635.97       1285.10        78.55 o                         
   0   1   8        112.42         65.23        13.31 o                         
   1   1   8       3593.50       2796.75       221.75 o                         
   2   1   8       1568.78       1573.20        79.74 o                         
   3   1   8       2666.45       3053.97       129.68 o                         
   4   1   8       5559.24       4978.09       208.36 o                         
   5   1   8       2555.81       2429.72       216.77 o                         
   6   1   8       4342.91       4424.37       382.45 o                         
   7   1   8       1143.07        878.80        68.83 o                         
   8   1   8       1106.52       1038.97        46.51 o                         
   9   1   8        553.19        536.82        28.55 o                         
  10   1   8        573.52        666.61        30.92 o                         
  11   1   8        364.63        456.43        45.89 o                         
  12   1   8        459.12        533.21        59.90 o                         
  13   1   8        110.57        140.87        34.18 o                         
  15   1   8        163.53        144.88        19.74 o                         
 -13   2   8         61.84        116.64        26.77 o                         
 -12   2   8        455.83        728.53        48.84 o                         
 -11   2   8        930.20        927.28        87.13 o                         
 -10   2   8        180.12        324.56        23.82 o                         
  -9   2   8        376.67        608.57        46.10 o                         
  -8   2   8       1762.09       1825.96        78.75 o                         
  -7   2   8        406.31        638.68        76.07 o                         
  -6   2   8       1672.42       2090.38       187.32 o                         
  -5   2   8       4173.43       4045.14       551.90 o                         
  -4   2   8       1751.49       1894.52       108.16 o                         
  -3   2   8       4552.60       5246.08       311.48 o                         
  -2   2   8       2755.46       2485.09       119.89 o                         
  -1   2   8       2406.25       2136.42       104.04 o                         
   0   2   8       1331.43       1373.37       110.78 o                         
   1   2   8       3672.58       3686.88       311.16 o                         
   2   2   8       2138.47       1440.72        73.28 o                         
   3   2   8       6662.78       7658.67       455.61 o                         
   4   2   8      10567.16      11258.56       940.04 o                         
   5   2   8       1352.81       1890.37       171.01 o                         
   6   2   8       7864.74       9516.93       800.07 o                         
   7   2   8       1933.13       1501.54       142.81 o                         
   8   2   8        125.09        177.44        22.21 o                         
   9   2   8        833.17        898.69        43.35 o                         
  10   2   8        228.80        208.82        32.52 o                         
  11   2   8        105.30        128.57        24.08 o                         
  12   2   8        231.49        241.03        26.11 o                         
  13   2   8         53.09         74.44        30.36 o                         
  14   2   8        366.06        346.02        25.54 o                         
 -14   3   8         75.51        145.34        23.46 o                         
 -13   3   8        260.15        293.07        42.71 o                         
 -12   3   8         22.64         48.28        14.76 o                         
 -11   3   8        225.10        354.76        25.57 o                         
 -10   3   8        142.99        181.37        31.10 o                         
  -9   3   8        290.90        319.77        18.76 o                         
  -8   3   8       1106.80       1256.81        67.49 o                         
  -7   3   8        508.44        668.93        34.55 o                         
  -6   3   8       1557.32       1890.54       120.95 o                         
  -5   3   8        874.25        995.49       143.99 o                         
  -4   3   8       1192.13       1349.52        60.64 o                         
  -3   3   8       2883.58       3432.38       143.99 o                         
  -2   3   8       2119.14       1938.92        81.10 o                         
  -1   3   8       7641.78       7710.87       442.65 o                         
   0   3   8       2448.32       3060.35       403.41 o                         
   1   3   8       5680.46       6192.33       519.94 o                         
   2   3   8       2591.43       2625.03       159.91 o                         
   3   3   8        383.32        310.34        34.70 o                         
   4   3   8        837.36        696.70        50.99 o                         
   5   3   8       1364.04       1119.55        76.21 o                         
   7   3   8       1141.41       1241.31        44.72 o                         
   8   3   8        134.54        125.89        12.38 o                         
   9   3   8         60.53         96.13        19.12 o                         
  10   3   8        511.26        492.28        25.71 o                         
  11   3   8        467.67        412.81        35.47 o                         
  12   3   8        642.65        661.53        67.02 o                         
  13   3   8        148.08        143.36        16.71 o                         
  14   3   8        472.55        357.43        37.21 o                         
 -13   4   8         34.62         77.06        30.99 o                         
 -12   4   8        339.34        411.12        31.35 o                         
 -11   4   8        127.74        144.53        14.66 o                         
 -10   4   8        293.86        330.03        56.12 o                         
  -9   4   8        993.57        927.15        49.21 o                         
  -8   4   8       1014.24       1421.58        55.13 o                         
  -7   4   8        348.33        874.37        44.07 o                         
  -6   4   8       2203.81       2344.78       108.78 o                         
  -5   4   8       1246.84       1304.30        65.46 o                         
  -4   4   8        889.77        890.85        59.82 o                         
  -3   4   8       1688.28       2036.43       180.45 o                         
  -2   4   8       1375.67       1324.23       121.00 o                         
  -1   4   8       2143.68       2392.18       207.81 o                         
   0   4   8       1186.53       1186.38       109.53 o                         
   1   4   8        803.18        923.08        89.45 o                         
   2   4   8       1685.90       1542.73       139.62 o                         
   3   4   8        155.12        253.75        38.64 o                         
   4   4   8       3428.43       3542.60       217.71 o                         
   5   4   8        994.52       1107.49        47.41 o                         
   6   4   8       1996.53       1911.88        73.18 o                         
   7   4   8        505.69        535.51        26.52 o                         
   8   4   8        307.53        256.83        24.08 o                         
   9   4   8       1211.93       1132.08        95.01 o                         
  10   4   8        216.54        274.06        21.60 o                         
  11   4   8          1.70         20.11        29.70 o                         
 -12   5   8         74.61         83.83        16.66 o                         
 -11   5   8        184.61        160.16        21.88 o                         
 -10   5   8        308.53        381.20        20.64 o                         
  -9   5   8        139.36        221.66        14.94 o                         
  -8   5   8        380.00        443.66        21.60 o                         
  -7   5   8        112.04        254.70        23.74 o                         
  -6   5   8        375.41        908.26        47.27 o                         
  -5   5   8        482.53        652.15        35.15 o                         
  -4   5   8       2033.01       2119.51        89.83 o                         
  -3   5   8        596.26        584.39        33.47 o                         
  -2   5   8        578.76        495.54        56.56 o                         
  -1   5   8        129.35        131.87        13.79 o                         
   0   5   8         80.78        169.60        20.75 o                         
   1   5   8        116.36        128.73        10.72 o                         
   2   5   8        305.05        350.32        25.12 o                         
   3   5   8         42.70         30.79        11.65 o                         
   4   5   8        756.62       1164.28        62.01 o                         
   5   5   8        627.56        852.86        41.10 o                         
   6   5   8       1467.33       1261.66        57.42 o                         
   7   5   8         64.06        104.90        22.54 o                         
   8   5   8         37.33        277.93        84.89 o                         
   9   5   8        100.54        128.30        13.55 o                         
  10   5   8        113.05         93.54        12.85 o                         
  11   5   8        118.72        156.51        17.10 o                         
  12   5   8        329.93        255.64        24.34 o                         
 -11   6   8         99.95         99.05        14.42 o                         
  -9   6   8        127.93        183.61        14.59 o                         
  -8   6   8        517.79        577.86        38.33 o                         
  -7   6   8        160.24        270.97        23.13 o                         
  -5   6   8        292.70        368.22        23.60 o                         
  -4   6   8        838.47       1129.18        70.88 o                         
  -3   6   8        346.76        546.24        58.67 o                         
  -2   6   8        148.38        182.42        31.11 o                         
  -1   6   8        164.93        319.64        22.35 o                         
   0   6   8        114.81         81.88        14.85 o                         
   1   6   8        686.94        785.58        45.61 o                         
   2   6   8        106.85        189.06        16.98 o                         
   3   6   8       1282.19       1456.25        75.01 o                         
   4   6   8        117.26        211.79        29.94 o                         
   5   6   8        646.75        796.73        91.05 o                         
   6   6   8         17.02         70.38        21.75 o                         
   7   6   8        707.92        637.24        41.83 o                         
   8   6   8         31.70        107.89        15.67 o                         
   9   6   8        103.14         82.76        13.78 o                         
  10   6   8         57.27        104.81        12.57 o                         
  11   6   8        103.16         92.00        13.65 o                         
  -9   7   8        204.03        296.81        29.55 o                         
  -8   7   8         63.65        116.15        13.68 o                         
  -7   7   8         59.89         93.30        19.72 o                         
  -6   7   8        456.33        410.55        62.15 o                         
  -5   7   8         71.57        109.44        16.66 o                         
  -4   7   8        108.23        176.20        19.41 o                         
  -3   7   8        561.39        589.89        37.98 o                         
  -2   7   8        295.88        313.07        25.77 o                         
  -1   7   8        611.11        788.43        41.22 o                         
   0   7   8          5.21         34.79        36.69 o                         
   1   7   8        532.32        739.81        77.66 o                         
   2   7   8        197.44        345.91        26.05 o                         
   3   7   8        124.94        276.71        35.19 o                         
   4   7   8        130.82        208.45        36.43 o                         
   5   7   8        416.95        551.89        49.79 o                         
   6   7   8         75.93        152.38        21.90 o                         
   7   7   8        355.54        483.68        51.48 o                         
   8   7   8        259.53        278.20        29.54 o                         
   9   7   8        212.24        361.08        23.88 o                         
  -7   8   8         42.18        102.54        13.70 o                         
  -6   8   8        137.06        203.91        16.94 o                         
  -5   8   8         19.52         19.67        10.16 o                         
  -4   8   8         11.03         70.10        15.15 o                         
  -3   8   8         67.21        134.64        14.44 o                         
  -2   8   8        252.60        295.50        31.74 o                         
  -1   8   8        290.63        298.70        49.38 o                         
   0   8   8        134.62        130.52        15.22 o                         
   1   8   8        245.50        224.88        21.61 o                         
   2   8   8        716.10        694.09        61.79 o                         
   3   8   8        224.34        266.70        29.51 o                         
   4   8   8        320.39        282.90        46.37 o                         
   5   8   8        341.78        302.70        29.30 o                         
   6   8   8         77.28         33.42         9.02 o                         
  -7  -8   9        259.23         90.07        11.78 o                         
  -6  -8   9        170.45        150.18        22.28 o                         
  -5  -8   9         29.78         74.95        21.89 o                         
  -4  -8   9         80.74        136.62        23.96 o                         
   4  -8   9        194.60        252.84        20.91 o                         
   5  -8   9        340.59        291.05        18.60 o                         
   6  -8   9        122.26        150.82        13.62 o                         
  -9  -7   9         12.81        101.35        10.28 o                         
  -8  -7   9        134.23        203.74        16.18 o                         
  -7  -7   9        210.44        473.13        24.90 o                         
  -6  -7   9         21.01         43.83        15.18 o                         
  -5  -7   9         72.42        183.84        35.68 o                         
   4  -7   9         80.46         80.92        28.11 o                         
   5  -7   9        821.67        769.43        50.87 o                         
   6  -7   9         81.55        106.92        20.40 o                         
   7  -7   9         86.45        288.15        33.31 o                         
   8  -7   9        522.35        387.80        16.25 o                         
   9  -7   9        317.43        272.15        18.52 o                         
 -11  -6   9         14.07         70.42         9.87 o                         
 -10  -6   9        187.74        560.50        25.65 o                         
  -9  -6   9         15.93        182.28        20.02 o                         
  -8  -6   9        262.69        628.62        33.47 o                         
  -7  -6   9        389.41        471.09        21.79 o                         
  -6  -6   9       1014.18       1089.55        56.77 o                         
  -5  -6   9        738.50       1200.30        75.53 o                         
  -4  -6   9        238.31        370.75        59.29 o                         
  -3  -6   9        175.01        258.80        70.90 o                         
  -2  -6   9        200.16        152.00        82.09 o                         
  -1  -6   9        119.70        269.18        81.25 o                         
   0  -6   9          3.53         60.06        47.38 o                         
   1  -6   9        334.70        320.39        79.42 o                         
   2  -6   9        318.51        173.33        47.92 o                         
   3  -6   9        567.03        914.64       129.41 o                         
   4  -6   9        264.54        240.36        34.27 o                         
   5  -6   9        600.21        557.33        58.07 o                         
   6  -6   9         98.91        110.15        19.63 o                         
   7  -6   9         38.19        319.66        19.62 o                         
   8  -6   9        210.21        102.95        14.11 o                         
   9  -6   9        233.17        126.82        12.85 o                         
  10  -6   9        318.89        275.27        14.36 o                         
  11  -6   9         66.83         84.96        11.99 o                         
 -12  -5   9         82.27         72.75        12.69 o                         
 -11  -5   9         92.49        111.85        10.31 o                         
 -10  -5   9         70.02        144.25        15.18 o                         
  -9  -5   9        113.53         90.85        14.70 o                         
  -8  -5   9        571.58        977.39        31.73 o                         
  -7  -5   9         30.72        148.02        16.77 o                         
  -6  -5   9        377.25        645.61        29.25 o                         
  -5  -5   9       1323.53       1579.50        72.77 o                         
  -4  -5   9       2685.10       2884.44       263.51 o                         
  -3  -5   9        317.44        359.43        54.78 o                         
  -2  -5   9       1201.03       1377.26       168.12 o                         
  -1  -5   9        207.27        229.50        41.96 o                         
   0  -5   9       1202.11       1340.50       151.15 o                         
   1  -5   9        122.66         53.31        35.91 o                         
   2  -5   9       1533.01       1606.45       111.05 o                         
   4  -5   9        743.72       1014.92       127.10 o                         
   5  -5   9       1551.64       1345.42        56.88 o                         
   6  -5   9        452.50        683.63        44.15 o                         
   7  -5   9        322.87        232.63        23.06 o                         
   8  -5   9        497.23        354.32        21.81 o                         
   9  -5   9        105.53         95.77        17.32 o                         
  10  -5   9         24.28         50.91        10.90 o                         
  11  -5   9         36.47        103.47         9.49 o                         
  12  -5   9         71.22        100.54        20.54 o                         
 -13  -4   9        351.20        183.74        18.61 o                         
 -12  -4   9        343.15        272.60        24.45 o                         
 -11  -4   9        101.26        140.79        12.62 o                         
 -10  -4   9        586.70        559.69        34.89 o                         
  -9  -4   9        704.47       1262.11        41.04 o                         
  -8  -4   9       1244.95        957.34        31.31 o                         
  -7  -4   9       1652.39       1329.69        42.28 o                         
  -6  -4   9       1566.25       1532.20        51.44 o                         
  -5  -4   9        844.43        791.42        68.23 o                         
  -4  -4   9       1512.08       1728.73       117.54 o                         
  -3  -4   9        502.21        578.57        75.00 o                         
  -2  -4   9        484.35        600.75        54.29 o                         
  -1  -4   9       5825.04       6936.65       333.00 o                         
   0  -4   9       2501.00       3375.27       186.10 o                         
   1  -4   9       2875.73       3385.20       224.89 o                         
   2  -4   9        235.19        272.27        36.00 o                         
   3  -4   9         75.50         96.14        37.83 o                         
   4  -4   9        819.26        903.76       154.30 o                         
   5  -4   9        558.26        462.32        47.90 o                         
   6  -4   9       1926.80       1978.86        93.77 o                         
   7  -4   9       1502.71       1199.96        47.02 o                         
   8  -4   9        968.37        794.34        32.77 o                         
   9  -4   9         84.42        459.20        56.87 o                         
  10  -4   9        860.75        837.11        27.38 o                         
  11  -4   9        226.40        169.39        12.22 o                         
  12  -4   9         60.51        116.03        11.94 o                         
  13  -4   9        336.03        282.66        18.44 o                         
 -14  -3   9        137.24        154.11        24.06 o                         
 -13  -3   9         49.00         98.98        14.17 o                         
 -12  -3   9         17.92         32.45        16.35 o                         
 -11  -3   9        635.86       1100.50        40.94 o                         
 -10  -3   9        126.64        279.03        20.87 o                         
  -8  -3   9       2737.93       2181.13        67.54 o                         
  -7  -3   9        915.33        894.04        29.69 o                         
  -6  -3   9       1087.58       1093.30        84.37 o                         
  -5  -3   9       1000.82        984.26        72.24 o                         
  -4  -3   9        426.41        588.66        60.70 o                         
  -3  -3   9        741.16        753.57        57.07 o                         
  -2  -3   9        809.16        807.98        56.04 o                         
  -1  -3   9        880.82        832.72        41.05 o                         
   0  -3   9       1263.17       1454.28        76.25 o                         
   1  -3   9       4579.56       4595.73       295.57 o                         
   2  -3   9       2947.08       3127.83       192.53 o                         
   3  -3   9       2456.65       2982.74       145.76 o                         
   4  -3   9       2702.99       2487.35       131.30 o                         
   5  -3   9        931.76        954.97       191.25 o                         
   6  -3   9         97.86         64.00        34.31 o                         
   7  -3   9        199.19        309.99        22.12 o                         
   8  -3   9         95.15        133.27        23.44 o                         
   9  -3   9       1419.83       1268.94        53.93 o                         
  10  -3   9        180.85        417.03        19.05 o                         
  11  -3   9        927.53        855.26        31.04 o                         
  12  -3   9         34.62        245.63       106.02 o                         
  13  -3   9        175.18        156.09        16.45 o                         
  14  -3   9        254.18        297.70        30.99 o                         
 -14  -2   9        523.15        612.34        51.02 o                         
 -13  -2   9        104.15        143.82        21.07 o                         
 -12  -2   9       1537.25       1354.85        68.63 o                         
 -11  -2   9        350.97        315.19        21.09 o                         
 -10  -2   9        125.56        820.04        45.26 o                         
  -9  -2   9        776.87        804.38        25.31 o                         
  -8  -2   9       1138.28       1495.60        38.43 o                         
  -7  -2   9        428.73        848.29        91.31 o                         
  -6  -2   9        269.79        357.78        52.14 o                         
  -4  -2   9       3476.08       3952.07       192.61 o                         
  -3  -2   9       1009.28        954.09        44.25 o                         
  -2  -2   9       9979.27       9357.30       388.78 o                         
  -1  -2   9        941.71        724.69        46.84 o                         
   0  -2   9       2095.44       2494.51       157.72 o                         
   1  -2   9         85.76        108.37        30.50 o                         
   2  -2   9       1341.05       1331.29        59.73 o                         
   3  -2   9       3019.16       3420.38       143.15 o                         
   4  -2   9      10136.17       9627.06       466.70 o                         
   5  -2   9       2843.05       2598.72       134.76 o                         
   6  -2   9       2919.58       3351.27       223.55 o                         
   7  -2   9        338.45        614.58        58.04 o                         
   8  -2   9        264.74        344.68        18.12 o                         
   9  -2   9        192.36        440.98        31.97 o                         
  10  -2   9        617.34        484.66        20.56 o                         
  11  -2   9         88.49        132.37        13.24 o                         
  12  -2   9         64.66        107.94        35.40 o                         
  14  -2   9        323.83        379.02        26.69 o                         
 -15  -1   9        184.73        235.53        27.08 o                         
 -14  -1   9        474.70        378.75        41.53 o                         
 -13  -1   9         77.57        145.97        27.46 o                         
 -12  -1   9        526.63        551.56        41.40 o                         
 -11  -1   9        477.65        953.46        73.59 o                         
 -10  -1   9        636.75       1033.63        41.09 o                         
  -9  -1   9        335.95        961.06        64.29 o                         
  -8  -1   9        243.32        404.20        45.86 o                         
  -7  -1   9         84.53        149.25        37.03 o                         
  -6  -1   9       1037.58       1175.48        64.98 o                         
  -5  -1   9        712.45        716.41        38.57 o                         
  -4  -1   9       1378.76       1337.98        77.25 o                         
  -3  -1   9       2776.10       3152.58       187.26 o                         
  -2  -1   9        177.96        118.77        14.91 o                         
  -1  -1   9       7698.90       7338.83       610.51 o                         
   0  -1   9       1343.82       1596.55       113.67 o                         
   1  -1   9       7590.22       6080.75       289.87 o                         
   2  -1   9       2545.55       2150.82       106.21 o                         
   3  -1   9       8422.77       8851.38       425.25 o                         
   4  -1   9       3004.48       2996.48       154.73 o                         
   5  -1   9       5424.29       5696.23       280.93 o                         
   6  -1   9       2316.77       2724.74       173.97 o                         
   7  -1   9        922.81        857.94        58.51 o                         
   8  -1   9       1412.09       1323.18        64.92 o                         
   9  -1   9         44.61         96.89        32.35 o                         
  10  -1   9       1222.71       1171.50        38.66 o                         
  11  -1   9        416.79        443.75        24.73 o                         
  12  -1   9         41.59         95.89        28.37 o                         
  13  -1   9        158.54        156.74        21.12 o                         
  14  -1   9        151.34        210.09        26.37 o                         
  15  -1   9         95.68         75.77        14.21 o                         
 -15   0   9        108.35        199.67        25.66 o                         
 -14   0   9        625.79        548.73        54.84 o                         
 -13   0   9         82.19        477.09        52.99 o                         
 -12   0   9        565.17        721.16        39.95 o                         
 -11   0   9         24.65        147.64        30.14 o                         
 -10   0   9       9357.13       8698.56       327.00 o                         
  -9   0   9        391.50        368.40        23.50 o                         
  -8   0   9       3803.19       4460.75       273.54 o                         
  -7   0   9        720.99        937.36        69.83 o                         
  -6   0   9        338.86        517.90        58.41 o                         
  -5   0   9       1768.97       1774.74        77.68 o                         
  -4   0   9        525.20        610.14        48.02 o                         
  -3   0   9       2182.01       2272.40       195.65 o                         
  -2   0   9        302.68         10.32        12.01 o                         
  -1   0   9       3109.34       2404.44       143.69 o                         
   0   0   9          1.28         -2.13         7.73 o                         
   1   0   9       2956.30       2438.54       143.90 o                         
   2   0   9        284.81        148.99        39.54 o                         
   3   0   9       1211.01       1337.86        61.22 o                         
   4   0   9      12098.87      11541.28       590.63 o                         
   5   0   9        298.39        245.84        39.85 o                         
   6   0   9         30.06         65.63        58.20 o                         
   7   0   9          5.62         -0.73        37.35 o                         
   8   0   9         16.46         22.19        19.77 o                         
   9   0   9       1009.49       1114.84        48.67 o                         
  10   0   9        712.13       1536.76       131.34 o                         
  11   0   9        880.09        767.88        37.68 o                         
  12   0   9        489.28        448.09        36.35 o                         
  13   0   9          5.66         -2.19        20.89 o                         
  14   0   9         29.45         21.97        22.48 o                         
  15   0   9         48.02         10.21        13.58 o                         
 -15   1   9        181.92        257.43        29.60 o                         
 -14   1   9        473.35        428.09        45.95 o                         
 -13   1   9         75.95        132.68        49.73 o                         
 -12   1   9        528.14        613.33        44.35 o                         
 -11   1   9        472.77        826.03        44.51 o                         
 -10   1   9        629.59        825.90        41.75 o                         
  -9   1   9        332.71        547.24        45.80 o                         
  -8   1   9        244.34        428.11        60.34 o                         
  -7   1   9         83.52        158.14        46.56 o                         
  -6   1   9       1035.32       1275.03        85.02 o                         
  -5   1   9        711.15        727.88        61.65 o                         
  -4   1   9       1381.83       1491.85        76.46 o                         
  -3   1   9       2810.63       3229.52       154.53 o                         
  -2   1   9        175.77        131.82        12.05 o                         
  -1   1   9       7626.51       6483.09       835.70 o                         
   0   1   9       1342.57       1564.22        93.83 o                         
   1   1   9       7644.21       6080.98       357.57 o                         
   2   1   9       2554.80       2277.82       111.10 o                         
   3   1   9       8445.98       9164.29       382.60 o                         
   4   1   9       3010.02       3042.17       140.70 o                         
   5   1   9       5434.85       5429.01       230.32 o                         
   6   1   9       2324.06       2299.36       146.42 o                         
   7   1   9        908.96        784.42        51.61 o                         
   8   1   9       1416.92       1218.47        55.58 o                         
   9   1   9         46.63         48.04        13.46 o                         
  10   1   9       1224.19       1105.11        45.24 o                         
  11   1   9        414.07        403.50        29.68 o                         
  12   1   9         41.76         66.49        34.80 o                         
  13   1   9        155.45        119.04        32.94 o                         
  15   1   9         95.24         56.02         9.90 o                         
 -14   2   9        517.60        525.67        49.14 o                         
 -13   2   9        103.86        146.27        27.36 o                         
 -12   2   9       1527.61       1573.61        96.67 o                         
 -11   2   9        355.40        390.59        34.36 o                         
 -10   2   9        123.34        357.73        24.58 o                         
  -9   2   9        779.65        878.30        42.92 o                         
  -8   2   9       1141.39       1375.09        61.82 o                         
  -7   2   9        426.04        907.99        97.26 o                         
  -6   2   9        281.96        421.09        57.05 o                         
  -5   2   9        570.01        690.63       194.75 o                         
  -4   2   9       3486.64       3910.01       275.25 o                         
  -3   2   9       1011.62        974.38        63.13 o                         
  -2   2   9       9999.48       9892.36       470.91 o                         
  -1   2   9        934.24        709.78        48.62 o                         
   0   2   9       2094.35       2148.83       177.19 o                         
   2   2   9       1334.81       1210.34        76.20 o                         
   3   2   9       3003.36       3268.54       196.45 o                         
   4   2   9      10127.99       9900.67       719.32 o                         
   5   2   9       2856.47       2761.47       241.46 o                         
   6   2   9       2902.25       3392.25       295.40 o                         
   7   2   9        338.83        584.66        72.25 o                         
   8   2   9        261.31        337.70        33.28 o                         
   9   2   9        192.37        197.13        18.42 o                         
  10   2   9        623.28        490.64        34.12 o                         
  11   2   9         89.48         76.47        23.14 o                         
  12   2   9         65.22         70.32        22.01 o                         
  14   2   9        329.61        378.04        27.32 o                         
 -14   3   9        134.29        112.48        22.15 o                         
 -13   3   9         49.59         76.98        22.78 o                         
 -12   3   9         16.58         55.44        35.71 o                         
 -11   3   9        634.99        863.64        46.99 o                         
 -10   3   9        128.41        183.65        19.17 o                         
  -9   3   9         21.90        230.78        38.60 o                         
  -8   3   9       2727.77       2607.15       181.20 o                         
  -7   3   9        919.96        857.07        44.67 o                         
  -6   3   9       1081.11       1163.54       141.97 o                         
  -5   3   9       1001.90        840.50        41.97 o                         
  -4   3   9        425.13        544.00        42.22 o                         
  -3   3   9        727.03        755.27        38.45 o                         
  -2   3   9        812.48        688.41        31.93 o                         
  -1   3   9        884.78        498.70        31.02 o                         
   0   3   9       1260.66       1213.16       252.02 o                         
   1   3   9       4568.46       4324.55       365.98 o                         
   2   3   9       2955.10       3058.00       181.63 o                         
   3   3   9       2472.47       2787.71       191.14 o                         
   4   3   9       2709.14       2591.30       159.45 o                         
   5   3   9        938.85        939.66        66.78 o                         
   6   3   9        100.13         95.34        17.90 o                         
   7   3   9        197.45        262.32        16.84 o                         
   8   3   9         95.62        111.49        10.56 o                         
   9   3   9       1422.23       1354.32        55.07 o                         
  10   3   9        177.80        217.09        18.90 o                         
  11   3   9        926.92        895.32        60.11 o                         
  12   3   9         35.25         57.17        20.90 o                         
  13   3   9        172.71        151.45        16.76 o                         
  14   3   9        254.68        244.93        28.68 o                         
 -13   4   9        352.25        219.74        19.90 o                         
 -12   4   9        341.97        355.23        28.38 o                         
 -11   4   9        103.28        148.34        22.72 o                         
 -10   4   9        581.18        680.32        32.93 o                         
  -9   4   9        703.93        917.22        59.53 o                         
  -8   4   9       1239.50       1230.21        90.16 o                         
  -7   4   9       1634.74       1469.03        72.81 o                         
  -6   4   9       1550.07       1623.35        59.46 o                         
  -5   4   9        845.27        929.36        71.40 o                         
  -4   4   9       1502.07       1357.25       126.96 o                         
  -3   4   9        503.50        483.01        56.33 o                         
  -2   4   9        484.41        405.56        49.46 o                         
  -1   4   9       5836.88       6008.58       506.66 o                         
   0   4   9       2501.53       2847.99       246.02 o                         
   1   4   9       2849.17       2730.86       236.65 o                         
   2   4   9        232.31        276.66        41.40 o                         
   3   4   9         73.38         47.09        27.13 o                         
   4   4   9        821.74        920.55        91.70 o                         
   5   4   9        566.42        496.51        19.27 o                         
   6   4   9       1917.48       1889.28        73.18 o                         
   7   4   9       1492.98       1415.06        50.94 o                         
   8   4   9        960.85        868.27        38.24 o                         
   9   4   9         79.72        134.32        25.13 o                         
  10   4   9        855.15        866.49        48.99 o                         
  11   4   9        222.77        178.05        33.41 o                         
 -12   5   9         80.25         66.06        14.99 o                         
 -11   5   9         91.54        137.16        35.38 o                         
 -10   5   9         70.44        169.69        18.05 o                         
  -9   5   9        113.86        119.27        12.12 o                         
  -8   5   9        573.85        802.34        33.29 o                         
  -7   5   9         31.69         81.75        11.47 o                         
  -6   5   9        377.23        579.67        28.77 o                         
  -5   5   9       1336.50       1493.21        64.40 o                         
  -4   5   9       2683.82       2647.12       101.32 o                         
  -3   5   9        319.14        337.35        22.54 o                         
  -2   5   9       1199.36       1262.18       134.22 o                         
  -1   5   9        208.42        180.98        14.52 o                         
   0   5   9       1203.48       1346.85        87.51 o                         
   1   5   9        119.95        103.48        15.41 o                         
   2   5   9       1549.99       1511.08        70.35 o                         
   3   5   9        451.77        414.03        28.94 o                         
   4   5   9        751.54        876.98        55.66 o                         
   5   5   9       1548.31       1447.42        64.84 o                         
   6   5   9        449.02        475.17        23.37 o                         
   7   5   9        325.85        346.92        30.72 o                         
   8   5   9        498.19        423.24        26.44 o                         
   9   5   9        106.36        118.72        16.05 o                         
  10   5   9         23.79         44.13        11.89 o                         
  11   5   9         35.26         79.92        14.10 o                         
  12   5   9         68.81        139.34        15.90 o                         
 -11   6   9         13.44         90.16        13.55 o                         
 -10   6   9        184.78        568.10        51.45 o                         
  -9   6   9         16.87         88.77        14.27 o                         
  -8   6   9        262.49        472.21        32.70 o                         
  -7   6   9        396.17        551.45        37.64 o                         
  -6   6   9       1007.59       1096.65        68.63 o                         
  -5   6   9        733.71        912.43        41.30 o                         
  -4   6   9        240.22        385.28        30.20 o                         
  -3   6   9        174.46        296.61        42.57 o                         
  -2   6   9        195.68        235.66        25.64 o                         
  -1   6   9        118.85        198.44        18.08 o                         
   0   6   9          3.13         12.09        13.33 o                         
   1   6   9        334.78        388.50        26.46 o                         
   2   6   9        322.01        389.03        27.26 o                         
   3   6   9        573.03        772.71        48.16 o                         
   4   6   9        259.63        290.64        34.81 o                         
   5   6   9        602.33        645.76        60.62 o                         
   6   6   9         99.26        103.08        23.17 o                         
   8   6   9        209.85        148.25        25.52 o                         
   9   6   9        236.26        145.97        15.94 o                         
  10   6   9        320.15        279.62        20.37 o                         
  11   6   9         70.91         91.14        13.55 o                         
  -8   7   9        130.41        198.78        16.95 o                         
  -7   7   9        206.95        362.92        37.27 o                         
  -6   7   9         20.06         30.35        13.91 o                         
  -5   7   9         74.80        111.61        17.01 o                         
  -4   7   9        224.05        321.62        25.88 o                         
  -3   7   9        140.71        142.52        15.18 o                         
  -2   7   9        614.36        620.38        41.40 o                         
  -1   7   9       1128.12       1176.47        64.69 o                         
   0   7   9          7.38          5.93        14.74 o                         
   1   7   9       1191.13       1518.80       117.73 o                         
   2   7   9        106.42        154.01        16.57 o                         
   3   7   9        387.86        477.66        49.24 o                         
   4   7   9         79.15        111.37        16.39 o                         
   5   7   9        827.51        885.51        78.53 o                         
   6   7   9         80.18        149.52        16.63 o                         
   7   7   9         86.26        215.33        18.51 o                         
   8   7   9        518.92        412.83        39.56 o                         
   9   7   9        310.67        252.92        17.96 o                         
  -6   8   9        170.64        247.15        17.91 o                         
  -5   8   9         29.00         58.81        13.02 o                         
  -4   8   9         81.67        174.09        20.85 o                         
  -3   8   9        191.69        250.09        19.21 o                         
  -2   8   9        137.08        196.98        25.43 o                         
  -1   8   9         51.70         85.79        13.77 o                         
   0   8   9        177.86        150.45        14.24 o                         
   1   8   9         19.46         72.55        19.39 o                         
   3   8   9         55.56        101.86        19.59 o                         
   4   8   9        195.45        301.30        29.08 o                         
   5   8   9        339.40        329.80        39.66 o                         
   6   8   9        121.74        198.99        22.05 o                         
  -7  -8  10        125.11         75.37        11.57 o                         
  -6  -8  10         57.68         57.37        11.07 o                         
  -5  -8  10        129.36        109.42        15.30 o                         
  -4  -8  10        195.41        194.91        23.51 o                         
   3  -8  10         94.73         60.01        19.60 o                         
   4  -8  10        342.29        290.65        22.91 o                         
   5  -8  10          6.18        147.75        38.07 o                         
   6  -8  10        934.85        577.03        26.63 o                         
  -9  -7  10        186.01        267.63        45.61 o                         
  -8  -7  10        274.31        297.02        16.49 o                         
  -7  -7  10        803.35        789.15        36.77 o                         
  -6  -7  10         54.91        154.97        16.81 o                         
  -5  -7  10        272.92        323.22        42.75 o                         
   4  -7  10         17.99         42.04        26.73 o                         
   5  -7  10        119.88        404.29        65.60 o                         
   6  -7  10        116.60        176.96        22.23 o                         
   7  -7  10         41.68         65.00        11.49 o                         
   8  -7  10        173.55        316.08        22.43 o                         
   9  -7  10        140.51        157.18        11.23 o                         
 -11  -6  10        139.86        168.96        10.00 o                         
 -10  -6  10        737.16        689.50        28.55 o                         
  -9  -6  10        322.65        392.61        26.77 o                         
  -8  -6  10       1033.81        728.72        26.58 o                         
  -7  -6  10        294.52        316.40        19.31 o                         
  -6  -6  10        405.94        548.93        33.41 o                         
  -5  -6  10       2049.51       1974.36       119.64 o                         
  -4  -6  10        144.68        151.35        52.05 o                         
  -3  -6  10       1395.03       1579.08       118.87 o                         
  -2  -6  10        252.97        310.29        67.78 o                         
  -1  -6  10        206.98        250.17        78.91 o                         
   0  -6  10          1.68         41.96        49.39 o                         
   1  -6  10        185.70        180.54        51.53 o                         
   2  -6  10        107.19        122.93        45.92 o                         
   3  -6  10        123.24        165.78        85.12 o                         
   4  -6  10        222.55        343.56        94.35 o                         
   5  -6  10        749.34        725.53        69.89 o                         
   6  -6  10        282.76        219.99        19.21 o                         
   7  -6  10        115.43        103.75        14.60 o                         
   8  -6  10        196.85        225.38        19.00 o                         
   9  -6  10        169.79        214.34        14.30 o                         
  10  -6  10        523.42        475.61        23.40 o                         
  11  -6  10        127.99        131.15         9.68 o                         
 -12  -5  10         55.63         60.99        10.19 o                         
 -11  -5  10         84.95        169.44        11.20 o                         
 -10  -5  10        107.46        493.50        31.08 o                         
  -9  -5  10         78.57        117.26        13.60 o                         
  -8  -5  10        920.17        986.64        32.13 o                         
  -7  -5  10        385.47        479.46        26.49 o                         
  -6  -5  10        589.26        701.64        31.19 o                         
  -5  -5  10        321.55        392.92        77.96 o                         
  -4  -5  10        465.95        763.06        97.41 o                         
  -3  -5  10         57.47        100.96        42.45 o                         
  -2  -5  10        640.47        740.52        69.45 o                         
  -1  -5  10        151.42        192.73        42.57 o                         
   0  -5  10        459.67        603.90       155.80 o                         
   1  -5  10        158.75        121.46        39.38 o                         
   2  -5  10       2556.23       2492.02       409.86 o                         
   3  -5  10       3332.63       3881.30       350.71 o                         
   4  -5  10        687.49        607.58       102.40 o                         
   5  -5  10        203.60        463.36        46.60 o                         
   6  -5  10       1863.50       1479.30        74.80 o                         
   7  -5  10        946.86        891.52        34.81 o                         
   8  -5  10        351.21        447.20        24.22 o                         
   9  -5  10        253.30        222.78        17.95 o                         
  10  -5  10        109.84        113.94        11.32 o                         
  11  -5  10        272.30        253.15        10.89 o                         
  12  -5  10        121.79         94.10        13.48 o                         
 -13  -4  10         35.47        110.53        15.91 o                         
 -12  -4  10         80.74         83.79        14.94 o                         
 -11  -4  10        155.19        193.43        13.49 o                         
 -10  -4  10        246.62        475.80        39.37 o                         
  -9  -4  10       1285.45       1089.54        38.96 o                         
  -7  -4  10        105.12        477.21        40.61 o                         
  -6  -4  10        449.46        484.54        20.66 o                         
  -5  -4  10        640.71       1066.86       243.85 o                         
  -4  -4  10       2571.15       3099.97       214.49 o                         
  -3  -4  10        148.37        118.77        47.56 o                         
  -2  -4  10        205.93        240.74        30.55 o                         
  -1  -4  10       1105.61       1364.55       107.21 o                         
   0  -4  10       2154.23       3081.78       155.37 o                         
   1  -4  10        747.33        941.68        56.54 o                         
   2  -4  10       2292.26       2281.25       240.65 o                         
   3  -4  10       1597.95       1675.14       114.26 o                         
   4  -4  10       1094.37       1029.99        85.39 o                         
   5  -4  10       1180.13        834.08        68.94 o                         
   6  -4  10        127.13        226.59        61.91 o                         
   7  -4  10        512.90        574.65        30.69 o                         
   8  -4  10        878.72       1107.10        53.90 o                         
   9  -4  10        117.28        120.57        16.10 o                         
  10  -4  10        355.38        711.98        24.42 o                         
  11  -4  10         57.44        144.28        16.43 o                         
  12  -4  10         60.93         68.13        15.05 o                         
  13  -4  10        224.91        273.56        27.41 o                         
 -14  -3  10         99.82        180.53        24.36 o                         
 -13  -3  10         10.51         49.85        13.29 o                         
 -12  -3  10         47.96        148.95        17.83 o                         
 -11  -3  10       1244.11       1058.06        39.34 o                         
 -10  -3  10        403.11        716.30        33.52 o                         
  -9  -3  10       1385.09       1162.27        33.63 o                         
  -8  -3  10        490.53        809.91        27.43 o                         
  -7  -3  10        539.23        989.57        42.69 o                         
  -6  -3  10        210.34        252.22        58.68 o                         
  -5  -3  10        338.40        381.39        38.00 o                         
  -4  -3  10       2863.49       2753.89       137.22 o                         
  -3  -3  10        415.23        338.83        24.39 o                         
  -2  -3  10       2719.28       2650.11       117.30 o                         
  -1  -3  10       7099.87       8622.22       505.69 o                         
   0  -3  10         87.71         78.34        17.83 o                         
   1  -3  10       8604.00      10055.32      1019.55 o                         
   2  -3  10       1570.10       1509.76       102.00 o                         
   3  -3  10         21.89          9.84        21.23 o                         
   4  -3  10       2154.12       2119.24       112.76 o                         
   5  -3  10        769.92        744.48        58.92 o                         
   6  -3  10        482.18        536.40        43.24 o                         
   7  -3  10       1076.20       1059.30        35.83 o                         
   8  -3  10         44.40        113.40        16.39 o                         
   9  -3  10        201.00        393.83       122.53 o                         
  10  -3  10       1200.43       1109.30        39.16 o                         
  11  -3  10        235.10        563.92        23.63 o                         
  12  -3  10         46.26         96.93        18.40 o                         
  13  -3  10        156.32        135.36        27.02 o                         
  14  -3  10        195.00        142.04        20.93 o                         
 -14  -2  10        604.78        489.42        33.56 o                         
 -13  -2  10        155.05        190.71        30.24 o                         
 -12  -2  10         53.53        609.80        38.10 o                         
 -11  -2  10        102.36        359.14        31.51 o                         
 -10  -2  10       1280.39       1072.77        37.94 o                         
  -9  -2  10        290.46        417.88        20.26 o                         
  -8  -2  10        808.72        988.41        27.81 o                         
  -7  -2  10       3410.57       3705.82       184.40 o                         
  -6  -2  10        570.00        827.30        62.20 o                         
  -5  -2  10       4232.71       4285.10       211.02 o                         
  -4  -2  10       4705.86       5041.53       246.66 o                         
  -3  -2  10       7474.03       8803.99       362.27 o                         
  -2  -2  10        787.34        842.96        39.36 o                         
  -1  -2  10        290.65        269.49        16.09 o                         
   0  -2  10          6.30         13.99        12.91 o                         
   1  -2  10        413.83        282.61        22.17 o                         
   2  -2  10       7017.53       6559.16       266.88 o                         
   3  -2  10        980.36       1029.40        49.78 o                         
   4  -2  10       3402.96       3830.64       268.08 o                         
   5  -2  10       1074.38        958.51        67.52 o                         
   6  -2  10       1897.12       2119.89       114.05 o                         
   7  -2  10       1548.94       1169.92       103.31 o                         
   8  -2  10       2903.01       2178.05        93.15 o                         
   9  -2  10       1066.71        902.96        27.23 o                         
  10  -2  10        291.91        370.15        19.54 o                         
  11  -2  10        563.81        362.34        17.77 o                         
  12  -2  10         35.75         49.54        19.39 o                         
  13  -2  10        162.39        163.73        32.73 o                         
  14  -2  10        273.49        306.66        22.72 o                         
 -15  -1  10        418.27        270.97        29.36 o                         
 -14  -1  10         77.85        233.50        32.16 o                         
 -13  -1  10        252.05        320.26        28.44 o                         
 -12  -1  10         27.15        295.30        56.25 o                         
 -11  -1  10        919.11       1390.34        79.23 o                         
 -10  -1  10        990.21       1157.95        50.16 o                         
  -9  -1  10       1337.05       1610.76        49.42 o                         
  -7  -1  10        660.54        695.56        44.96 o                         
  -6  -1  10        949.38       1039.58        59.20 o                         
  -5  -1  10        345.56        408.02        39.69 o                         
  -4  -1  10       7886.22       7280.89       431.27 o                         
  -3  -1  10       2662.94       3208.28       192.86 o                         
  -2  -1  10        351.98        170.52        17.04 o                         
  -1  -1  10       5375.15       4695.48       392.47 o                         
   0  -1  10      33444.42      36551.60      2024.50 o                         
   1  -1  10       2851.35       1684.26        88.46 o                         
   2  -1  10      12543.39      10428.86       499.04 o                         
   3  -1  10      22507.44      24422.45      1158.40 o                         
   4  -1  10      11559.83      10830.45       452.31 o                         
   5  -1  10       9222.84       8941.98       375.51 o                         
   6  -1  10       1764.93       1902.00       103.68 o                         
   7  -1  10        300.42        331.93        47.91 o                         
   8  -1  10        467.76        496.25        32.61 o                         
   9  -1  10        211.14        228.19        17.41 o                         
  10  -1  10        468.37        678.59        32.12 o                         
  11  -1  10       1047.98       1007.04        42.11 o                         
  12  -1  10         52.13         77.18        18.50 o                         
  13  -1  10         40.44         61.19        24.15 o                         
  14  -1  10        230.69        172.03        24.01 o                         
  15  -1  10         20.64         15.11        11.76 o                         
 -15   0  10        410.85        343.17        35.87 o                         
 -14   0  10         34.37        160.55        29.86 o                         
 -13   0  10       1183.43       1075.61        98.18 o                         
 -12   0  10        335.35        297.77        22.53 o                         
 -11   0  10        454.19        450.20        29.26 o                         
 -10   0  10       1462.67       2399.84        93.78 o                         
  -9   0  10         18.95         14.91        13.43 o                         
  -8   0  10       2237.21       2700.04       170.84 o                         
  -7   0  10       2460.94       2930.72       181.81 o                         
  -6   0  10       2329.89       2514.70       156.92 o                         
  -5   0  10       2479.78       2667.34       128.99 o                         
  -4   0  10        214.93        323.50        72.31 o                         
  -3   0  10        469.71        506.33        54.11 o                         
  -2   0  10       2557.61       1996.87        83.99 o                         
  -1   0  10        178.34          5.53        11.71 o                         
   0   0  10        568.57        639.74        40.69 o                         
   1   0  10       1958.19       1419.56        65.26 o                         
   2   0  10       8248.00       6597.75       316.32 o                         
   3   0  10       5101.68       5098.67       214.67 o                         
   4   0  10      35641.45      33056.98      1362.00 o                         
   5   0  10      10304.28      10306.51       613.15 o                         
   6   0  10       1126.05       1230.09       126.76 o                         
   7   0  10        297.01        393.53        40.85 o                         
   8   0  10        103.74         42.62        19.82 o                         
   9   0  10        257.85        314.54        31.71 o                         
  10   0  10       3054.85       2813.89       133.48 o                         
  11   0  10        975.38       1063.97        44.56 o                         
  12   0  10          5.90         60.70        34.75 o                         
  13   0  10         27.26         57.25        18.32 o                         
  15   0  10         32.53         23.61        13.19 o                         
 -15   1  10        419.64        303.94        33.54 o                         
 -14   1  10         79.22        144.35        54.83 o                         
 -13   1  10        248.00        263.77        25.28 o                         
 -12   1  10         27.10        153.42        30.99 o                         
 -11   1  10        912.06       1255.86        64.07 o                         
 -10   1  10        993.86       1109.27        61.83 o                         
  -9   1  10       1329.58       1613.86        79.81 o                         
  -8   1  10        181.42        658.86        76.23 o                         
  -7   1  10        668.54        754.54        58.56 o                         
  -6   1  10        934.51       1164.01        79.23 o                         
  -5   1  10        341.73        625.89        43.03 o                         
  -4   1  10       7894.02       7877.96       376.62 o                         
  -3   1  10       2685.96       3249.68       155.78 o                         
  -2   1  10        350.08        234.88        36.28 o                         
  -1   1  10       5393.08       4304.07       360.64 o                         
   0   1  10      33446.32      36906.09      2705.16 o                         
   1   1  10       2847.15       1701.72       148.88 o                         
   2   1  10      12551.41      10449.92       608.35 o                         
   3   1  10      22452.37      23753.09       984.46 o                         
   4   1  10      11562.64      10599.55       392.57 o                         
   5   1  10       9191.85       8530.92       318.98 o                         
   6   1  10       1741.79       1755.76        95.99 o                         
   7   1  10        293.70        354.00        34.48 o                         
   8   1  10        468.22        425.84        25.38 o                         
   9   1  10        211.53        246.19        20.51 o                         
  10   1  10        471.21        565.15        34.50 o                         
  11   1  10       1047.90       1012.08        73.74 o                         
  12   1  10         50.26         70.13        20.69 o                         
  13   1  10         39.58         39.24        30.12 o                         
  14   1  10        228.22        193.85        30.58 o                         
  15   1  10         20.62          5.10        11.40 o                         
 -14   2  10        604.56        512.68        48.33 o                         
 -13   2  10        151.57        136.96        17.10 o                         
 -12   2  10         53.59        374.79        41.58 o                         
 -11   2  10        103.47        309.10        31.04 o                         
 -10   2  10       1277.33       1306.26        61.53 o                         
  -9   2  10        289.27        339.11        23.99 o                         
  -8   2  10        809.77       1207.61        55.05 o                         
  -7   2  10       3415.84       4212.15       364.59 o                         
  -6   2  10        569.35       1095.00       107.51 o                         
  -5   2  10       4255.82       4648.29       739.28 o                         
  -4   2  10       4682.94       5526.15       301.37 o                         
  -3   2  10       7461.50       8251.05       487.41 o                         
  -2   2  10        779.57        781.74        50.10 o                         
  -1   2  10        282.24        257.30        17.91 o                         
   0   2  10          6.09         13.72        18.06 o                         
   1   2  10        404.67        261.46        31.50 o                         
   2   2  10       7053.20       5868.15       346.12 o                         
   3   2  10        974.82       1049.03        69.15 o                         
   4   2  10       3413.44       3800.33       232.34 o                         
   5   2  10       1081.56        955.23        97.36 o                         
   6   2  10       1908.23       2117.05       191.09 o                         
   7   2  10       1542.05       1474.54       140.88 o                         
   8   2  10       2881.70       2428.05       116.23 o                         
   9   2  10       1072.30        864.94        69.61 o                         
  10   2  10        287.91        257.53        25.65 o                         
  11   2  10        562.96        540.66        41.27 o                         
  12   2  10         35.49         28.16        34.48 o                         
  14   2  10        271.18        375.11        27.08 o                         
 -14   3  10         98.89        119.02        14.51 o                         
 -13   3  10         10.12         42.50        16.31 o                         
 -12   3  10         47.71         58.35        19.58 o                         
 -11   3  10       1252.70       1248.89        64.67 o                         
 -10   3  10        402.54        442.15        27.11 o                         
  -9   3  10       1400.40       1408.67        86.09 o                         
  -8   3  10        485.58        728.81        31.93 o                         
  -7   3  10        538.65        811.41        34.90 o                         
  -6   3  10        211.49        622.35        69.85 o                         
  -5   3  10        330.71        371.57        38.70 o                         
  -4   3  10       2855.78       2753.18       117.63 o                         
  -3   3  10        429.99        344.45        22.41 o                         
  -2   3  10       2714.86       2215.30        92.34 o                         
  -1   3  10       7095.15       5933.28       357.86 o                         
   0   3  10         88.99         77.59         9.51 o                         
   1   3  10       8588.43       7444.56       455.02 o                         
   2   3  10       1572.66       1337.80        83.15 o                         
   3   3  10         21.78         29.72        17.89 o                         
   4   3  10       2141.76       2327.12       144.53 o                         
   5   3  10        762.13        810.96        59.23 o                         
   6   3  10        475.19        564.82        29.78 o                         
   7   3  10       1081.46       1091.44        52.89 o                         
   8   3  10         44.47         45.04         9.72 o                         
   9   3  10        202.50        199.72        19.60 o                         
  10   3  10       1192.46       1070.40        74.13 o                         
  11   3  10        238.64        304.71        48.95 o                         
  12   3  10         46.49         70.86        20.44 o                         
  13   3  10        158.97        120.31        15.54 o                         
  14   3  10        196.03        141.52        22.30 o                         
 -13   4  10         35.01         66.78        13.49 o                         
 -12   4  10         79.34        102.12        14.35 o                         
 -11   4  10        154.34        212.63        17.31 o                         
 -10   4  10        248.67        464.42        28.34 o                         
  -9   4  10       1275.42       1185.47        73.74 o                         
  -8   4  10        180.31        477.35        52.07 o                         
  -7   4  10        104.65        359.14        20.25 o                         
  -6   4  10        450.90        596.83        40.98 o                         
  -5   4  10        644.06        892.58        40.07 o                         
  -4   4  10       2578.17       2724.41       238.98 o                         
  -3   4  10        147.36        171.73        34.22 o                         
  -2   4  10        200.41        160.28        32.83 o                         
  -1   4  10       1116.30       1202.90       111.99 o                         
   0   4  10       2153.63       2395.91       209.13 o                         
   1   4  10        740.62        865.66        85.38 o                         
   2   4  10       2297.54       2122.76       187.81 o                         
   3   4  10       1608.50       1701.62       154.07 o                         
   4   4  10       1095.06       1029.50        54.70 o                         
   5   4  10       1183.96       1149.37        55.06 o                         
   6   4  10        130.01         93.18        19.86 o                         
   7   4  10        514.56        433.37        19.90 o                         
   8   4  10        879.20        847.61        32.85 o                         
   9   4  10        116.09        126.58        12.50 o                         
  10   4  10        352.45        452.98        31.85 o                         
  11   4  10         55.68         80.91        19.28 o                         
 -12   5  10         55.85         48.42        13.37 o                         
 -11   5  10         86.82        152.43        27.17 o                         
 -10   5  10        105.96        215.53        22.62 o                         
  -9   5  10         79.48         89.24        11.38 o                         
  -8   5  10        913.10       1026.13        40.68 o                         
  -7   5  10        385.85        403.03        21.96 o                         
  -6   5  10        577.94        730.30        34.39 o                         
  -5   5  10        321.05        751.05        40.66 o                         
  -4   5  10        461.55        936.13        50.63 o                         
  -3   5  10         58.57         84.04        13.95 o                         
  -2   5  10        646.46        622.64        45.29 o                         
  -1   5  10        147.53        131.73        12.57 o                         
   0   5  10        459.92        527.92        38.35 o                         
   1   5  10        159.54        164.00        16.62 o                         
   2   5  10       2526.19       2297.75        88.30 o                         
   3   5  10       3346.98       3346.75       125.64 o                         
   4   5  10        677.57        598.59        33.85 o                         
   5   5  10        208.35        256.79        31.56 o                         
   6   5  10       1863.82       1785.69        68.84 o                         
   7   5  10        946.76        865.05        41.30 o                         
   8   5  10        356.15        373.34        24.38 o                         
   9   5  10        252.72        192.10        17.03 o                         
  10   5  10        108.96         72.42        19.13 o                         
  11   5  10        273.98        313.17        28.43 o                         
  12   5  10        118.88         68.13        11.55 o                         
 -11   6  10        140.17        200.84        20.71 o                         
 -10   6  10        739.68        925.78        80.14 o                         
  -9   6  10        320.73        351.75        21.10 o                         
  -8   6  10       1029.53        912.74        56.74 o                         
  -7   6  10        296.90        339.92        21.88 o                         
  -6   6  10        410.03        540.70        49.15 o                         
  -5   6  10       2045.55       1850.52        78.56 o                         
  -4   6  10        146.23        193.59        26.79 o                         
  -3   6  10       1379.78       1468.62        90.86 o                         
  -2   6  10        255.65        357.81        30.95 o                         
  -1   6  10        204.88        226.52        18.90 o                         
   0   6  10          1.91          9.71        19.11 o                         
   1   6  10        183.34        237.16        18.08 o                         
   2   6  10        106.37        175.33        27.63 o                         
   3   6  10        123.33        210.14        18.09 o                         
   4   6  10        225.80        209.51        29.30 o                         
   5   6  10        748.97        846.72        63.43 o                         
   6   6  10        280.40        250.45        31.59 o                         
   7   6  10        114.63        132.73        16.96 o                         
   8   6  10        198.44        222.35        22.43 o                         
   9   6  10        176.72        207.45        18.55 o                         
  10   6  10        523.80        450.50        29.34 o                         
  11   6  10        127.71        118.92        14.92 o                         
  -9   7  10        185.34        282.65        28.26 o                         
  -8   7  10        270.54        297.34        21.51 o                         
  -7   7  10        815.86        822.74        72.61 o                         
  -6   7  10         56.09         95.67        21.24 o                         
  -5   7  10        269.53        349.03        27.16 o                         
  -4   7  10        329.05        352.15        47.31 o                         
  -3   7  10        142.46        232.98        19.22 o                         
  -2   7  10        191.09        183.40        20.72 o                         
  -1   7  10        633.51        787.61        47.85 o                         
   0   7  10         67.50        126.45        17.45 o                         
   1   7  10       1180.33       1313.19       182.35 o                         
   2   7  10        574.71        535.46        38.74 o                         
   3   7  10        252.23        285.08        50.65 o                         
   4   7  10         18.33         13.94        13.76 o                         
   6   7  10        115.25        123.60        15.56 o                         
   7   7  10         42.94         49.18        15.74 o                         
   8   7  10        172.43        213.36        24.59 o                         
   9   7  10        140.85        145.37        12.69 o                         
  -6   8  10         55.35         67.12         9.66 o                         
  -5   8  10        129.75        135.31        14.01 o                         
  -4   8  10        189.04        270.89        27.90 o                         
  -3   8  10        299.01        280.64        39.07 o                         
  -2   8  10        258.75        272.51        30.49 o                         
  -1   8  10        211.90        296.75        20.84 o                         
   0   8  10         97.26        120.73        13.09 o                         
   1   8  10        292.67        324.91        24.19 o                         
   2   8  10        112.80        141.10        21.08 o                         
   3   8  10         93.54        118.21        20.53 o                         
   4   8  10        345.68        362.93        48.36 o                         
   6   8  10        937.45        624.62        54.04 o                         
  -7  -8  11         51.60         52.65        15.16 o                         
  -6  -8  11          5.20         25.65        10.61 o                         
  -5  -8  11         28.05         95.02        20.32 o                         
  -4  -8  11        403.27        365.21        27.27 o                         
   4  -8  11        516.33        335.80        19.98 o                         
   5  -8  11        115.35         44.61        10.49 o                         
   6  -8  11         29.46        183.32        49.69 o                         
  -9  -7  11        366.67        221.95        12.63 o                         
  -8  -7  11        289.44        225.32        16.28 o                         
  -7  -7  11        379.24        440.62        24.06 o                         
  -6  -7  11        320.72        280.20        19.76 o                         
  -5  -7  11        215.27        289.26        40.33 o                         
   4  -7  11         21.22         31.51        26.88 o                         
   5  -7  11         61.53        126.58        20.78 o                         
   6  -7  11         89.05        117.60        13.89 o                         
   7  -7  11         93.95        135.80        12.25 o                         
   8  -7  11        179.93        154.11        16.01 o                         
   9  -7  11        137.46        151.51         7.70 o                         
 -11  -6  11        247.32        175.62        15.39 o                         
 -10  -6  11        246.94        425.10        19.98 o                         
  -9  -6  11        408.26        302.46        17.92 o                         
  -8  -6  11        208.49        504.83        20.36 o                         
  -7  -6  11         93.91        357.03        26.28 o                         
  -6  -6  11        325.06        345.27        22.25 o                         
  -5  -6  11        922.36       1001.21        52.80 o                         
  -4  -6  11        430.37        391.27        61.09 o                         
  -3  -6  11        668.65        801.65        95.46 o                         
  -2  -6  11       1022.01        952.77        92.17 o                         
  -1  -6  11        175.05        110.99        75.44 o                         
   0  -6  11        577.07        604.46       112.99 o                         
   1  -6  11        203.02        186.29        51.72 o                         
   2  -6  11        312.56        287.91        73.93 o                         
   4  -6  11        243.47        188.29        88.13 o                         
   5  -6  11        731.28        782.91        74.04 o                         
   6  -6  11         12.66        115.49        28.19 o                         
   7  -6  11        353.38        307.20        24.12 o                         
   8  -6  11        124.05        190.92        15.06 o                         
   9  -6  11          4.43        135.34        19.30 o                         
  10  -6  11        133.37        245.59        17.30 o                         
  11  -6  11        111.58        141.64        14.49 o                         
 -12  -5  11         71.38         46.14         9.85 o                         
 -11  -5  11        152.21        186.13        13.67 o                         
 -10  -5  11        693.86        676.36        33.24 o                         
  -9  -5  11        134.51        238.14        15.31 o                         
  -8  -5  11        398.34        455.35        20.29 o                         
  -7  -5  11        373.43        563.52        22.50 o                         
  -6  -5  11        358.21        559.86        29.62 o                         
  -5  -5  11       2861.07       2784.08       165.68 o                         
  -4  -5  11       2381.40       2289.67       216.40 o                         
  -3  -5  11        554.24        758.16        71.38 o                         
  -2  -5  11       2123.09       2464.96       227.62 o                         
  -1  -5  11       1867.78       2160.65       143.57 o                         
   0  -5  11        398.62        415.38        75.51 o                         
   1  -5  11       2897.04       3125.42       339.79 o                         
   2  -5  11        772.73        749.88       150.03 o                         
   3  -5  11         57.01        232.67        79.87 o                         
   4  -5  11        660.68        761.60       111.24 o                         
   5  -5  11       1637.56       1108.99        85.88 o                         
   6  -5  11        223.95        608.85        45.61 o                         
   7  -5  11        380.99        602.28        28.71 o                         
   8  -5  11       1073.62        852.86        44.08 o                         
   9  -5  11         79.99        148.57        14.00 o                         
  10  -5  11         12.86         77.05        11.35 o                         
  11  -5  11        149.39        230.40        24.49 o                         
  12  -5  11        157.01        139.56        13.92 o                         
 -13  -4  11        121.06        111.53        23.43 o                         
 -12  -4  11         21.46         99.36        17.16 o                         
 -11  -4  11        132.02        155.91        15.27 o                         
 -10  -4  11        457.01        415.50        22.13 o                         
  -9  -4  11         33.07        238.23        36.21 o                         
  -8  -4  11       2412.66       1573.60        49.76 o                         
  -7  -4  11        865.45        816.65        26.69 o                         
  -6  -4  11         73.75        211.49        50.93 o                         
  -5  -4  11       2320.07       2375.99       156.10 o                         
  -4  -4  11       1075.93       1341.82       135.25 o                         
  -3  -4  11         98.18          7.87        46.21 o                         
  -2  -4  11        567.30        685.33        46.86 o                         
  -1  -4  11        375.18        444.92        38.53 o                         
   0  -4  11        338.01        422.20        36.61 o                         
   1  -4  11        938.98       1002.74        74.27 o                         
   2  -4  11        318.71        362.61        55.88 o                         
   3  -4  11         35.40         75.72        37.01 o                         
   4  -4  11        688.81        643.41        92.89 o                         
   5  -4  11        492.92        378.00        30.79 o                         
   6  -4  11         67.13         41.72        17.30 o                         
   7  -4  11       1414.52       1160.47        42.04 o                         
   8  -4  11        342.69        643.30        52.19 o                         
   9  -4  11        173.95        217.62        17.25 o                         
  10  -4  11         59.69        181.86        14.02 o                         
  11  -4  11         65.88         74.78        10.27 o                         
  12  -4  11         71.97         85.35        11.19 o                         
  13  -4  11        252.37        210.18        19.02 o                         
 -14  -3  11        105.63        238.99        27.82 o                         
 -13  -3  11         35.12         58.59        13.07 o                         
 -12  -3  11        175.16        239.63        20.92 o                         
 -11  -3  11        385.31        839.24        32.17 o                         
 -10  -3  11        966.08       1128.57        47.80 o                         
  -9  -3  11        119.65        182.34        12.63 o                         
  -8  -3  11        502.07        473.98        18.24 o                         
  -7  -3  11       1684.24       1646.38        45.23 o                         
  -6  -3  11       4986.93       5025.11       251.75 o                         
  -5  -3  11        217.81        196.25        30.55 o                         
  -4  -3  11       1062.66       1057.85        93.10 o                         
  -3  -3  11       2031.15       2746.54       115.72 o                         
  -2  -3  11       1775.32       1951.97       100.92 o                         
  -1  -3  11      10866.04      11958.75       701.47 o                         
   0  -3  11        929.54       1356.55        70.70 o                         
   1  -3  11      10839.89      12509.88       781.04 o                         
   2  -3  11       3590.48       3309.13       163.88 o                         
   3  -3  11       1498.68       1643.59        85.79 o                         
   4  -3  11       1392.33       1543.89       105.69 o                         
   5  -3  11        312.94        242.06        33.10 o                         
   6  -3  11        435.43        310.91        26.22 o                         
   7  -3  11       2917.85       2374.76        73.06 o                         
   8  -3  11        445.09        413.72        20.49 o                         
   9  -3  11        245.63        242.16        18.62 o                         
  10  -3  11        576.18        821.31        44.04 o                         
  11  -3  11         35.31        116.04        12.56 o                         
  12  -3  11        809.10        656.35        32.32 o                         
  13  -3  11         61.05         74.15        15.13 o                         
  14  -3  11        130.72         86.28        18.15 o                         
 -14  -2  11         44.20        130.65        17.12 o                         
 -13  -2  11        231.83        230.39        33.87 o                         
 -12  -2  11        797.64        720.88        39.79 o                         
 -11  -2  11        503.77        476.24        26.37 o                         
 -10  -2  11        153.86        302.31        17.90 o                         
  -9  -2  11        563.01        505.19        19.31 o                         
  -8  -2  11       1007.82       1022.04        28.83 o                         
  -7  -2  11       1225.53       1435.07        78.90 o                         
  -6  -2  11        903.12       1010.50        73.78 o                         
  -5  -2  11       4090.21       3853.75       235.09 o                         
  -4  -2  11       1700.26       1964.53       172.61 o                         
  -3  -2  11       2595.15       3074.53       163.31 o                         
  -2  -2  11       1909.79       1659.50        81.55 o                         
  -1  -2  11       1852.77       1579.18        80.63 o                         
   0  -2  11        459.61        620.95        34.42 o                         
   1  -2  11       4563.94       4020.86       193.44 o                         
   2  -2  11      10965.16       9813.29       472.80 o                         
   3  -2  11       5194.41       5546.43       233.63 o                         
   4  -2  11      12220.31      12629.79       725.35 o                         
   5  -2  11       1267.81       1169.35        70.10 o                         
   6  -2  11        528.62        598.28        47.14 o                         
   7  -2  11        336.30        260.87        23.39 o                         
   8  -2  11         78.12        256.37        57.03 o                         
   9  -2  11        222.48        373.14        31.75 o                         
  10  -2  11        117.80        163.15        14.12 o                         
  11  -2  11         75.79        195.86        15.65 o                         
  12  -2  11         60.33         63.83        19.49 o                         
  13  -2  11        188.69        167.07        32.73 o                         
  14  -2  11         23.72        104.19        13.90 o                         
 -15  -1  11         55.86         99.42        19.23 o                         
 -14  -1  11        316.15        311.01        36.67 o                         
 -13  -1  11        239.80        325.70        28.40 o                         
 -12  -1  11        394.93        646.42        46.31 o                         
 -11  -1  11       1314.15       1286.41        71.03 o                         
 -10  -1  11        638.40        746.04        41.13 o                         
  -9  -1  11        382.84        628.68        31.51 o                         
  -8  -1  11       3550.46       3060.71       115.01 o                         
  -7  -1  11        996.95       1177.05        66.06 o                         
  -6  -1  11       2462.46       2971.88       184.89 o                         
  -5  -1  11       6115.29       6482.64       487.16 o                         
  -4  -1  11       4189.52       4451.38       264.90 o                         
  -3  -1  11       9141.67       9985.79       480.57 o                         
  -2  -1  11       3637.30       2643.99       130.04 o                         
  -1  -1  11      15347.49      13698.08      1136.99 o                         
   0  -1  11        130.93        183.61        19.39 o                         
   1  -1  11      14884.68      11461.89       462.01 o                         
   2  -1  11       2335.02       1324.24        68.68 o                         
   3  -1  11       4996.32       5002.63       244.01 o                         
   4  -1  11       6719.86       6472.88       273.18 o                         
   5  -1  11       4056.47       4262.65       183.54 o                         
   6  -1  11       3166.82       2774.12       143.96 o                         
   7  -1  11        542.71        506.43        44.19 o                         
   8  -1  11        158.87        178.61        13.99 o                         
   9  -1  11        199.80        255.42        16.97 o                         
  10  -1  11       1248.13       1029.70        35.36 o                         
  11  -1  11       1236.48       1308.01        56.28 o                         
  12  -1  11        142.34        154.19        24.12 o                         
  13  -1  11        343.20        312.50        39.18 o                         
  14  -1  11         27.59         55.85        18.66 o                         
  15  -1  11        136.91        116.50        15.63 o                         
 -14   0  11        278.15        270.82        36.30 o                         
 -13   0  11        172.70        305.53        41.27 o                         
 -12   0  11        275.29        243.84        20.69 o                         
 -11   0  11        107.90        201.74        19.41 o                         
 -10   0  11        294.46        880.40        81.66 o                         
  -9   0  11         35.10        102.52        20.66 o                         
  -8   0  11       1487.97       1441.49       138.09 o                         
  -7   0  11        967.78       1880.80       122.72 o                         
  -6   0  11       2569.21       3222.39       198.19 o                         
  -5   0  11       3851.56       3649.98       171.09 o                         
  -4   0  11      12218.06      12399.00       646.12 o                         
  -3   0  11        484.70        747.46        42.75 o                         
  -2   0  11        517.37         15.06        12.77 o                         
  -1   0  11        125.38         24.73        11.70 o                         
   0   0  11          9.33         -3.66         9.98 o                         
   1   0  11       1201.84        514.58        27.25 o                         
   2   0  11        802.74         45.03        17.40 o                         
   3   0  11         79.83        100.73        22.11 o                         
   4   0  11        299.83        224.91        35.92 o                         
   5   0  11       5039.07       5593.57       238.86 o                         
   6   0  11       8463.81       7887.95       844.98 o                         
   7   0  11       1752.82       1674.15       158.40 o                         
   8   0  11         58.38         19.70        31.25 o                         
   9   0  11       1044.38       1200.23        64.90 o                         
  10   0  11         86.40        170.40        36.29 o                         
  11   0  11         61.86        175.52        53.86 o                         
  12   0  11        107.37         65.77        22.24 o                         
  13   0  11         54.13         56.89        18.58 o                         
  14   0  11        135.22         95.40        23.07 o                         
  15   0  11         29.18         -1.30        12.72 o                         
 -15   1  11         57.80         62.52        19.90 o                         
 -14   1  11        313.35        248.21        47.09 o                         
 -13   1  11        238.55        317.81        27.82 o                         
 -12   1  11        394.29        519.83        54.63 o                         
 -11   1  11       1332.54       1395.75        71.23 o                         
 -10   1  11        640.23        682.96        43.60 o                         
  -9   1  11        381.71        483.16        28.70 o                         
  -8   1  11       3544.97       3347.62       145.82 o                         
  -7   1  11        991.49       1316.35       102.11 o                         
  -6   1  11       2480.71       3156.74       191.10 o                         
  -5   1  11       6114.85       6947.66       411.91 o                         
  -4   1  11       4196.41       4765.35       228.04 o                         
  -3   1  11       9127.97      10339.58       486.25 o                         
  -2   1  11       3618.43       3005.16       179.38 o                         
  -1   1  11      15359.46      14100.20      1170.81 o                         
   0   1  11        131.05        160.56        20.81 o                         
   1   1  11      14861.21      11644.21       676.80 o                         
   2   1  11       2348.77       1168.46        74.03 o                         
   3   1  11       5041.88       5192.67       216.15 o                         
   4   1  11       6683.28       6681.16       282.16 o                         
   5   1  11       4036.52       4270.62       163.92 o                         
   6   1  11       3149.41       2795.15       123.47 o                         
   7   1  11        548.55        535.54        41.42 o                         
   8   1  11        157.98        122.34        16.79 o                         
   9   1  11        204.28        226.30        17.21 o                         
  10   1  11       1248.57        974.76        81.43 o                         
  11   1  11       1248.61       1123.73        55.39 o                         
  12   1  11        139.70        127.95        21.97 o                         
  13   1  11        342.81        307.36        42.14 o                         
  14   1  11         27.17         40.19        22.32 o                         
  15   1  11        135.48        103.14        14.94 o                         
 -14   2  11         44.06        127.92        21.23 o                         
 -13   2  11        231.96        172.59        18.96 o                         
 -12   2  11        794.25        851.09        55.72 o                         
 -11   2  11        503.62        556.23        33.75 o                         
 -10   2  11        152.45        344.04        24.45 o                         
  -9   2  11        567.15        571.31        30.87 o                         
  -8   2  11       1007.54       1192.66        54.39 o                         
  -7   2  11       1228.90       1772.84       165.08 o                         
  -6   2  11        893.21       1457.54       137.57 o                         
  -5   2  11       4091.20       3952.52       510.79 o                         
  -4   2  11       1690.01       2033.42       179.27 o                         
  -3   2  11       2608.19       3079.87       261.56 o                         
  -2   2  11       1903.98       1763.22       106.38 o                         
  -1   2  11       1839.78       1294.83       124.84 o                         
   0   2  11        460.28        527.78        49.87 o                         
   1   2  11       4580.04       3719.78       311.70 o                         
   2   2  11      10985.40       9313.86       775.61 o                         
   3   2  11       5192.18       5657.67       336.43 o                         
   4   2  11      12210.70      12235.73       723.03 o                         
   5   2  11       1253.25       1329.98       126.34 o                         
   6   2  11        528.73        577.85        69.93 o                         
   7   2  11        340.23        374.76        35.45 o                         
   8   2  11         79.22         89.62        15.22 o                         
   9   2  11        217.21        215.55        20.08 o                         
  10   2  11        121.48        108.42        17.33 o                         
  11   2  11         76.09         92.50        22.56 o                         
  12   2  11         59.40         40.11        35.76 o                         
  13   2  11        188.47        205.48        35.44 o                         
  14   2  11         23.27         97.38        18.10 o                         
 -14   3  11        104.29        137.99        15.45 o                         
 -13   3  11         36.39         35.09        16.04 o                         
 -12   3  11        177.88        237.97        39.31 o                         
 -11   3  11        386.19        642.88        45.75 o                         
 -10   3  11        976.52       1065.18        59.45 o                         
  -9   3  11        118.06        220.73        17.77 o                         
  -8   3  11        503.78        623.33        47.37 o                         
  -7   3  11       1683.57       1684.83        66.26 o                         
  -6   3  11       4972.80       5322.62       472.41 o                         
  -5   3  11        218.81        275.06        25.05 o                         
  -4   3  11       1056.91       1092.29        57.16 o                         
  -3   3  11       2016.48       2350.91        99.84 o                         
  -2   3  11       1763.05       1612.11        67.97 o                         
  -1   3  11      10899.61       9659.52       897.23 o                         
   0   3  11        928.90       1111.03       135.99 o                         
   1   3  11      10802.30      10597.16       665.23 o                         
   2   3  11       3596.70       3380.13       164.77 o                         
   3   3  11       1491.41       1604.71       109.36 o                         
   4   3  11       1398.37       1448.41        93.67 o                         
   5   3  11        315.33        240.22        30.58 o                         
   6   3  11        443.16        374.15        19.49 o                         
   7   3  11       2929.62       2605.65        82.67 o                         
   8   3  11        445.87        396.87        17.78 o                         
   9   3  11        245.13        196.22        13.15 o                         
  10   3  11        583.43        505.76        34.06 o                         
  11   3  11         35.55         74.43        12.92 o                         
  12   3  11        809.42        849.95        55.07 o                         
  13   3  11         62.04         72.41        13.41 o                         
  14   3  11        130.06         65.66        19.02 o                         
 -13   4  11        125.18        112.77        21.12 o                         
 -12   4  11         22.32         41.05        21.58 o                         
 -11   4  11        134.39        162.05        15.14 o                         
 -10   4  11        453.39        448.35        26.95 o                         
  -9   4  11         31.58        252.06        31.15 o                         
  -8   4  11       2402.24       1639.67       102.47 o                         
  -7   4  11        861.52        871.25        39.04 o                         
  -6   4  11         71.62        241.51        29.71 o                         
  -5   4  11       2336.50       2217.22        83.90 o                         
  -4   4  11       1072.46       1100.78       127.67 o                         
  -3   4  11        100.19        135.20        33.02 o                         
  -2   4  11        569.95        563.95        62.20 o                         
  -1   4  11        369.93        356.23        46.08 o                         
   0   4  11        338.07        396.85        49.32 o                         
   1   4  11        937.75        836.84        82.98 o                         
   3   4  11         34.40         86.71        31.59 o                         
   4   4  11        689.91        722.90        34.21 o                         
   5   4  11        490.62        386.52        19.30 o                         
   6   4  11         65.54         68.38        12.78 o                         
   7   4  11       1415.10       1351.90        54.39 o                         
   8   4  11        340.13        377.24        22.46 o                         
   9   4  11        177.07        170.10        13.50 o                         
  10   4  11         59.45         95.24        15.50 o                         
  11   4  11         66.20         55.51        18.20 o                         
 -11   5  11        150.28        206.11        16.07 o                         
 -10   5  11        693.30        677.10        40.97 o                         
  -9   5  11        132.49        165.03        20.94 o                         
  -8   5  11        397.65        515.50        23.32 o                         
  -7   5  11        373.67        501.70        25.55 o                         
  -6   5  11        349.02        434.06        33.80 o                         
  -5   5  11       2856.58       2843.32       138.17 o                         
  -4   5  11       2372.03       2314.21        87.48 o                         
  -3   5  11        553.18        768.89        42.64 o                         
  -2   5  11       2096.42       2010.99       310.42 o                         
  -1   5  11       1869.58       1963.87       121.15 o                         
   0   5  11        397.96        368.13        24.14 o                         
   1   5  11       2902.94       2696.85       109.30 o                         
   2   5  11        780.25        745.75        41.85 o                         
   4   5  11        654.97        621.08        27.75 o                         
   5   5  11       1638.86       1421.25        73.83 o                         
   6   5  11        218.14        280.67        46.94 o                         
   7   5  11        383.49        396.18        23.82 o                         
   8   5  11       1083.38       1037.15        53.50 o                         
   9   5  11         81.48         83.92        13.87 o                         
  10   5  11         12.37         28.87        11.71 o                         
  11   5  11        144.53        199.34        54.24 o                         
 -11   6  11        246.11        232.82        22.94 o                         
 -10   6  11        249.95        528.67        48.48 o                         
  -9   6  11        408.43        379.94        22.16 o                         
  -8   6  11        206.30        516.50        35.00 o                         
  -7   6  11         94.58        257.30        23.10 o                         
  -6   6  11        317.63        370.75        28.83 o                         
  -5   6  11        915.31        998.40        69.80 o                         
  -4   6  11        432.59        423.88        21.89 o                         
  -3   6  11        659.79        750.08       105.79 o                         
  -2   6  11       1011.06       1066.49        97.83 o                         
  -1   6  11        178.03        236.09        25.90 o                         
   0   6  11        576.69        673.74        37.06 o                         
   1   6  11        201.47        251.86        27.61 o                         
   2   6  11        321.96        373.25        23.42 o                         
   3   6  11       1454.78       1499.07        74.11 o                         
   4   6  11        251.96        363.75        40.23 o                         
   5   6  11        729.90        745.08        99.79 o                         
   6   6  11         12.86         51.22        17.21 o                         
   7   6  11        354.94        320.89        36.55 o                         
   8   6  11        121.09        132.35        37.69 o                         
   9   6  11          4.07         58.00        14.90 o                         
  10   6  11        130.96        204.50        16.81 o                         
  11   6  11        111.34         93.45        13.29 o                         
  -9   7  11        365.86        331.94        32.08 o                         
  -8   7  11        289.16        265.52        20.01 o                         
  -7   7  11        371.25        473.80        45.48 o                         
  -6   7  11        319.02        307.99        24.36 o                         
  -5   7  11        214.71        250.92        22.37 o                         
  -4   7  11         20.35         66.50        16.11 o                         
  -3   7  11        379.94        440.84        30.16 o                         
  -2   7  11        109.82        293.03        36.78 o                         
  -1   7  11        737.30        774.37        40.54 o                         
   0   7  11          8.44         80.18        16.26 o                         
   1   7  11        232.67        371.60        53.68 o                         
   2   7  11        158.86        238.96        21.04 o                         
   3   7  11         99.39        184.48        47.12 o                         
   4   7  11         20.71         50.09        14.46 o                         
   5   7  11         61.86         99.19        21.77 o                         
   6   7  11         89.22        135.95        15.89 o                         
   7   7  11         92.03        210.94        26.72 o                         
   8   7  11        175.43        199.38        24.52 o                         
   9   7  11        133.56        157.11        13.08 o                         
  -6   8  11          5.25         14.54        13.10 o                         
  -5   8  11         27.65        137.99        41.68 o                         
  -4   8  11        402.91        412.21        38.46 o                         
  -3   8  11        136.61        125.48        13.28 o                         
  -2   8  11         57.30         56.29         9.79 o                         
  -1   8  11        296.43        363.50        50.26 o                         
   0   8  11        367.24        317.92        22.38 o                         
   1   8  11        397.62        483.12        36.41 o                         
   2   8  11        166.99        130.20        20.77 o                         
   3   8  11        722.92        616.98        55.58 o                         
   4   8  11        518.45        376.06        83.96 o                         
   5   8  11        117.47         77.17        19.98 o                         
  -7  -8  12         60.63         45.44        14.94 o                         
  -6  -8  12         97.26         58.55        11.58 o                         
  -5  -8  12        215.77        263.04        45.85 o                         
  -4  -8  12        257.92        199.85        19.58 o                         
   4  -8  12        217.66        216.65        20.91 o                         
   5  -8  12         46.13         46.01         8.93 o                         
   6  -8  12        153.54        101.37        17.89 o                         
  -9  -7  12         72.04        354.03        21.07 o                         
  -8  -7  12        130.57        187.17        17.41 o                         
  -7  -7  12        172.72        240.19        17.93 o                         
  -6  -7  12         42.23        110.71        16.28 o                         
  -5  -7  12        153.12        397.23        47.27 o                         
   4  -7  12        180.73         96.79        27.83 o                         
   5  -7  12         40.38          9.32        26.17 o                         
   6  -7  12        105.47        158.79        14.19 o                         
   7  -7  12       1057.82        815.69        37.21 o                         
   8  -7  12        267.91        261.90        12.67 o                         
   9  -7  12         64.88         98.45         8.10 o                         
 -11  -6  12         68.42        138.43        13.36 o                         
 -10  -6  12        468.22        350.09        17.56 o                         
  -9  -6  12         95.06        140.05        14.32 o                         
  -8  -6  12        495.35        397.56        19.27 o                         
  -7  -6  12        781.54        662.44        29.16 o                         
  -6  -6  12        103.51        156.17        15.81 o                         
  -5  -6  12        151.00        334.01        21.99 o                         
  -4  -6  12        108.09        176.87        67.42 o                         
  -3  -6  12        163.34        182.56        51.80 o                         
  -2  -6  12         74.56        102.57        49.58 o                         
   0  -6  12        135.95        200.30        53.75 o                         
   1  -6  12       1532.80       1214.52       367.25 o                         
   2  -6  12        128.25        152.84        47.84 o                         
   3  -6  12        227.05        356.72        96.57 o                         
   4  -6  12        641.84        588.30       110.77 o                         
   5  -6  12        642.05        565.25        44.77 o                         
   6  -6  12         46.09         49.37        18.92 o                         
   7  -6  12        302.46        322.64        21.52 o                         
   8  -6  12        116.57        130.84        11.84 o                         
   9  -6  12        236.66        223.73        13.24 o                         
  10  -6  12        127.21        124.45         9.98 o                         
  11  -6  12         42.85         63.75        11.70 o                         
 -12  -5  12          4.78         13.48        14.15 o                         
 -11  -5  12        125.14        200.21        18.25 o                         
 -10  -5  12        332.56        346.84        25.29 o                         
  -9  -5  12        285.93        327.39        16.84 o                         
  -8  -5  12        171.88        986.00        78.95 o                         
  -7  -5  12        627.22        525.97        22.46 o                         
  -6  -5  12        973.74       1180.17        42.25 o                         
  -5  -5  12       1112.32       1326.68        77.12 o                         
  -4  -5  12        838.29        849.59       105.20 o                         
  -3  -5  12       3226.61       3987.40       352.87 o                         
  -2  -5  12       1569.93       1753.92       171.08 o                         
  -1  -5  12        321.44        466.82        82.11 o                         
   0  -5  12        172.95        297.92        46.79 o                         
   1  -5  12        329.69        268.90        60.23 o                         
   2  -5  12        111.97        141.57       121.05 o                         
   3  -5  12       1276.30       1544.82       165.14 o                         
   4  -5  12        167.46         89.20        80.32 o                         
   5  -5  12        542.36        615.69        44.29 o                         
   6  -5  12        842.38        742.45        36.52 o                         
   7  -5  12        980.70        726.42        43.10 o                         
   8  -5  12        641.75        866.05        33.82 o                         
   9  -5  12        308.75        298.12        18.23 o                         
  10  -5  12        199.76        197.96        12.88 o                         
  11  -5  12         26.09         60.14         7.88 o                         
  12  -5  12        369.90        291.64        22.22 o                         
 -13  -4  12         38.46        120.97        19.85 o                         
 -12  -4  12         98.51        117.80        13.92 o                         
 -11  -4  12         69.06         53.01        11.56 o                         
 -10  -4  12        214.11        196.14        18.48 o                         
  -9  -4  12        411.40        376.93        18.16 o                         
  -8  -4  12        117.92        425.88        17.94 o                         
  -7  -4  12        282.71        619.20       148.55 o                         
  -6  -4  12       1648.79       1819.41        52.33 o                         
  -5  -4  12        309.26        374.29        24.30 o                         
  -4  -4  12        128.12        168.93        40.91 o                         
  -3  -4  12       1287.84       1800.42       169.42 o                         
  -2  -4  12       4481.91       4842.34       239.88 o                         
  -1  -4  12        143.76        119.13        28.00 o                         
   0  -4  12       1944.76       2787.33       206.47 o                         
   1  -4  12        113.48         87.00        33.63 o                         
   2  -4  12       2797.46       2510.22       158.87 o                         
   3  -4  12        918.66        960.67        75.66 o                         
   4  -4  12        485.99        422.08        52.86 o                         
   5  -4  12        425.45        353.31        32.16 o                         
   6  -4  12        328.41        331.26        31.41 o                         
   7  -4  12        338.68        475.52        38.46 o                         
   8  -4  12        355.19        403.49        22.56 o                         
   9  -4  12        420.77        422.87        21.32 o                         
  10  -4  12         65.32         83.78        11.96 o                         
  11  -4  12         46.66         75.19        11.27 o                         
  12  -4  12        173.79        149.85        17.51 o                         
  13  -4  12         78.08        117.20        15.39 o                         
 -14  -3  12        354.72        292.67        30.98 o                         
 -13  -3  12         34.75         69.13        13.30 o                         
 -12  -3  12        119.56        208.03        24.45 o                         
 -11  -3  12        870.48        652.93        26.75 o                         
 -10  -3  12        828.86        805.25        30.81 o                         
  -9  -3  12        243.94        273.09        13.17 o                         
  -8  -3  12        160.20        130.91        10.99 o                         
  -7  -3  12        882.34        911.43        26.79 o                         
  -6  -3  12        242.21        164.86        26.95 o                         
  -5  -3  12       1867.38       1582.02       102.78 o                         
  -4  -3  12       2213.73       2205.22       137.83 o                         
  -3  -3  12        101.91        126.94        23.10 o                         
  -2  -3  12        234.50        104.98        33.57 o                         
  -1  -3  12       4943.04       5159.27       309.64 o                         
   0  -3  12          4.37        -18.49        27.39 o                         
   1  -3  12       1877.79       1971.49       172.11 o                         
   2  -3  12       4207.51       4099.39       198.21 o                         
   3  -3  12        348.32        355.22        30.87 o                         
   4  -3  12       1783.71       1484.25       133.94 o                         
   5  -3  12        186.98        166.34        31.00 o                         
   6  -3  12        158.69        153.42        17.97 o                         
   7  -3  12        776.77        875.33        39.44 o                         
   8  -3  12        311.55        398.58        27.09 o                         
   9  -3  12        140.37        199.71        14.55 o                         
  10  -3  12       1024.62        983.85        33.13 o                         
  11  -3  12        200.59        161.57        13.01 o                         
  12  -3  12        213.32        353.49        42.99 o                         
  13  -3  12         96.13         98.53        18.09 o                         
  14  -3  12         99.19         95.96        18.02 o                         
 -14  -2  12         47.84        156.27        17.79 o                         
 -12  -2  12        170.38        191.29        25.67 o                         
 -11  -2  12        132.78        173.96        17.28 o                         
 -10  -2  12        102.83        213.52        30.16 o                         
  -9  -2  12         18.76         69.83        11.67 o                         
  -8  -2  12        978.57       1122.83        30.70 o                         
  -7  -2  12        629.18        637.42        44.62 o                         
  -6  -2  12       8152.59       9617.52       460.53 o                         
  -5  -2  12        621.87        736.59        78.01 o                         
  -4  -2  12      10885.18      10777.84       899.62 o                         
  -3  -2  12       1015.70       1291.08        63.93 o                         
  -2  -2  12       7463.45       6604.89       275.29 o                         
  -1  -2  12        408.11        252.72        70.88 o                         
   0  -2  12      14562.68      17370.56      1014.07 o                         
   1  -2  12       1024.93        880.03        48.29 o                         
   2  -2  12       3142.70       2356.58       117.84 o                         
   3  -2  12       7824.93       8002.82       335.65 o                         
   4  -2  12      14881.78      14372.99       691.16 o                         
   5  -2  12       4231.93       3754.02       265.18 o                         
   6  -2  12        225.15        151.84        41.13 o                         
   7  -2  12        451.51        374.05        22.13 o                         
   8  -2  12        316.26        323.98        14.89 o                         
   9  -2  12         60.23        123.24        12.37 o                         
  10  -2  12         92.60        102.85        12.80 o                         
  11  -2  12         28.33         79.81        13.22 o                         
  12  -2  12         33.64         63.30        19.39 o                         
  13  -2  12        198.62        200.89        33.22 o                         
  14  -2  12        412.42        340.86        31.80 o                         
 -15  -1  12         49.59         46.64        16.80 o                         
 -14  -1  12        116.53         69.85        25.01 o                         
 -13  -1  12        182.14        265.20        25.79 o                         
 -12  -1  12        636.83        594.44        42.90 o                         
 -11  -1  12        446.22        629.89        54.52 o                         
 -10  -1  12        165.20        214.85        23.07 o                         
  -9  -1  12        909.32       1172.85        55.97 o                         
  -8  -1  12        724.30        925.13        40.60 o                         
  -7  -1  12       1991.23       1937.59       125.68 o                         
  -6  -1  12       6069.75       6599.66       441.90 o                         
  -5  -1  12       8981.99       8821.07       592.20 o                         
  -4  -1  12       8620.15       8229.58       487.02 o                         
  -3  -1  12      22968.81      23733.87      1391.39 o                         
  -2  -1  12      14667.01      12100.31       580.82 o                         
  -1  -1  12       7743.57       6810.19       568.33 o                         
   0  -1  12      17441.31      18103.54       754.84 o                         
   1  -1  12      16449.09      12680.97       504.08 o                         
   2  -1  12       5441.30       3983.50       195.12 o                         
   3  -1  12       3150.61       3049.41       151.23 o                         
   4  -1  12       2654.33       2612.14       115.04 o                         
   5  -1  12       6541.35       6082.84       258.31 o                         
   6  -1  12        118.27        101.20        32.68 o                         
   7  -1  12        181.15        308.27        37.14 o                         
   8  -1  12        249.34        199.94        13.13 o                         
   9  -1  12        454.31        509.07        19.72 o                         
  10  -1  12        781.51        695.55        43.78 o                         
  11  -1  12        773.53        773.06        60.78 o                         
  12  -1  12        588.91        479.06        42.28 o                         
  13  -1  12          7.50         43.44        28.58 o                         
  14  -1  12         22.23         37.22        13.44 o                         
  15  -1  12        186.88        116.99        15.30 o                         
 -15   0  12        477.57        262.87        30.54 o                         
 -14   0  12         69.32         90.74        26.61 o                         
 -13   0  12         57.36        151.04        33.45 o                         
 -12   0  12        102.29        237.87        22.01 o                         
 -11   0  12        373.69        380.86        26.19 o                         
 -10   0  12       1618.95       1639.43        66.63 o                         
  -9   0  12        425.55        450.80        29.49 o                         
  -8   0  12        569.26        663.54        56.66 o                         
  -7   0  12       5213.88       5205.48       313.55 o                         
  -6   0  12      14227.09      16884.33       995.50 o                         
  -5   0  12       1334.17       1191.48        60.74 o                         
  -4   0  12      44058.76      37215.16      3290.28 o                         
  -3   0  12       5235.25       5365.84       221.48 o                         
  -2   0  12      13432.22      10765.90       438.29 o                         
  -1   0  12       8308.15       6586.94       386.69 o                         
   0   0  12       6504.62       5662.01       333.51 o                         
   1   0  12       1268.30        993.84        53.18 o                         
   2   0  12       1078.83        914.38        53.18 o                         
   3   0  12       2381.80       2079.98        90.71 o                         
   4   0  12       4547.91       3749.55       160.22 o                         
   5   0  12       1970.08       1650.23        77.87 o                         
   6   0  12       3447.57       3622.83       243.84 o                         
   7   0  12         50.28         19.65        34.90 o                         
   8   0  12         21.73         45.16        20.59 o                         
   9   0  12       2147.23       2053.28        78.48 o                         
  10   0  12        613.85        728.84        40.21 o                         
  11   0  12        145.33        129.75        21.79 o                         
  12   0  12        185.90        131.52        23.87 o                         
  13   0  12        149.25        118.04        19.89 o                         
  14   0  12         50.22         41.87        20.26 o                         
  15   0  12        151.04        107.80        15.97 o                         
 -14   1  12        113.68        101.41        38.61 o                         
 -13   1  12        180.43        226.27        26.21 o                         
 -12   1  12        631.44        628.22        57.86 o                         
 -11   1  12        443.34        637.13        41.80 o                         
 -10   1  12        161.61        210.82        32.09 o                         
  -9   1  12        928.70       1061.95        58.54 o                         
  -8   1  12        725.02        927.97        45.68 o                         
  -7   1  12       1994.96       1956.22       123.92 o                         
  -6   1  12       6047.31       6806.45       405.54 o                         
  -5   1  12       8947.96       9840.62       579.62 o                         
  -4   1  12       8611.56       8882.09       425.35 o                         
  -3   1  12      23033.78      26100.47      1202.62 o                         
  -2   1  12      14658.23      13361.78       620.37 o                         
  -1   1  12       7742.15       6483.54       541.21 o                         
   0   1  12      17441.69      17430.67      1018.78 o                         
   1   1  12      16467.29      13276.55       814.40 o                         
   2   1  12       5437.50       3915.22       233.50 o                         
   3   1  12       3144.99       3056.47       130.17 o                         
   4   1  12       2656.36       2547.93       111.58 o                         
   5   1  12       6588.38       6077.66       230.19 o                         
   6   1  12        112.79        170.38        25.44 o                         
   7   1  12        180.58        205.45        25.45 o                         
   8   1  12        247.95        222.04        20.91 o                         
   9   1  12        455.33        508.02        38.12 o                         
  10   1  12        784.93        641.54        43.30 o                         
  11   1  12        764.01        702.21        77.76 o                         
  12   1  12        588.94        523.81        47.04 o                         
  13   1  12          8.58         -0.79        28.18 o                         
  14   1  12         23.09         31.19        15.03 o                         
  15   1  12        185.32        118.77        15.30 o                         
 -14   2  12         48.07         80.71        18.24 o                         
 -13   2  12         58.56        119.14        14.56 o                         
 -12   2  12        171.03        250.95        25.17 o                         
 -11   2  12        132.03        222.53        21.01 o                         
 -10   2  12        100.84        176.44        17.86 o                         
  -9   2  12         18.04         70.75        15.11 o                         
  -8   2  12        975.22       1157.03        53.21 o                         
  -7   2  12        628.30        833.10        89.81 o                         
  -6   2  12       8170.68      10611.53       890.75 o                         
  -5   2  12        624.15        912.13        92.80 o                         
  -4   2  12      10865.20      12363.16      1031.08 o                         
  -3   2  12       1023.03       1223.03       109.57 o                         
  -2   2  12       7453.43       6384.65       375.53 o                         
   0   2  12      14563.83      14872.54      1233.78 o                         
   1   2  12       1030.21        827.32        75.16 o                         
   2   2  12       3119.24       2153.40       184.58 o                         
   3   2  12       7850.03       8167.56       481.86 o                         
   4   2  12      14873.11      13882.85       817.33 o                         
   5   2  12       4220.86       4024.86       345.80 o                         
   6   2  12        228.82        154.48        41.78 o                         
   7   2  12        452.83        407.81        36.38 o                         
   8   2  12        316.93        347.23        21.54 o                         
   9   2  12         61.93        113.53        12.63 o                         
  10   2  12         92.46         90.95        15.97 o                         
  11   2  12         28.93         31.00        21.73 o                         
  12   2  12         32.87          7.85        14.01 o                         
  13   2  12        199.31        142.03        31.76 o                         
  14   2  12        419.02        391.80        27.68 o                         
 -14   3  12        355.62        299.52        22.82 o                         
 -13   3  12         34.59         60.34        16.79 o                         
 -12   3  12        121.96        203.91        29.96 o                         
 -11   3  12        868.74        840.72        80.16 o                         
 -10   3  12        817.75       1043.03        53.59 o                         
  -9   3  12        240.25        266.55        21.33 o                         
  -8   3  12        162.98        176.80        18.41 o                         
  -7   3  12        883.37       1024.68        54.01 o                         
  -6   3  12        241.55        226.21        42.36 o                         
  -5   3  12       1882.29       1663.38        86.12 o
[truncated: 1,321,680 more chars]
