# Supplementary material for: Structural determination of oleanane-28,13β-olide and taraxerane-28,14β-olide fluoro­lactonization products from the reaction of oleanolic acid with SelectfluorTM
Source: Acta Crystallogr E Crystallogr Commun. 2024 Jul 15;80(Pt 8):857–62. doi: 10.1107/S2056989024006480 (PMC11299754; doi:10.1107/S2056989024006480)
Supplement: Supplementary file 3 [file e-80-00857-1sup4.mol]

s5652r
  --CCDC--010324    3D                              

336354  0  0  0  0  0  0  0  0999 V2000
   -0.2443   10.1193   21.7468 F      0
    0.8442    9.3196   29.5702 O      0
    0.8159   10.0441   29.9520 H      0
    2.3862   12.3850   20.8447 O      0
    3.7242   13.3360   19.2942 O      0
    0.1058   10.6371   26.1095 C      0
   -0.5596   11.2997   25.7952 H      0
   -0.1179    9.7652   25.6970 H      0
    2.5455   10.1215   26.2974 C      0
    2.3248    9.2216   25.9203 H      0
    3.0238   10.9169   17.5732 C      0
    3.9291   11.1229   17.2287 H      0
    2.3994   11.6022   17.2271 H      0
    2.4753    9.9192   27.8233 C      0
    3.0302   10.9377   23.4419 C      0
    1.5163   11.0732   25.6380 C      0
    3.5299   12.4015   23.4106 C      0
    2.8144   12.9840   23.0798 H      0
    4.3067   12.4691   22.8172 H      0
    3.7848   12.6793   24.3154 H      0
    3.0358   10.9585   19.0852 C      0
    3.1431   12.3570   19.6868 C      0
    1.0078    9.5254   28.1852 C      0
    0.8299    8.6463   27.7423 H      0
    1.6112   10.8681   24.0983 C      0
    1.3226    9.9213   23.9585 H      0
    0.6160   11.6871   23.2811 C      0
   -0.2804   11.5824   23.6866 H      0
    0.8653   12.6424   23.3535 H      0
    4.1679   10.1444   19.7398 C      0
    4.0218    9.1843   19.5491 H      0
    5.0284   10.4053   19.3243 H      0
    1.6894   10.5482   19.6549 C      0
    1.0224   11.1668   19.2393 H      0
    1.2791    9.1331   19.1984 C      0
    0.3855    8.9117   19.5610 H      0
    1.9271    8.4704   19.5471 H      0
    0.5211   11.3328   21.8251 C      0
    0.0396   12.0610   21.3368 H      0
    3.9659   10.4141   25.7747 C      0
    4.2011   11.3545   25.9748 H      0
    4.6140    9.8302   26.2427 H      0
    2.9153   10.2878   21.9859 C      0
    0.0034   10.5116   27.6137 C      0
   -0.9115   10.2169   27.8524 H      0
    0.1524   11.3999   28.0236 H      0
    4.2755   10.3337   21.2446 C      0
    4.7065   11.2063   21.4255 H      0
    4.8620    9.6268   21.6129 H      0
    1.8575   11.0402   21.1193 C      0
    4.0636   10.1781   24.2825 C      0
    3.9605    9.2091   24.1093 H      0
    4.9693   10.4408   23.9812 H      0
    1.6874   12.5686   26.0324 C      0
    2.6328   12.8172   25.9687 H      0
    1.3757   12.7011   26.9521 H      0
    1.1602   13.1287   25.4251 H      0
    3.3579    8.7279   28.2310 C      0
    3.1260    8.4444   29.1396 H      0
    4.3009    8.9951   28.2029 H      0
    3.2115    7.9844   27.6092 H      0
    2.4697    8.7860   22.0798 C      0
    2.5944    8.4648   22.9973 H      0
    3.0109    8.2452   21.4678 H      0
    1.5237    8.7098   21.8334 H      0
    2.5899    9.5283   17.0794 C      0
    2.5247    9.5466   16.0915 H      0
    3.2872    8.8697   17.3230 H      0
    1.2467    9.0650   17.6563 C      0
    2.9395   11.1134   28.6718 C      0
    2.2994   11.8497   28.5767 H      0
    3.8228   11.4069   28.3669 H      0
    2.9905   10.8447   29.6128 H      0
    0.0925    9.9084   17.0824 C      0
   -0.7497    9.6395   17.5044 H      0
    0.0337    9.7652   16.1146 H      0
    0.2609   10.8567   17.2626 H      0
    1.0276    7.5875   17.2510 C      0
    1.7525    7.0380   17.6148 H      0
    1.0200    7.5141   16.2740 H      0
    0.1698    7.2745   17.6084 H      0
    3.6877   -2.9062   68.4921 F      0
    6.2814   -5.2063   69.4460 O      0
    4.8983   -2.0821   60.7109 O      0
    4.8186   -2.7982   60.3187 H      0
    7.6044   -6.1617   70.9947 O      0
    6.9957   -5.1827   70.6015 C      0
    8.1827   -3.1680   69.0822 C      0
    8.6072   -4.0418   68.8928 H      0
    8.7815   -2.4630   68.7297 H      0
    5.7645   -3.8350   69.1479 C      0
    5.5853   -3.6872   66.1756 C      0
    5.2983   -2.7399   66.3162 H      0
    5.5156   -3.8845   64.6316 C      0
    6.9907   -3.7676   66.8530 C      0
    6.9016   -3.7941   71.2218 C      0
    8.0540   -3.0166   66.0353 C      0
    7.9646   -2.0467   66.2124 H      0
    8.9508   -3.2970   66.3463 H      0
    5.2109   -1.9186   71.0303 C      0
    4.3360   -1.6671   70.6400 H      0
    5.8926   -1.2853   70.6918 H      0
    4.0203   -3.2748   62.6354 C      0
    4.1502   -4.1611   62.2132 H      0
    3.1184   -2.9506   62.3881 H      0
    5.0531   -2.3173   62.0995 C      0
    4.8814   -1.4420   62.5512 H      0
    4.5520   -4.5235   66.9759 C      0
    3.6622   -4.4229   66.5531 H      0
    4.8036   -5.4798   66.9232 H      0
    7.9631   -3.2483   64.5413 C      0
    8.1819   -4.1932   64.3433 H      0
    8.6285   -2.6780   64.0811 H      0
    5.6575   -5.3663   64.2294 C      0
    6.6032   -5.6236   64.2593 H      0
    5.3138   -5.4929   63.3206 H      0
    5.1477   -5.9246   64.8526 H      0
    4.0972   -3.4283   64.1499 C      0
    3.4255   -4.0943   64.4429 H      0
    3.8725   -2.5633   64.5754 H      0
    6.5627   -2.9291   64.0017 C      0
    6.3458   -2.0315   64.3854 H      0
    7.4679   -5.2458   66.9078 C      0
    7.7711   -5.5241   66.0185 H      0
    6.7267   -5.8181   67.1949 H      0
    8.2087   -5.3261   67.5451 H      0
    5.5745   -3.3451   70.6033 C      0
    4.8735   -3.9364   71.0013 H      0
    4.4509   -4.1233   68.4301 C      0
    3.9606   -4.8382   68.9286 H      0
    6.8300   -3.7611   72.7332 C      0
    7.7122   -3.9988   73.1140 H      0
    6.1680   -4.4259   73.0497 H      0
    6.8461   -3.0991   68.3199 C      0
    6.5002   -2.7226   62.4782 C      0
    6.4229   -2.3632   73.2077 C      0
    6.3050   -2.3836   74.1902 H      0
    7.1610   -1.7336   73.0079 H      0
    6.4563   -1.6094   68.1971 C      0
    6.9044   -1.0958   68.9011 H      0
    5.4859   -1.5166   68.2914 H      0
    6.7335   -1.2712   67.3196 H      0
    8.0766   -2.9987   70.6045 C      0
    7.9595   -2.0384   70.8142 H      0
    8.9224   -3.2986   71.0215 H      0
    5.1372   -1.8289   72.5700 C      0
    5.0027   -0.3507   72.9398 C      0
    4.9551   -0.2606   73.9145 H      0
    4.1870    0.0139   72.5377 H      0
    5.7808    0.1423   72.6042 H      0
    6.9855   -3.9232   61.6346 C      0
    7.0433   -3.6590   60.6929 H      0
    6.3511   -4.6648   61.7276 H      0
    7.8687   -4.2078   61.9494 H      0
    3.9079   -2.5519   73.1108 C      0
    3.1115   -2.2517   72.6242 H      0
    3.8026   -2.3498   74.0642 H      0
    4.0175   -3.5184   72.9923 H      0
    7.3991   -1.5263   62.0977 C      0
    7.2223   -0.7789   62.7062 H      0
    7.2042   -1.2516   61.1773 H      0
    8.3400   -1.7899   62.1679 H      0
    3.7674    1.1153   51.1044 F      0
    4.5700    2.9098   58.9592 O      0
    4.8504    2.1990   59.2560 H      0
    2.1587    4.1520   50.0284 O      0
    1.5405    5.5908   48.4302 O      0
    4.8459    5.4208   53.2632 C      0
    5.7387    5.0103   53.1421 H      0
    4.8717    6.3208   52.8518 H      0
    4.4787    4.2101   55.4340 C      0
    5.3006    3.7171   55.1498 H      0
    3.3589    1.9824   55.5021 C      0
    2.5726    1.4542   55.2141 H      0
    4.1691    1.5184   55.1731 H      0
    3.3966    2.0132   57.0045 C      0
    3.4817    1.0875   57.3455 H      0
    2.5425    2.3832   57.3424 H      0
    4.5775    5.5721   54.7476 C      0
    3.7312    6.0685   54.8794 H      0
    5.3077    6.0963   55.1618 H      0
    4.5607    2.8581   57.5459 C      0
    5.4104    2.4175   57.2566 H      0
    4.5646    4.2761   56.9786 C      0
    4.8608    2.0577   48.3519 C      0
    4.8409    1.1597   48.7685 H      0
    5.7072    2.5007   48.6133 H      0
    4.6685    5.4208   50.2156 C      0
    3.9515    6.0866   50.3651 H      0
    5.5184    5.8210   50.5289 H      0
    3.6699    2.8847   48.8463 C      0
    2.8594    2.3999   48.5172 H      0
    3.3357    3.2928   50.3078 C      0
    2.3413    4.7638   48.8294 C      0
    3.6099    4.2754   48.1785 C      0
    3.5296    3.2390   53.3012 C      0
    4.3748    2.7098   53.2203 H      0
    2.4701    2.4063   52.5767 C      0
    2.3641    1.5443   53.0514 H      0
    1.6035    2.8838   52.6264 H      0
    4.7156    3.3272   46.1474 C      0
    5.5739    3.7981   46.2956 H      0
    4.5978    3.2181   45.1705 H      0
    3.5854    4.1915   46.6827 C      0
    3.6630    5.1025   46.3033 H      0
    2.7185    3.8125   46.3907 H      0
    4.3656    4.1599   51.0773 C      0
    3.5862    1.0909   46.3467 C      0
    3.6621    0.9011   45.3884 H      0
    2.7632    1.5948   46.5161 H      0
    3.5615    0.2476   46.8458 H      0
    5.7007    3.3616   51.1930 C      0
    6.2083    3.6831   51.9672 H      0
    6.2308    3.4917   50.3785 H      0
    5.5035    2.4081   51.3047 H      0
    4.7978    1.9200   46.8019 C      0
    3.8056    4.5673   52.5165 C      0
    2.5211    5.4437   52.4437 C      0
    2.6556    6.1672   51.7961 H      0
    2.3362    5.8265   53.3268 H      0
    1.7633    4.8902   52.1622 H      0
    5.9320    4.9087   57.3544 C      0
    6.1182    4.7454   58.3022 H      0
    5.9011    5.8744   57.1890 H      0
    6.6390    4.5064   56.8080 H      0
    3.4585    5.1446   57.6290 C      0
    2.5863    4.7207   57.4893 H      0
    3.4592    6.0344   57.2187 H      0
    3.6316    5.2276   58.5900 H      0
    3.2855    3.3817   54.8469 C      0
    2.7837    2.1244   51.1237 C      0
    1.9591    1.7792   50.6761 H      0
    1.8743    3.9605   55.1558 C      0
    1.6186    3.7255   56.0718 H      0
    1.2231    3.5850   54.5275 H      0
    1.8945    4.9358   55.0618 H      0
    4.7786    5.1518   48.7241 C      0
    5.6378    4.6938   48.5411 H      0
    4.7880    6.0154   48.2399 H      0
    6.0743    1.2250   46.3334 C      0
    6.1294    0.3345   46.7386 H      0
    6.8528    1.7556   46.6035 H      0
    6.0601    1.1395   45.3572 H      0
   -0.4776    6.0613   39.1833 F      0
   -2.0508    3.0023   40.2051 O      0
    0.5425    4.3213   31.3400 O      0
    0.9217    4.9896   31.0530 H      0
   -2.6677    1.5284   41.7895 O      0
    0.5066    4.3679   32.7557 C      0
    1.3417    4.8217   33.0685 H      0
    0.3708    2.9894   34.8549 C      0
    1.1780    3.4923   35.1644 H      0
   -0.8511    3.8163   35.4137 C      0
    0.7046    1.7744   37.0281 C      0
    1.5912    2.1903   37.1769 H      0
    0.7255    0.8714   37.4326 H      0
    0.4784    1.6353   35.5383 C      0
   -0.3549    1.1232   35.3815 H      0
    1.2279    1.1263   35.1398 H      0
   -0.6285    2.8961   42.0707 C      0
   -1.6324    1.7278   37.7953 C      0
   -2.4126    2.2840   38.0020 H      0
   -1.5275    1.0422   38.4876 H      0
   -1.7618    1.2953   36.9249 H      0
    0.5137    2.9327   33.3085 C      0
   -0.6179    3.9533   36.9612 C      0
    0.2209    4.4896   37.0614 H      0
   -0.6971    5.1956   33.2531 C      0
   -0.6198    6.1226   32.9148 H      0
   -1.5329    4.8069   32.8930 H      0
   -0.7653    5.2178   34.7699 C      0
   -1.5572    5.7436   35.0455 H      0
    0.0383    5.6797   35.1184 H      0
    0.4908    5.2594   43.4816 C      0
   -1.4290    5.0457   39.1176 C      0
   -2.2723    5.3745   39.5435 H      0
   -0.7850    6.0347   43.9235 C      0
   -0.7896    6.9212   43.5053 H      0
   -0.7853    6.1339   44.8986 H      0
   -1.5824    5.5381   43.6453 H      0
    1.4919    3.8479   39.1176 C      0
    2.0826    3.5979   39.8586 H      0
    1.2906    4.8058   39.1695 H      0
    1.9368    3.6538   38.2659 H      0
   -1.8936    2.3762   41.4071 C      0
    0.5752    5.1468   41.9496 C      0
    0.5202    6.0494   41.5459 H      0
    1.4422    4.7455   41.6920 H      0
    0.5872    2.0412   41.5456 C      0
    1.4311    2.5222   41.7383 H      0
    0.6118    1.1777   42.0288 H      0
    1.8682    2.3009   32.9544 C      0
    1.8351    1.3372   33.1312 H      0
    2.5721    2.7090   33.5003 H      0
    2.0613    2.4521   32.0056 H      0
    0.4926    1.7801   40.0678 C      0
   -0.2161    1.1066   39.9107 H      0
    1.3486    1.3916   39.7594 H      0
   -0.8804    3.8859   39.9583 C      0
    0.1791    3.0396   39.2092 C      0
   -0.5738    4.2761   41.4239 C      0
   -1.4032    4.7359   41.7408 H      0
   -0.6704    2.9693   43.5863 C      0
   -0.5731    2.0594   43.9644 H      0
   -1.5449    3.3307   43.8760 H      0
   -2.2448    3.2340   35.0740 C      0
   -2.5155    3.5338   34.1812 H      0
   -2.8981    3.5438   35.7351 H      0
   -2.2025    2.2547   35.0906 H      0
   -1.7089    4.7538   37.6796 C      0
   -1.8355    5.6121   37.2030 H      0
   -2.5591    4.2508   37.6201 H      0
   -0.3616    2.6150   37.7483 C      0
   -0.5841    2.0728   32.6298 C      0
   -0.3705    1.9590   31.6804 H      0
   -1.4513    2.5216   32.7178 H      0
   -0.6260    1.1947   33.0630 H      0
    1.7033    6.0146   43.9928 C      0
    1.7010    6.9234   43.6259 H      0
    2.5197    5.5510   43.7117 H      0
    1.6728    6.0576   44.9715 H      0
    0.4485    3.8608   44.1132 C      0
    1.3153    3.4119   43.9489 H      0
    0.3417    3.9578   45.0924 H      0
    0.3173    6.6967   30.0592 O      0
    0.6566    7.4366   29.9632 H      0
   -1.0230    6.7397   29.6382 C      0
   -1.0591    6.9501   28.6818 H      0
   -1.5019    7.4303   30.1427 H      0
   -1.4438    5.8688   29.7970 H      0
    4.3393    0.5336   60.2520 O      0
    4.6441   -0.2260   60.2099 H      0
    2.9932    0.4798   60.6808 C      0
    2.4721   -0.0640   60.0544 H      0
    2.6239    1.3869   60.7123 H      0
    2.9513    0.0792   61.5746 H      0
  1 38  1
  2  3  1
  2 23  1
  4 22  1
  4 50  1
  5 22  1
  6  7  1
  6  8  1
  6 16  1
  6 44  1
  9 10  1
  9 14  1
  9 16  1
  9 40  1
 11 12  1
 11 13  1
 11 21  1
 11 66  1
 14 23  1
 14 58  1
 14 70  1
 15 17  1
 15 25  1
 15 43  1
 15 51  1
 16 25  1
 16 54  1
 17 18  1
 17 19  1
 17 20  1
 21 22  1
 21 30  1
 21 33  1
 23 24  1
 23 44  1
 25 26  1
 25 27  1
 27 28  1
 27 29  1
 27 38  1
 30 31  1
 30 32  1
 30 47  1
 33 34  1
 33 35  1
 33 50  1
 35 36  1
 35 37  1
 35 69  1
 38 39  1
 38 50  1
 40 41  1
 40 42  1
 40 51  1
 43 47  1
 43 50  1
 43 62  1
 44 45  1
 44 46  1
 47 48  1
 47 49  1
 51 52  1
 51 53  1
 54 55  1
 54 56  1
 54 57  1
 58 59  1
 58 60  1
 58 61  1
 62 63  1
 62 64  1
 62 65  1
 66 67  1
 66 68  1
 66 69  1
 69 74  1
 69 78  1
 70 71  1
 70 72  1
 70 73  1
 74 75  1
 74 76  1
 74 77  1
 78 79  1
 78 80  1
 78 81  1
 82129  1
 83 87  1
 83 91  1
 84 85  1
 84106  1
 86 87  1
 87 96  1
 88 89  1
 88 90  1
 88134  1
 88143  1
 91127  1
 91129  1
 91134  1
 92 93  1
 92 94  1
 92 95  1
 92108  1
 94114  1
 94118  1
 94121  1
 95 97  1
 95123  1
 95134  1
 96127  1
 96131  1
 96143  1
 97 98  1
 97 99  1
 97111  1
100101  1
100102  1
100127  1
100146  1
103104  1
103105  1
103106  1
103118  1
106107  1
106135  1
108109  1
108110  1
108129  1
111112  1
111113  1
111121  1
114115  1
114116  1
114117  1
118119  1
118120  1
121122  1
121135  1
123124  1
123125  1
123126  1
127128  1
129130  1
131132  1
131133  1
131136  1
134139  1
135151  1
135159  1
136137  1
136138  1
136146  1
139140  1
139141  1
139142  1
143144  1
143145  1
146147  1
146155  1
147148  1
147149  1
147150  1
151152  1
151153  1
151154  1
155156  1
155157  1
155158  1
159160  1
159161  1
159162  1
163231  1
164165  1
164182  1
166193  1
166194  1
167194  1
168169  1
168170  1
168179  1
168217  1
171172  1
171179  1
171184  1
171230  1
173174  1
173175  1
173176  1
173230  1
176177  1
176178  1
176182  1
179180  1
179181  1
182183  1
182184  1
184222  1
184226  1
185186  1
185187  1
185191  1
185216  1
188189  1
188190  1
188207  1
188237  1
191192  1
191193  1
191195  1
193207  1
193231  1
194195  1
195204  1
195237  1
196197  1
196198  1
196217  1
196230  1
198199  1
198200  1
198231  1
201202  1
201203  1
201204  1
201216  1
204205  1
204206  1
207212  1
207217  1
208209  1
208210  1
208211  1
208216  1
212213  1
212214  1
212215  1
216240  1
217218  1
218219  1
218220  1
218221  1
222223  1
222224  1
222225  1
226227  1
226228  1
226229  1
230233  1
231232  1
233234  1
233235  1
233236  1
237238  1
237239  1
240241  1
240242  1
240243  1
244275  1
245285  1
245299  1
246247  1
246249  1
248285  1
249250  1
249265  1
249268  1
251252  1
251253  1
251257  1
251265  1
253266  1
253271  1
253306  1
254255  1
254256  1
254257  1
254313  1
257258  1
257259  1
260285  1
260289  1
260301  1
260303  1
261262  1
261263  1
261264  1
261313  1
265292  1
265314  1
266267  1
266310  1
266313  1
268269  1
268270  1
268271  1
271272  1
271273  1
274277  1
274286  1
274318  1
274322  1
275276  1
275299  1
275310  1
277278  1
277279  1
277280  1
281282  1
281283  1
281284  1
281300  1
286287  1
286288  1
286301  1
289290  1
289291  1
289296  1
292293  1
292294  1
292295  1
296297  1
296298  1
296300  1
299300  1
299301  1
300313  1
301302  1
303304  1
303305  1
303322  1
306307  1
306308  1
306309  1
310311  1
310312  1
314315  1
314316  1
314317  1
318319  1
318320  1
318321  1
322323  1
322324  1
325326  1
325327  1
327328  1
327329  1
327330  1
331332  1
331333  1
333334  1
333335  1
333336  1
M  END
$$$$
