# Supplementary material for: Structural determination of oleanane-28,13β-olide and taraxerane-28,14β-olide fluoro­lactonization products from the reaction of oleanolic acid with SelectfluorTM
Source: Acta Crystallogr E Crystallogr Commun. 2024 Jul 15;80(Pt 8):857–62. doi: 10.1107/S2056989024006480 (PMC11299754; doi:10.1107/S2056989024006480)
Supplement: Supplementary file 4 [file e-80-00857-2sup3.hkl]

data_2                                                                          
_shelx_title ' s5637r C 2 2 21 R = 0.07'                                        
_shelx_refln_list_code          4                                               
_shelx_F_calc_maximum      443.58                                               
_exptl_crystal_F_000      2152.00                                               
_reflns_d_resolution_high  0.8161                                               
                                                                                
loop_                                                                           
 _space_group_symop_operation_xyz                                               
 'x, y, z'                                                                      
 '-x, -y, z+1/2'                                                                
 'x, -y, -z'                                                                    
 '-x, y, -z+1/2'                                                                
 'x+1/2, y+1/2, z'                                                              
 '-x+1/2, -y+1/2, z+1/2'                                                        
 'x+1/2, -y+1/2, -z'                                                            
 '-x+1/2, y+1/2, -z+1/2'                                                        
                                                                                
_cell_length_a     6.6077                                                       
_cell_length_b    13.8730                                                       
_cell_length_c    59.3260                                                       
_cell_angle_alpha  90.000                                                       
_cell_angle_beta   90.000                                                       
_cell_angle_gamma  90.000                                                       
                                                                                
_shelx_F_squared_multiplier     1.000                                           
                                                                                
loop_                                                                           
 _refln_index_h                                                                 
 _refln_index_k                                                                 
 _refln_index_l                                                                 
 _refln_F_squared_calc                                                          
 _refln_F_squared_meas                                                          
 _refln_F_squared_sigma                                                         
 _refln_observed_status                                                         
   6   0   0       2072.12       2114.01        61.05 o                         
   8   0   0          0.63         17.66        10.66 o                         
   1   1   0       5650.95       6419.74       392.81 o                         
   3   1   0       6978.25      10715.01       135.14 o                         
   5   1   0        481.20        572.24       110.59 o                         
   7   1   0         23.22         19.70        15.42 o                         
   0   2   0      65070.68      65224.64      1323.46 o                         
   2   2   0       4746.65       5164.59       251.59 o                         
   4   2   0         12.90        277.72        34.99 o                         
   6   2   0          3.44        138.58        24.02 o                         
   8   2   0        156.10         61.83        14.70 o                         
   1   3   0      58295.55      55086.94       782.92 o                         
   3   3   0       1371.30       2190.80        64.97 o                         
   5   3   0        484.34        497.12        25.56 o                         
   7   3   0        222.96        223.06        17.04 o                         
   0   4   0      14695.37      14742.46       207.13 o                         
   2   4   0        544.94        959.05        59.23 o                         
   4   4   0        410.59       1075.97       100.32 o                         
   6   4   0       3534.82       3537.08        51.32 o                         
   3   5   0       1634.20       3008.24        51.96 o                         
   5   5   0       1118.65       1149.23        58.07 o                         
   7   5   0         83.76         87.22        18.12 o                         
   0   6   0       1079.22       1344.47        29.34 o                         
   2   6   0       7273.54       8241.94        95.36 o                         
   6   6   0         83.04        242.81        18.35 o                         
   1   7   0       7281.57       8751.47       124.16 o                         
   3   7   0       8659.84       8209.53       102.11 o                         
   5   7   0       1436.55       1456.76       123.62 o                         
   7   7   0         44.42         73.93        11.00 o                         
   0   8   0       2451.10       2598.65        46.15 o                         
   2   8   0       1514.99       2115.05        56.59 o                         
   4   8   0       1433.24       1690.30        61.13 o                         
   6   8   0         47.50         40.41        11.56 o                         
   1   9   0         15.03         53.81        10.91 o                         
   3   9   0         88.24        270.59        70.55 o                         
   5   9   0          4.88         55.42        11.20 o                         
   0  10   0        462.08        701.44        32.32 o                         
   2  10   0       5787.52       5451.22       135.06 o                         
   4  10   0        214.89        230.65        19.93 o                         
   6  10   0         77.81         73.20         8.87 o                         
   1  11   0        375.19        541.88        33.02 o                         
   3  11   0        355.28        460.18        41.45 o                         
   5  11   0        161.56        228.69        13.87 o                         
   0  12   0        915.48        927.71        30.38 o                         
   2  12   0         30.64        180.25        18.98 o                         
   4  12   0          7.22         88.72         8.92 o                         
   1  13   0         87.25        235.97        22.09 o                         
   3  13   0        265.02        382.34        14.94 o                         
   5  13   0          3.51         29.96        10.93 o                         
   0  14   0        399.30        540.75        27.61 o                         
   2  14   0         79.57         64.99        10.59 o                         
   4  14   0         52.50         54.87         5.71 o                         
   1  15   0         46.52         58.00        12.99 o                         
   3  15   0          2.51         18.22         6.50 o                         
   0  16   0        636.18        714.00        33.27 o                         
   2  16   0          6.33         12.85         7.13 o                         
   2   0   1      12793.30      14075.36       105.86 o                         
   4   0   1       1115.44       1276.09        33.86 o                         
   6   0   1       1625.12       2341.52        58.30 o                         
   8   0   1         40.57         60.21         8.22 o                         
  -7   1   1          9.01         50.14        16.07 o                         
  -5   1   1        662.68        803.95        38.51 o                         
  -3   1   1       7947.93      11423.14       245.24 o                         
  -1   1   1      29311.99      25312.47       385.97 o                         
   1   1   1      29314.45      28243.68      1197.17 o                         
   3   1   1       7948.04      11169.43       566.75 o                         
   5   1   1        662.76        776.47        69.08 o                         
   7   1   1          9.00         46.00        20.65 o                         
  -8   2   1         75.84         38.06        12.89 o                         
  -6   2   1         91.78        200.51       109.61 o                         
  -4   2   1       1271.34       1261.52        40.65 o                         
  -2   2   1       5390.75       5996.95       523.45 o                         
   0   2   1     123128.88     119288.86      1919.94 o                         
   2   2   1       5390.70       6031.26       516.66 o                         
   4   2   1       1270.84       1247.18        39.98 o                         
   6   2   1         91.82        238.33        23.11 o                         
   8   2   1         75.85         77.37        13.90 o                         
  -7   3   1        280.47        310.85        22.03 o                         
  -5   3   1         18.63        417.72        47.51 o                         
  -3   3   1        805.45       1135.04        32.55 o                         
  -1   3   1       1041.81       1496.60        28.45 o                         
   1   3   1       1041.56       1411.71        80.63 o                         
   3   3   1        805.02       1196.79        56.51 o                         
   7   3   1        280.51        327.32        49.56 o                         
  -4   4   1       1751.02       2761.12        51.89 o                         
  -2   4   1       4927.14       4949.59        45.76 o                         
   0   4   1         21.90         76.62        21.30 o                         
   2   4   1       4927.36       4844.62        44.69 o                         
   4   4   1       1751.05       2660.97        55.30 o                         
   6   4   1        241.72        703.27        50.40 o                         
  -7   5   1         37.04         57.24        23.16 o                         
  -5   5   1        368.25       1057.11        43.74 o                         
  -3   5   1       3984.65       4439.99        66.59 o                         
  -1   5   1      19162.20      18072.23       266.50 o                         
   1   5   1      19160.31      17696.86       247.57 o                         
   3   5   1       3985.06       3402.33        57.00 o                         
   5   5   1        368.27        683.60        43.86 o                         
   7   5   1         37.06         55.44        15.34 o                         
  -6   6   1        711.97        611.11        17.66 o                         
  -4   6   1        672.17        922.52        34.89 o                         
  -2   6   1        696.01       1410.12       167.25 o                         
   0   6   1       5990.88       5949.35        96.04 o                         
   2   6   1        696.26       1367.64        87.99 o                         
   4   6   1        671.85       1083.00        45.78 o                         
   6   6   1        712.15        591.77        17.53 o                         
  -7   7   1         26.94         36.44        10.47 o                         
  -5   7   1        783.14        850.77        31.66 o                         
  -3   7   1       4726.15       4929.63       323.36 o                         
  -1   7   1       6766.04       6874.18       118.11 o                         
   1   7   1       6766.16       7562.23       401.16 o                         
   3   7   1       4725.85       4780.97       268.02 o                         
   5   7   1        783.03        801.89        40.12 o                         
   7   7   1         26.93         38.06        13.57 o                         
  -6   8   1         30.72         54.34        11.89 o                         
  -4   8   1        207.72        603.63        33.26 o                         
  -2   8   1       2062.49       2429.96        60.73 o                         
   0   8   1        818.38        887.14        20.35 o                         
   2   8   1       2062.33       2570.09       192.91 o                         
   4   8   1        207.65        689.81        30.47 o                         
   6   8   1         30.74         59.42        11.94 o                         
  -5   9   1         74.02        100.69        11.81 o                         
  -3   9   1        394.92        484.16        53.57 o                         
  -1   9   1        270.09        482.02        66.78 o                         
   1   9   1        270.20        345.48        27.38 o                         
   3   9   1        395.06        496.50        41.78 o                         
   5   9   1         74.05         97.27        13.77 o                         
  -6  10   1          4.00         19.13         7.99 o                         
  -4  10   1        234.14        273.14        18.80 o                         
  -2  10   1        559.14        931.98       143.93 o                         
   0  10   1       1334.14       1457.52        33.40 o                         
   2  10   1        559.31        695.79        52.77 o                         
   4  10   1        234.15        425.77        29.93 o                         
   6  10   1          4.01         15.20         8.01 o                         
  -5  11   1        177.43        267.33        22.63 o                         
  -3  11   1       1386.12       1541.31        29.07 o                         
  -1  11   1       1346.05       1489.08        53.39 o                         
   1  11   1       1345.54       1551.65        41.85 o                         
   3  11   1       1386.23       1499.85        25.80 o                         
   5  11   1        177.46        185.81        13.65 o                         
  -4  12   1        242.36        176.87        10.57 o                         
  -2  12   1       1094.06       1067.80        31.23 o                         
   0  12   1        131.57        225.26        18.60 o                         
   2  12   1       1094.19       1039.07        29.43 o                         
   4  12   1        242.27        207.29        11.43 o                         
  -5  13   1         24.76         41.43         9.10 o                         
  -3  13   1        191.57        180.92        11.73 o                         
  -1  13   1        715.58        825.04        24.42 o                         
   1  13   1        715.69        744.15        53.32 o                         
   3  13   1        191.57        220.69        13.20 o                         
   5  13   1         24.75         56.14         9.63 o                         
  -4  14   1         47.43         65.21         5.74 o                         
  -2  14   1          4.08          9.89        10.77 o                         
   0  14   1        491.70        456.00        23.58 o                         
   2  14   1          4.08         19.78         9.94 o                         
   4  14   1         47.45         64.75         6.11 o                         
  -3  15   1         29.28         34.27         6.66 o                         
  -1  15   1        136.15        134.98        14.31 o                         
   1  15   1        136.17        129.06        14.10 o                         
   3  15   1         29.28         32.00         6.64 o                         
  -2  16   1         22.15         26.13         6.61 o                         
   0  16   1        141.70        207.90        18.77 o                         
   2  16   1         22.17         30.09         7.52 o                         
   0   0   2        463.48          0.18         1.96 o                         
   2   0   2       3505.71       3695.20        61.79 o                         
   4   0   2         60.74        299.02        24.43 o                         
   6   0   2       4348.35       4517.41       228.08 o                         
   8   0   2        168.81        142.78        19.26 o                         
  -7   1   2         36.93        102.85        17.66 o                         
  -5   1   2       1088.70       1070.98        41.31 o                         
  -3   1   2       3868.42       4797.31        73.99 o                         
  -1   1   2     196760.50     183497.25      1732.29 o                         
   1   1   2     196758.59     181573.58      1713.78 o                         
   3   1   2       3868.23       3891.29       158.43 o                         
   5   1   2       1088.83        891.75        60.50 o                         
   7   1   2         36.96         72.69        21.66 o                         
  -8   2   2         23.57         29.17        14.04 o                         
  -6   2   2        137.62        714.84        26.33 o                         
  -4   2   2        229.33        233.49        77.76 o                         
  -2   2   2       7545.53       8173.09       109.39 o                         
   0   2   2      12623.62      12357.06       249.93 o                         
   2   2   2       7546.77       8057.39        82.35 o                         
   4   2   2        229.19        410.96       180.24 o                         
   6   2   2        137.68        633.84        27.21 o                         
   8   2   2         23.55         63.76        11.23 o                         
  -7   3   2         83.31        146.38        11.12 o                         
  -5   3   2       3724.57       3345.82        65.26 o                         
  -3   3   2        368.90        744.79       319.25 o                         
  -1   3   2       9473.90       9291.92        94.94 o                         
   1   3   2       9472.51       9117.77       164.02 o                         
   3   3   2        368.88        486.34        28.27 o                         
   5   3   2       3724.31       3243.67        69.55 o                         
   7   3   2         83.35        130.02        15.19 o                         
  -6   4   2        138.78        217.78        21.84 o                         
  -4   4   2       5508.20       4761.76        81.17 o                         
  -2   4   2       4746.11       4820.74       136.45 o                         
   0   4   2      28036.25      26746.44       295.06 o                         
   2   4   2       4745.41       4767.93        93.34 o                         
   4   4   2       5508.54       4690.07        81.84 o                         
   6   4   2        138.90        160.48        13.66 o                         
  -7   5   2        154.45        188.07        18.96 o                         
  -5   5   2       1664.55       2350.85        74.40 o                         
  -3   5   2        281.58        476.09        20.47 o                         
  -1   5   2        907.54       1919.13       148.45 o                         
   1   5   2        907.08       1661.59       550.18 o                         
   3   5   2        281.44        649.23        18.58 o                         
   5   5   2       1664.50       2508.12        88.06 o                         
   7   5   2        154.44        155.83        14.58 o                         
  -6   6   2         48.98        152.58        15.85 o                         
  -4   6   2       2306.60       2904.58       114.92 o                         
  -2   6   2       6831.15       7519.65       122.54 o                         
   0   6   2       1304.97       1402.40        59.26 o                         
   2   6   2       6831.09       7072.50        85.08 o                         
   4   6   2       2306.48       2963.09        62.08 o                         
   6   6   2         48.99        131.62        12.08 o                         
  -7   7   2         50.60         32.20        13.62 o                         
  -5   7   2        858.05        824.01        22.74 o                         
  -3   7   2        200.17        496.83        29.87 o                         
  -1   7   2       4716.99       5698.83        88.66 o                         
   1   7   2       4715.79       5271.51        85.13 o                         
   3   7   2        200.05        579.36        46.58 o                         
   5   7   2        858.06        777.11        19.65 o                         
   7   7   2         50.58         41.61        13.40 o                         
  -6   8   2        175.54        120.88        12.78 o                         
  -4   8   2       5143.01       4915.30        97.77 o                         
  -2   8   2       2144.70       2393.89        42.57 o                         
   0   8   2        533.15        675.55        20.16 o                         
   2   8   2       2144.58       2415.33        56.43 o                         
   4   8   2       5142.53       5072.48        93.63 o                         
   6   8   2        175.48        124.45        12.79 o                         
  -5   9   2         21.58         59.51        11.37 o                         
  -3   9   2       1418.77       1320.16        48.57 o                         
  -1   9   2       1550.56       1885.41        72.14 o                         
   1   9   2       1550.83       1745.46        47.26 o                         
   3   9   2       1418.40       1391.74        35.33 o                         
   5   9   2         21.57         62.13        13.25 o                         
  -6  10   2         21.09         14.52         8.95 o                         
  -4  10   2        740.68        604.91        25.77 o                         
  -2  10   2        246.53        379.55        40.11 o                         
   0  10   2        367.39        444.48        16.69 o                         
   2  10   2        246.62        397.61        43.60 o                         
   4  10   2        740.84        696.48        26.52 o                         
   6  10   2         21.10         17.92         8.00 o                         
  -5  11   2        140.26        323.44        19.47 o                         
  -3  11   2        731.03        700.03        28.49 o                         
  -1  11   2       1476.75       1831.30        45.48 o                         
   1  11   2       1477.09       1864.33        46.21 o                         
   3  11   2        730.93        654.17        25.67 o                         
   5  11   2        140.30        246.90        16.99 o                         
  -4  12   2         69.05         85.89        10.41 o                         
  -2  12   2        644.67        745.58        21.57 o                         
   0  12   2       1346.45       1343.03        25.76 o                         
   2  12   2        644.55        752.89        30.91 o                         
   4  12   2         69.03         99.00         9.56 o                         
  -5  13   2          6.48         26.40        10.73 o                         
  -3  13   2        173.11        171.67        14.29 o                         
  -1  13   2        694.77        776.17        26.90 o                         
   1  13   2        694.89        731.27        34.02 o                         
   3  13   2        173.01        173.15        11.62 o                         
   5  13   2          6.48         47.28        12.86 o                         
  -4  14   2         21.30         25.91         5.38 o                         
  -2  14   2         49.21         50.06        11.55 o                         
   0  14   2         34.55        125.80        13.17 o                         
   2  14   2         49.22         47.88        10.16 o                         
   4  14   2         21.31         29.98         6.11 o                         
  -3  15   2         41.39         40.64         6.76 o                         
  -1  15   2         10.34         48.10        12.62 o                         
   1  15   2         10.31         12.86        13.00 o                         
   3  15   2         41.39         41.61         6.12 o                         
  -2  16   2         43.01         47.60         6.89 o                         
   0  16   2        166.02        183.02        11.25 o                         
   2  16   2         42.97         47.80         7.94 o                         
   2   0   3        325.01        586.45        30.06 o                         
   4   0   3       6400.17       6258.57        91.07 o                         
   6   0   3        521.50       1741.78        50.73 o                         
   8   0   3        212.61        152.52        17.47 o                         
  -7   1   3        184.55        166.95        19.38 o                         
  -5   1   3       1053.26       1129.11        47.02 o                         
  -3   1   3       2300.31       3776.20       261.20 o                         
  -1   1   3      16817.16      15827.19      1080.86 o                         
   1   1   3      16817.91      15679.53      1046.90 o                         
   3   1   3       2299.70       4036.53       200.80 o                         
   5   1   3       1053.15        864.07        55.60 o                         
   7   1   3        184.46        134.96        24.36 o                         
  -6   2   3       2070.11       1916.15        67.38 o                         
  -4   2   3        440.67        491.32        27.47 o                         
  -2   2   3      12620.01      11911.71       472.02 o                         
   0   2   3        502.24        513.17        11.70 o                         
   2   2   3      12618.11      11881.44       420.06 o                         
   4   2   3        440.96        637.40        74.81 o                         
   6   2   3       2070.09       1647.85        36.93 o                         
   8   2   3        228.57        180.08        20.81 o                         
  -7   3   3         62.86        107.63        10.40 o                         
  -5   3   3        597.84       1353.93       450.46 o                         
  -3   3   3       6318.79       5681.45        84.25 o                         
  -1   3   3      13661.78      12354.49       152.38 o                         
   1   3   3      13663.69      12405.62       113.19 o                         
   3   3   3       6318.26       5502.55        70.64 o                         
   7   3   3         62.86         88.37        13.70 o                         
  -6   4   3         87.41        163.10        25.48 o                         
  -4   4   3        641.78       1722.96        44.38 o                         
  -2   4   3       8345.68       8032.75       142.64 o                         
   0   4   3        226.76        291.54        10.11 o                         
   2   4   3       8346.01       8814.83       303.05 o                         
   4   4   3        641.66       1707.76        50.27 o                         
   6   4   3         87.37        198.76        25.23 o                         
  -7   5   3        294.78        327.96        38.15 o                         
  -5   5   3       7512.39       6525.11       100.43 o                         
  -3   5   3       6863.96       7180.29       134.00 o                         
  -1   5   3      12453.66      11872.72       213.40 o                         
   1   5   3      12453.68      12226.58       165.47 o                         
   3   5   3       6864.95       7091.30       159.59 o                         
   5   5   3       7511.92       5968.13        79.80 o                         
   7   5   3        294.90        327.34        59.17 o                         
  -6   6   3        407.88        381.46        18.35 o                         
  -4   6   3       1835.43       1569.57        95.05 o                         
  -2   6   3       1105.44       1439.20        41.08 o                         
   0   6   3       7248.08       7668.45       143.89 o                         
   2   6   3       1105.86       1233.35        63.77 o                         
   4   6   3       1835.51       1654.83        68.76 o                         
   6   6   3        407.83        322.86        14.32 o                         
  -7   7   3         16.61         41.11        13.64 o                         
  -5   7   3        445.68       1018.46        24.46 o                         
  -3   7   3       1033.49       1411.70        46.35 o                         
  -1   7   3       3325.56       4148.76        69.64 o                         
   1   7   3       3325.46       4050.23        50.83 o                         
   3   7   3       1033.52       1299.51        63.54 o                         
   5   7   3        445.82       1031.03        27.27 o                         
   7   7   3         16.61         26.68        12.88 o                         
  -6   8   3         57.33         95.34        12.37 o                         
  -4   8   3        202.13        703.48        50.97 o                         
  -2   8   3       5058.78       4387.56        92.06 o                         
   0   8   3       4591.83       4741.89       125.98 o                         
   2   8   3       5058.63       4722.82       252.08 o                         
   4   8   3        202.17        725.65        36.54 o                         
   6   8   3         57.32         77.32         9.91 o                         
  -5   9   3         20.32         42.01        11.21 o                         
  -3   9   3        730.67        727.67        37.73 o                         
  -1   9   3       3510.34       3395.62       108.78 o                         
   1   9   3       3510.99       3533.91        52.86 o                         
   3   9   3        730.81        683.29        29.78 o                         
   5   9   3         20.32         50.14        13.23 o                         
  -6  10   3         13.48         16.32         8.97 o                         
  -4  10   3        399.25        461.90        17.97 o                         
  -2  10   3       1474.21       1413.20        40.14 o                         
   0  10   3        901.89        974.60        40.77 o                         
   2  10   3       1474.23       1393.23        40.01 o                         
   4  10   3        399.26        472.16        25.12 o                         
   6  10   3         13.47         24.06         8.07 o                         
  -5  11   3        456.22        391.22        15.53 o                         
  -3  11   3        784.60        809.41        19.23 o                         
  -1  11   3        407.01        816.98       177.54 o                         
   1  11   3        407.19        815.55       241.77 o                         
   3  11   3        784.50        813.28        22.54 o                         
   5  11   3        456.19        376.36        16.36 o                         
  -4  12   3          1.38         66.06         9.49 o                         
  -2  12   3        495.34        580.58        24.78 o                         
   0  12   3         96.53        194.71        18.56 o                         
   2  12   3        495.40        579.96        15.57 o                         
   4  12   3          1.38         64.39         9.18 o                         
  -5  13   3        232.35        214.84        10.68 o                         
  -3  13   3         12.06         95.10        10.40 o                         
  -1  13   3       1179.08       1224.21        43.07 o                         
   1  13   3       1178.84       1281.17        30.78 o                         
   3  13   3         12.05         80.88         9.73 o                         
   5  13   3        232.38        240.82        23.48 o                         
  -4  14   3         46.74         43.60         5.87 o                         
  -2  14   3         56.55         56.72        11.60 o                         
   0  14   3        641.57        797.59        22.59 o                         
   2  14   3         56.50         54.16        12.09 o                         
   4  14   3         46.76         47.88         6.33 o                         
  -3  15   3         84.98         77.69         7.91 o                         
  -1  15   3         76.80        104.32        13.53 o                         
   1  15   3         76.80         89.49        17.58 o                         
   3  15   3         85.06         81.09         6.76 o                         
  -2  16   3         85.92         89.43         7.48 o                         
   0  16   3        335.80        302.32        14.32 o                         
   2  16   3         85.89         93.11         8.41 o                         
   0   0   4      52033.52      46867.62       892.23 o                         
   2   0   4      12783.22      12570.02       155.30 o                         
   4   0   4        162.58        295.42        19.90 o                         
   6   0   4        132.83        389.80        28.47 o                         
   8   0   4         17.96         49.40         8.88 o                         
  -7   1   4         40.92        162.28        19.07 o                         
  -5   1   4       1656.83       1610.10       154.43 o                         
  -3   1   4       1400.54       1524.51       162.54 o                         
  -1   1   4      13983.98      13986.86       171.39 o                         
   1   1   4      13985.32      13494.20       219.36 o                         
   3   1   4       1401.21       1407.57       175.97 o                         
   5   1   4       1656.94       1576.57       102.95 o                         
   7   1   4         40.95        137.26        17.38 o                         
  -6   2   4        192.64        429.54        34.58 o                         
  -4   2   4        797.84        602.90        64.42 o                         
  -2   2   4       7901.45       7919.71       168.30 o                         
   0   2   4       1000.66        888.04        17.52 o                         
   2   2   4       7901.72       7898.48       213.68 o                         
   4   2   4        797.98        583.79        29.01 o                         
   8   2   4        216.88        220.92        22.18 o                         
  -7   3   4         89.11        147.59        10.91 o                         
  -5   3   4        163.77        231.38        55.40 o                         
  -3   3   4        192.83        290.60        16.08 o                         
  -1   3   4       3606.31       3756.74       133.45 o                         
   1   3   4       3606.91       3264.28       166.23 o                         
   3   3   4        192.99        243.70        12.53 o                         
   5   3   4        163.82        162.49        24.77 o                         
   7   3   4         89.08        128.43        18.26 o                         
  -6   4   4        342.39        453.75        27.66 o                         
  -4   4   4       4622.29       4787.02        80.98 o                         
  -2   4   4       1562.50       1785.43        25.07 o                         
   0   4   4         25.81         50.06         6.78 o                         
   2   4   4       1562.52       1625.63        73.91 o                         
   4   4   4       4622.12       4819.92        66.35 o                         
   6   4   4        342.37        582.73        34.18 o                         
  -7   5   4        111.51        137.92        15.07 o                         
  -5   5   4       2181.03       1985.93       131.20 o                         
  -3   5   4       2262.86       2072.30       125.76 o                         
  -1   5   4       4675.46       4974.28       122.94 o                         
   1   5   4       4676.32       4742.41       249.13 o                         
   3   5   4       2262.81       2074.81        74.44 o                         
   5   5   4       2181.30       1746.47        79.37 o                         
   7   5   4        111.52        131.23        12.61 o                         
  -6   6   4         69.93        111.89        12.85 o                         
  -4   6   4       1148.29       1885.43       343.28 o                         
  -2   6   4       3125.73       3805.58        72.73 o                         
   0   6   4        458.31        609.23        18.09 o                         
   2   6   4       3126.58       3510.82        80.46 o                         
   4   6   4       1148.66       1991.06       116.59 o                         
   6   6   4         69.93        108.49        12.00 o                         
  -7   7   4         44.08        122.46        15.17 o                         
  -5   7   4       2457.66       2066.96        42.76 o                         
  -3   7   4        519.56        412.93        27.17 o                         
  -1   7   4       4642.03       4815.43        86.09 o                         
   1   7   4       4641.87       5315.44       315.51 o                         
   3   7   4        519.31        466.77        30.26 o                         
   5   7   4       2457.35       2154.05       101.44 o                         
   7   7   4         44.08        104.77        14.12 o                         
  -6   8   4         46.21         61.03        11.85 o                         
  -4   8   4       1889.09       1635.50        68.31 o                         
  -2   8   4       2242.14       2072.89        57.19 o                         
   0   8   4          2.59         50.76         8.40 o                         
   2   8   4       2242.64       1971.67        53.78 o                         
   4   8   4       1889.04       1606.07        32.68 o                         
   6   8   4         46.17         47.81         9.42 o                         
  -5   9   4        326.28        342.78        17.76 o                         
  -3   9   4       2268.01       2045.10        52.84 o                         
  -1   9   4       1089.32       1354.18        35.86 o                         
   1   9   4       1089.58       1236.60        29.23 o                         
   3   9   4       2267.70       2063.35        43.40 o                         
   5   9   4        326.29        338.17        21.71 o                         
  -6  10   4         23.27         33.62         9.31 o                         
  -4  10   4        339.10        457.76        21.10 o                         
  -2  10   4        272.15        367.96        41.82 o                         
   0  10   4        380.70        392.15        17.42 o                         
   2  10   4        272.02        357.42        45.76 o                         
   4  10   4        338.96        449.43        16.93 o                         
   6  10   4         23.28         27.21         7.99 o                         
  -5  11   4        108.59        192.49        14.09 o                         
  -3  11   4         45.75        130.90        13.10 o                         
  -1  11   4       2497.76       2842.13        70.82 o                         
   1  11   4       2497.85       2822.53        59.02 o                         
   3  11   4         45.78        130.82        14.09 o                         
   5  11   4        108.65        177.89        15.20 o                         
  -4  12   4        376.47        321.41        15.99 o                         
  -2  12   4        121.89        201.44        13.86 o                         
   0  12   4        371.14        374.42        12.99 o                         
   2  12   4        122.04        220.57        14.05 o                         
   4  12   4        376.36        275.83        11.76 o                         
  -5  13   4         74.33        111.92        10.73 o                         
  -3  13   4        176.57        144.58        11.07 o                         
  -1  13   4         37.67        123.44        14.81 o                         
   1  13   4         37.68        118.95        26.61 o                         
   3  13   4        176.57        138.06        10.37 o                         
   5  13   4         74.37        126.10        20.51 o                         
  -4  14   4         90.27         78.66         6.28 o                         
  -2  14   4         73.87         87.93        10.84 o                         
   0  14   4        104.15        146.48        24.39 o                         
   2  14   4         73.87         85.57        12.67 o                         
   4  14   4         90.28         88.23         6.74 o                         
  -3  15   4         92.61         68.76         6.48 o                         
  -1  15   4         95.37         98.74        10.25 o                         
   1  15   4         95.40         99.78        13.93 o                         
   3  15   4         92.61         75.31         6.68 o                         
  -2  16   4         54.87         71.73         9.96 o                         
   0  16   4        280.27        433.48        20.80 o                         
   2  16   4         54.93         92.58        10.12 o                         
   2   0   5      11225.81      11433.82       273.80 o                         
   4   0   5       5085.08       4718.72        92.33 o                         
   8   0   5          0.00         11.34         7.77 o                         
  -7   1   5        179.29        129.87        18.27 o                         
  -5   1   5         42.58        153.06        20.58 o                         
  -3   1   5       3661.46       3321.54       160.28 o                         
  -1   1   5       1125.04        941.04        69.84 o                         
   1   1   5       1124.81       1037.21        41.41 o                         
   3   1   5       3662.27       3357.80       106.97 o                         
   5   1   5         42.55        127.86        38.95 o                         
   7   1   5        179.37         98.56        13.16 o                         
  -6   2   5       1510.70       1479.33        51.17 o                         
  -4   2   5       1789.37       1930.54        51.37 o                         
  -2   2   5       3983.89       3796.29        72.32 o                         
   0   2   5         15.75         49.66         6.81 o                         
   2   2   5       3983.54       3892.96       109.67 o                         
   4   2   5       1789.59       1912.77        55.63 o                         
   6   2   5       1510.54       1542.70        33.35 o                         
   8   2   5        134.85        180.84        20.94 o                         
  -7   3   5        192.67        245.95        13.15 o                         
  -5   3   5        810.28        753.29        38.84 o                         
  -3   3   5       1296.22       1212.90        67.58 o                         
  -1   3   5       4790.80       4503.50        71.33 o                         
   1   3   5       4790.26       4601.65       141.70 o                         
   3   3   5       1296.00       1359.60        43.65 o                         
   5   3   5        810.36        750.20        37.64 o                         
   7   3   5        192.68        217.98        15.03 o                         
  -6   4   5       1202.86        975.25        49.29 o                         
  -4   4   5       2228.89       1914.43        53.51 o                         
  -2   4   5       3915.84       3843.07        63.44 o                         
   0   4   5       1003.36       1018.19        20.17 o                         
   2   4   5       3915.38       3885.19        73.57 o                         
   4   4   5       2228.29       1858.98        68.78 o                         
   6   4   5       1202.78        954.59        36.08 o                         
  -7   5   5        143.54        212.20        46.65 o                         
  -5   5   5        519.25        849.09        22.89 o                         
  -3   5   5        536.96        592.62        22.78 o                         
  -1   5   5       6820.43       7074.09       243.12 o                         
   1   5   5       6820.66       6978.60       201.64 o                         
   3   5   5        537.30        550.57        16.60 o                         
   5   5   5        519.13        896.15        23.08 o                         
   7   5   5        143.57        181.35        17.09 o                         
  -6   6   5        148.71        195.77        15.75 o                         
  -4   6   5       5157.54       5194.66       221.38 o                         
  -2   6   5       2492.59       2651.16        47.94 o                         
   0   6   5       1665.11       1663.69        24.05 o                         
   2   6   5       2492.99       2613.04        47.76 o                         
   4   6   5       5157.91       5285.27        89.68 o                         
   6   6   5        148.79        166.11        15.93 o                         
  -7   7   5         72.88         89.35        14.65 o                         
  -5   7   5        223.16        336.75        72.26 o                         
  -3   7   5       1085.17       1115.56        48.09 o                         
  -1   7   5      10230.77       9607.60       293.14 o                         
   1   7   5      10230.01      10118.23        99.74 o                         
   3   7   5       1085.08       1155.40        39.95 o                         
   5   7   5        223.13        503.82        32.87 o                         
   7   7   5         72.87         68.81        13.51 o                         
  -6   8   5         28.94         37.79        11.54 o                         
  -4   8   5        891.54       1247.35        74.50 o                         
  -2   8   5        391.66        415.80        21.68 o                         
   0   8   5          0.95         31.80         7.78 o                         
   2   8   5        391.82        401.66        21.04 o                         
   4   8   5        891.48       1270.53        59.15 o                         
   6   8   5         28.95         31.38         9.02 o                         
  -5   9   5        444.06        478.14        18.92 o                         
  -3   9   5        206.23        245.24        21.76 o                         
  -1   9   5        198.10        241.50        17.94 o                         
   1   9   5        198.12        236.92        15.49 o                         
   3   9   5        206.18        225.17        22.44 o                         
   5   9   5        443.89        474.10        17.48 o                         
  -6  10   5         29.26         23.34         9.14 o                         
  -4  10   5       1274.32       1106.89        33.76 o                         
  -2  10   5       1983.70       2054.46        59.65 o                         
   0  10   5          1.38         23.94        11.72 o                         
   2  10   5       1983.97       1906.93        64.44 o                         
   4  10   5       1274.54       1132.47        29.75 o                         
   6  10   5         29.27         22.68         7.89 o                         
  -5  11   5        143.56        181.55        13.57 o                         
  -3  11   5        148.78        124.46        12.68 o                         
  -1  11   5       3797.76       3881.17        97.96 o                         
   1  11   5       3797.87       3894.23        90.19 o                         
   3  11   5        148.73        112.25        13.40 o                         
   5  11   5        143.62        198.37        12.41 o                         
  -4  12   5        470.98        514.05        20.21 o                         
  -2  12   5        157.22        200.65        14.80 o                         
   0  12   5          9.56         44.38         8.80 o                         
   2  12   5        157.13        217.48        13.67 o                         
   4  12   5        470.90        466.28        12.84 o                         
  -5  13   5        144.36        144.54         9.50 o                         
  -3  13   5         99.54        138.76        10.96 o                         
  -1  13   5        134.69        162.89        13.02 o                         
   1  13   5        134.56        180.53        13.70 o                         
   3  13   5         99.58        128.95        10.75 o                         
   5  13   5        144.39        123.06        20.97 o                         
  -4  14   5         43.43         69.00         6.12 o                         
  -2  14   5         10.03         37.55        10.21 o                         
   0  14   5        313.62        302.56        12.79 o                         
   2  14   5         10.01         26.10        11.47 o                         
   4  14   5         43.46         74.08         6.97 o                         
  -3  15   5         11.21         23.44         7.21 o                         
  -1  15   5         59.98         56.98         9.53 o                         
   1  15   5         59.96         57.91        12.85 o                         
   3  15   5         11.22         25.10         6.03 o                         
  -2  16   5         46.33         48.39         6.94 o                         
   0  16   5         30.37         93.25        10.92 o                         
   2  16   5         46.33         55.96         7.98 o                         
   0   0   6      19723.19      17846.77       355.34 o                         
   2   0   6       1068.32       1345.37        79.32 o                         
   4   0   6         50.91        128.66        16.46 o                         
   6   0   6       1720.31       1837.67        33.08 o                         
   8   0   6        116.89         81.70        10.53 o                         
  -7   1   6         31.23         50.51        13.80 o                         
  -5   1   6        393.70        674.87        64.46 o                         
  -3   1   6       1815.15       2645.89       309.11 o                         
  -1   1   6       4948.68       4653.81        88.66 o                         
   1   1   6       4948.88       4751.27        65.00 o                         
   3   1   6       1815.15       2002.84        57.69 o                         
   5   1   6        393.61        755.20        50.05 o                         
   7   1   6         31.20         42.79        12.11 o                         
  -6   2   6        197.94        275.11        24.05 o                         
  -4   2   6         89.03         87.56        19.25 o                         
  -2   2   6        345.65        298.58        30.09 o                         
   0   2   6       9436.35       8786.69       108.66 o                         
   2   2   6        345.86        234.06         8.96 o                         
   4   2   6         88.97         97.14        14.79 o                         
   6   2   6        197.91        270.60        63.25 o                         
  -7   3   6        177.32        244.00        13.10 o                         
  -5   3   6        671.23       1165.70       214.78 o                         
  -3   3   6       1147.05       1208.49        35.56 o                         
  -1   3   6       9208.70       8413.73        90.57 o                         
   1   3   6       9208.79       8684.02       166.54 o                         
   3   3   6       1147.33       1218.24        52.70 o                         
   5   3   6        671.38       1146.42       151.99 o                         
   7   3   6        177.43        242.38        13.34 o                         
  -6   4   6        557.22        586.26        26.14 o                         
  -4   4   6        418.74        682.54        35.29 o                         
  -2   4   6      10854.55      11612.36       186.77 o                         
   0   4   6      33059.13      29351.58       214.89 o                         
   2   4   6      10854.30      11456.94       200.69 o                         
   4   4   6        418.54        603.97        64.15 o                         
   6   4   6        557.25        611.19        41.09 o                         
  -7   5   6        305.93        397.65        29.59 o                         
  -5   5   6        349.98        229.35        34.90 o                         
  -3   5   6        834.98        872.30        19.61 o                         
  -1   5   6       9435.44       9252.79       172.68 o                         
   1   5   6       9435.80       9181.27       278.18 o                         
   3   5   6        835.31        875.20        19.96 o                         
   5   5   6        349.99        344.09        24.48 o                         
   7   5   6        305.86        303.03        16.30 o                         
  -6   6   6        336.56        267.89        16.81 o                         
  -4   6   6       2000.89       1587.72        44.87 o                         
  -2   6   6       5371.45       5405.00        91.23 o                         
   0   6   6        461.27        601.31        18.99 o                         
   2   6   6       5371.24       5507.99        93.11 o                         
   4   6   6       2000.48       1652.90        48.57 o                         
   6   6   6        336.59        297.22        25.29 o                         
  -7   7   6         85.88        103.08        14.95 o                         
  -5   7   6        771.39        827.73        40.11 o                         
  -3   7   6        283.17        346.09        15.93 o                         
  -1   7   6       4226.89       5374.17        85.68 o                         
   1   7   6       4226.52       4328.50       138.28 o                         
   3   7   6        283.16        356.24        17.82 o                         
   5   7   6        771.39        874.99        52.21 o                         
   7   7   6         85.91        124.01        21.19 o                         
  -6   8   6        131.42         86.42        12.20 o                         
  -4   8   6       2609.42       2431.09        67.28 o                         
  -2   8   6        165.54        231.39        21.43 o                         
   0   8   6       2241.87       2586.22        63.34 o                         
   2   8   6        165.58        239.47        22.35 o                         
   4   8   6       2608.96       2447.86        24.71 o                         
   6   8   6        131.36         76.50        10.49 o                         
  -5   9   6         17.93         61.45        12.77 o                         
  -3   9   6        487.71        409.84        63.71 o                         
  -1   9   6        605.80        715.49        21.71 o                         
   1   9   6        606.06        772.52        26.28 o                         
   3   9   6        487.40        320.17        27.02 o                         
   5   9   6         17.93         49.09        13.38 o                         
  -6  10   6         11.99         23.65        10.09 o                         
  -4  10   6        784.97       1050.94        61.35 o                         
  -2  10   6       1014.32       1051.10        56.18 o                         
   0  10   6       1236.87       1168.70        29.00 o                         
   2  10   6       1014.11       1082.83        30.98 o                         
   4  10   6        785.19       1095.61        74.12 o                         
   6  10   6         11.99         19.70         7.86 o                         
  -5  11   6        752.40        595.60        15.49 o                         
  -3  11   6        203.89        198.40        12.60 o                         
  -1  11   6        800.00       1196.39        36.56 o                         
   1  11   6        800.09       1083.56        36.09 o                         
   3  11   6        203.91        193.51        13.52 o                         
   5  11   6        752.27        583.08        20.14 o                         
  -4  12   6         62.70         95.35        12.88 o                         
  -2  12   6        565.39        614.59        22.25 o                         
   0  12   6         45.44        104.66        10.14 o                         
   2  12   6        565.61        632.22        15.90 o                         
   4  12   6         62.65         90.31        11.29 o                         
  -5  13   6         82.11         56.39         8.22 o                         
  -3  13   6        129.77        141.07        11.09 o                         
  -1  13   6        229.13        240.83        13.83 o                         
   1  13   6        229.22        239.41        14.51 o                         
   3  13   6        129.82        129.22        10.75 o                         
   5  13   6         82.14         60.80        11.75 o                         
  -4  14   6        101.32         83.17         6.16 o                         
  -2  14   6         59.58         68.96        10.45 o                         
   0  14   6        103.42        116.36         9.92 o                         
   2  14   6         59.60         65.41        12.19 o                         
   4  14   6        101.33         89.94         7.12 o                         
  -3  15   6         13.31         11.87         6.96 o                         
  -1  15   6         31.22         27.93         9.05 o                         
   1  15   6         31.25         25.36         9.33 o                         
   3  15   6         13.30         19.47         5.96 o                         
  -2  16   6         86.88         77.63         7.13 o                         
   0  16   6        256.41        258.52        40.11 o                         
   2  16   6         86.96         80.21         6.63 o                         
   2   0   7       8934.28       8251.90       130.46 o                         
   4   0   7        449.42        402.96        19.76 o                         
   6   0   7        833.07        729.08        49.16 o                         
   8   0   7          0.92         74.80        17.22 o                         
  -7   1   7         15.85         20.74        13.08 o                         
  -5   1   7       1231.89        951.15        43.11 o                         
  -3   1   7      13110.10      11268.57       337.72 o                         
  -1   1   7      21809.59      20352.85       326.18 o                         
   1   1   7      21809.04      19084.43       233.30 o                         
   3   1   7      13109.46      13206.12       579.25 o                         
   5   1   7       1232.09       1077.36       265.66 o                         
   7   1   7         15.85         26.94        11.89 o                         
  -6   2   7          2.43        101.66        18.36 o                         
  -4   2   7       1341.36       1353.97        34.70 o                         
  -2   2   7       3358.59       3236.27        27.66 o                         
   0   2   7       3836.77       3457.63        51.69 o                         
   2   2   7       3359.32       3289.13        47.13 o                         
   4   2   7       1340.93       1304.32        29.49 o                         
   6   2   7          2.43         97.72        16.36 o                         
  -7   3   7         91.76        108.56        13.08 o                         
  -5   3   7       1614.74       1920.76        58.33 o                         
  -3   3   7        290.62        356.65        23.53 o                         
  -1   3   7        274.84        342.28        56.47 o                         
   1   3   7        274.65        346.83        38.95 o                         
   3   3   7        290.37        350.80        25.44 o                         
   5   3   7       1614.65       1420.65       185.17 o                         
   7   3   7         91.74        111.12        13.23 o                         
  -6   4   7        308.14        399.69        21.23 o                         
  -4   4   7        681.81        678.02        88.29 o                         
  -2   4   7       7654.27       7534.72       158.52 o                         
   0   4   7      15004.19      14894.85       112.76 o                         
   2   4   7       7654.45       7974.53       139.76 o                         
   4   4   7        681.78        769.48        32.62 o                         
   6   4   7        308.11        370.31       110.49 o                         
  -7   5   7        390.73        334.53        19.46 o                         
  -5   5   7        743.25        963.70        19.61 o                         
  -3   5   7       2134.97       2069.48        31.70 o                         
  -1   5   7       1668.81       1670.64        97.93 o                         
   1   5   7       1668.83       1500.35       103.65 o                         
   3   5   7       2135.03       2060.62        31.82 o                         
   5   5   7        743.25        852.35        55.25 o                         
   7   5   7        390.84        412.17        32.91 o                         
  -6   6   7         73.57         96.40        12.27 o                         
  -4   6   7        135.19        186.34        21.61 o                         
  -2   6   7       4348.55       5086.51        75.52 o                         
   0   6   7      21190.80      20344.01       212.38 o                         
   2   6   7       4348.42       5205.79        77.18 o                         
   4   6   7        135.15        242.12        28.31 o                         
   6   6   7         73.58        112.39        11.62 o                         
  -7   7   7        106.65        110.00        22.02 o                         
  -5   7   7        300.04        324.50        14.09 o                         
  -3   7   7        661.58        633.20        19.85 o                         
  -1   7   7       1076.07       1080.29        26.15 o                         
   1   7   7       1076.25       1217.70        24.77 o                         
   3   7   7        661.61        654.21        22.27 o                         
   5   7   7        300.14        315.02        17.49 o                         
   7   7   7        106.66        141.67        22.27 o                         
  -6   8   7         84.52         72.55        13.34 o                         
  -4   8   7        487.04        561.98        17.67 o                         
  -2   8   7         51.13         61.29        13.66 o                         
   0   8   7       3701.60       3713.11        60.56 o                         
   2   8   7         51.22         66.92        14.04 o                         
   4   8   7        486.85        708.38        59.46 o                         
   6   8   7         84.51         66.78         8.84 o                         
  -5   9   7         20.27         26.84        11.89 o                         
  -3   9   7        516.76        503.25        22.91 o                         
  -1   9   7       2600.55       2406.41       187.73 o                         
   1   9   7       2600.80       2537.48       152.94 o                         
   3   9   7        516.84        489.68        26.07 o                         
   5   9   7         20.27         27.95        12.65 o                         
  -6  10   7         12.43         23.39        10.16 o                         
  -4  10   7       1266.69       1204.28        24.36 o                         
  -2  10   7       2242.07       2161.74        65.68 o                         
   0  10   7       3867.99       3486.14        54.63 o                         
   2  10   7       2242.07       2216.03        44.46 o                         
   4  10   7       1266.66       1254.44        22.81 o                         
   6  10   7         12.43         26.92         7.80 o                         
  -5  11   7         52.07        121.66        14.91 o                         
  -3  11   7        343.55        351.04        22.09 o                         
  -1  11   7        551.58        529.32        26.83 o                         
   1  11   7        551.57        507.61        21.94 o                         
   3  11   7        343.56        373.52        23.37 o                         
   5  11   7         52.05         97.66        11.15 o                         
  -4  12   7         90.98        173.27        14.18 o                         
  -2  12   7       1061.21        916.46        32.15 o                         
   0  12   7       1142.31       1073.40        22.59 o                         
   2  12   7       1061.29       1016.27        22.06 o                         
   4  12   7         90.97        160.42        14.20 o                         
  -5  13   7         63.67         54.81        10.47 o                         
  -3  13   7        161.01        146.38        10.93 o                         
  -1  13   7         18.54         21.43        10.24 o                         
   1  13   7         18.56         15.69        11.13 o                         
   3  13   7        160.96        151.92        10.91 o                         
   5  13   7         63.67         80.18         7.50 o                         
  -4  14   7         69.21         61.75         5.89 o                         
  -2  14   7         59.85         54.17        10.27 o                         
   0  14   7          1.46          6.41         9.95 o                         
   2  14   7         59.78         53.89        11.86 o                         
   4  14   7         69.26         69.99         6.89 o                         
  -3  15   7         28.81         30.67         8.33 o                         
  -1  15   7          9.66         24.50         8.46 o                         
   1  15   7          9.66         30.02         9.57 o                         
   3  15   7         28.80         29.83         6.52 o                         
  -2  16   7         75.18         72.28         8.12 o                         
   0  16   7         31.05         71.37        31.69 o                         
   2  16   7         75.11         86.51         6.78 o                         
   0   0   8      24621.22      21380.57       429.05 o                         
   2   0   8      32665.56      29489.29       248.18 o                         
   4   0   8       1725.31       1915.51        36.62 o                         
   6   0   8        210.39        273.84        14.20 o                         
   8   0   8        239.05        209.51        12.75 o                         
  -7   1   8          5.30          4.55        12.74 o                         
  -5   1   8        311.73        773.56       328.34 o                         
  -3   1   8        767.54       2059.00       135.55 o                         
  -1   1   8      10650.00       9918.80       122.79 o                         
   1   1   8      10649.82       9644.82       149.01 o                         
   3   1   8        767.47        895.13        32.30 o                         
   5   1   8        311.59       1236.28        64.99 o                         
   7   1   8          5.30         21.01        11.84 o                         
  -6   2   8        495.56        635.05        30.12 o                         
  -4   2   8        100.77        126.42        25.82 o                         
  -2   2   8       9767.67       9130.27        59.49 o                         
   0   2   8         28.28         63.70         9.33 o                         
   2   2   8       9767.25       9167.27        70.44 o                         
   4   2   8        100.77         96.38        13.46 o                         
   6   2   8        495.53        693.53        44.38 o                         
  -7   3   8         49.88        107.31        16.73 o                         
  -5   3   8       1241.26        924.38        43.69 o                         
  -3   3   8       2429.94       2340.94        81.60 o                         
  -1   3   8      16877.14      15808.11       223.48 o                         
   1   3   8      16875.93      15389.57       259.81 o                         
   3   3   8       2429.56       2492.55        88.91 o                         
   5   3   8       1241.36        918.95        41.86 o                         
   7   3   8         49.90         97.25        12.26 o                         
  -6   4   8       1041.95       1033.88        26.32 o                         
  -4   4   8       2749.25       3019.18       904.48 o                         
  -2   4   8       6710.62       7029.28       281.96 o                         
   0   4   8         78.25        115.32        16.32 o                         
   2   4   8       6710.30       6970.20       429.59 o                         
   4   4   8       2748.66       2027.98       152.30 o                         
   6   4   8       1041.99        962.69        43.75 o                         
  -7   5   8         56.95        107.02        13.83 o                         
  -5   5   8        807.58        737.66        18.68 o                         
  -3   5   8        134.55        159.58        19.92 o                         
  -1   5   8       7250.31       6705.58       115.43 o                         
   1   5   8       7251.20       7254.64       301.26 o                         
   3   5   8        134.39        163.97        11.41 o                         
   5   5   8        807.78        786.02        19.04 o                         
   7   5   8         56.97        116.08        18.11 o                         
  -6   6   8        144.40        127.90        12.73 o                         
  -4   6   8       1060.31        970.72        44.37 o                         
  -2   6   8       5856.00       5273.68       178.82 o                         
   0   6   8        717.96        827.73        14.30 o                         
   2   6   8       5855.73       5417.11       140.21 o                         
   4   6   8       1060.46       1309.56        49.35 o                         
   6   6   8        144.41        122.67        11.75 o                         
  -7   7   8        355.14        243.42        26.18 o                         
  -5   7   8        444.97        458.15        27.32 o                         
  -3   7   8        392.37        316.68        29.86 o                         
  -1   7   8       4200.18       4089.05        62.55 o                         
   1   7   8       4200.05       4464.86       172.29 o                         
   3   7   8        392.53        341.42        21.11 o                         
   5   7   8        445.04        496.18        15.82 o                         
   7   7   8        355.06        317.50        82.20 o                         
  -6   8   8        102.95        118.17        13.95 o                         
  -4   8   8        592.43        699.10        39.91 o                         
  -2   8   8        753.88        724.72        26.77 o                         
   0   8   8         84.57        153.47        10.62 o                         
   2   8   8        753.88        716.75        26.08 o                         
   4   8   8        592.45        718.94        30.11 o                         
   6   8   8        102.91        123.66         9.40 o                         
  -5   9   8        102.62        151.72        14.30 o                         
  -3   9   8       1203.34       1073.72        30.80 o                         
  -1   9   8        925.41       1053.71        83.15 o                         
   1   9   8        925.21       1197.22        31.93 o                         
   3   9   8       1202.86       1001.56        34.65 o                         
   5   9   8        102.62        146.99        13.51 o                         
  -6  10   8         83.49         60.88        10.91 o                         
  -4  10   8        904.59        808.10        30.90 o                         
  -2  10   8        284.22        387.03        29.03 o                         
   0  10   8       3664.84       4159.90        55.14 o                         
   2  10   8        284.10        356.87        57.76 o                         
   4  10   8        904.41        792.78        23.20 o                         
   6  10   8         83.53         57.12         8.26 o                         
  -5  11   8        120.06        143.98        12.27 o                         
  -3  11   8        509.27        519.96        19.04 o                         
  -1  11   8        973.52        878.29        94.04 o                         
   1  11   8        973.36       1238.72        52.25 o                         
   3  11   8        509.22        576.28        17.87 o                         
   5  11   8        120.06        116.12        11.05 o                         
  -4  12   8        538.31        536.71        16.69 o                         
  -2  12   8        278.78        221.88        24.17 o                         
   0  12   8        660.35        636.13        16.31 o                         
   2  12   8        278.66        337.09        39.28 o                         
   4  12   8        538.17        504.59        14.39 o                         
  -5  13   8        181.05        176.81         9.79 o                         
  -3  13   8        148.92        127.80        10.61 o                         
  -1  13   8         43.45         32.52        10.46 o                         
   1  13   8         43.48         43.72        11.53 o                         
   3  13   8        148.90        132.85        10.65 o                         
   5  13   8        181.04        181.36        10.22 o                         
  -4  14   8        108.11        109.53         6.28 o                         
  -2  14   8         42.21         47.81        10.12 o                         
   0  14   8          8.31         17.70         9.99 o                         
   2  14   8         42.22         42.88         9.97 o                         
   4  14   8        108.15        116.81         7.97 o                         
  -3  15   8         53.24         70.68         7.70 o                         
  -1  15   8        172.94        194.76        11.23 o                         
   1  15   8        172.96        206.45        12.13 o                         
   3  15   8         53.26         66.06         7.00 o                         
  -2  16   8         15.96         61.72         9.05 o                         
   0  16   8         19.29         38.93        12.57 o                         
   2  16   8         15.99         76.12        10.02 o                         
   2   0   9      25554.75      25096.91       384.19 o                         
   4   0   9       3286.72       3179.81        74.25 o                         
   6   0   9        121.62        265.76        13.93 o                         
   8   0   9          0.39         31.16         8.11 o                         
  -7   1   9        131.45        172.20        16.32 o                         
  -5   1   9       2760.68       2794.03        75.40 o                         
  -3   1   9       4706.25       3764.09        73.01 o                         
  -1   1   9      10653.01       9598.00       337.14 o                         
   1   1   9      10650.79       9846.73       118.27 o                         
   3   1   9       4707.80       6451.85        92.90 o                         
   5   1   9       2760.73       2888.73        58.00 o                         
   7   1   9        131.41        147.71        14.34 o                         
  -6   2   9       2133.44       1954.91        57.46 o                         
  -4   2   9       1899.36       1856.27       137.00 o                         
  -2   2   9       3216.71       3140.74       129.13 o                         
   0   2   9      31570.01      28080.50       279.53 o                         
   2   2   9       3216.76       3388.87       106.79 o                         
   4   2   9       1899.44       1822.47        42.58 o                         
   6   2   9       2133.52       1816.48        42.36 o                         
  -7   3   9        120.90        121.20        11.14 o                         
  -5   3   9        186.25        230.38        46.13 o                         
  -3   3   9       2697.88       2979.33       344.84 o                         
  -1   3   9       6711.02       6646.63        84.62 o                         
   1   3   9       6712.05       6498.86       111.83 o                         
   3   3   9       2697.50       2250.98        60.21 o                         
   5   3   9        186.27        292.77        35.81 o                         
   7   3   9        120.89        102.63         9.70 o                         
  -6   4   9        204.46        335.81        21.85 o                         
  -4   4   9       1723.37       1514.02       346.62 o                         
  -2   4   9       6330.65       6396.53        84.14 o                         
   0   4   9       1563.25       1319.52        15.41 o                         
   2   4   9       6330.58       6446.22       100.82 o                         
   4   4   9       1723.51       1457.50       110.83 o                         
   6   4   9        204.50        297.11        24.49 o                         
  -7   5   9        157.03        151.65        12.02 o                         
  -5   5   9        146.12        220.01        22.23 o                         
  -3   5   9        881.70        841.95        30.92 o                         
  -1   5   9      10417.42      10349.01        78.24 o                         
   1   5   9      10420.00      10393.07       168.93 o                         
   3   5   9        881.32        867.50        19.83 o                         
   5   5   9        146.12        338.81        41.42 o                         
   7   5   9        157.07        180.59        14.10 o                         
  -6   6   9        201.21        183.72        17.89 o                         
  -4   6   9       3454.94       2827.69        74.93 o                         
  -2   6   9        210.90        538.57        88.80 o                         
   0   6   9       3452.39       2902.31        32.38 o                         
   2   6   9        210.81        538.05        54.49 o                         
   4   6   9       3455.32       2888.33        60.50 o                         
   6   6   9        201.11        188.42        19.32 o                         
  -7   7   9         15.88         51.11        20.58 o                         
  -5   7   9        643.67        565.89        20.30 o                         
  -3   7   9        331.03        307.38        28.70 o                         
  -1   7   9       3259.09       3335.38        51.83 o                         
   1   7   9       3258.06       3538.95       106.00 o                         
   3   7   9        330.99        283.72        18.49 o                         
   5   7   9        643.61        592.91        16.56 o                         
   7   7   9         15.90         56.38        18.80 o                         
  -6   8   9         19.32         40.52        15.70 o                         
  -4   8   9        424.45        289.80        12.95 o                         
  -2   8   9        586.27        610.22        22.12 o                         
   0   8   9        105.25         99.39        10.83 o                         
   2   8   9        586.21        628.83        58.23 o                         
   4   8   9        424.41        331.99        11.88 o                         
   6   8   9         19.33         48.63         8.51 o                         
  -5   9   9        606.72        458.97        16.37 o                         
  -3   9   9        338.95        332.15        23.00 o                         
  -1   9   9       1003.99        824.90        24.26 o                         
   1   9   9       1004.31        874.10        28.65 o                         
   3   9   9        338.85        316.50        22.63 o                         
   5   9   9        606.75        450.21        18.76 o                         
  -6  10   9         40.05        121.59        12.76 o                         
  -4  10   9        228.79        253.30        12.94 o                         
  -2  10   9        759.86        673.10        25.11 o                         
   0  10   9       1614.20       1276.83        31.22 o                         
   2  10   9        759.98        699.03        25.73 o                         
   4  10   9        228.79        262.43        12.61 o                         
   6  10   9         40.01        106.41         8.84 o                         
  -5  11   9        209.48        318.27        20.16 o                         
  -3  11   9       1471.51       1260.98        30.34 o                         
  -1  11   9       6427.61       6223.33       177.77 o                         
   1  11   9       6428.00       6296.81       123.94 o                         
   3  11   9       1471.54       1282.79        20.14 o                         
   5  11   9        209.52        292.79        13.35 o                         
  -4  12   9         61.70        100.29        10.24 o                         
  -2  12   9        398.03        402.93        28.72 o                         
   0  12   9       1383.76       1485.10        23.94 o                         
   2  12   9        397.81        415.80        14.80 o                         
   4  12   9         61.73         80.49         9.72 o                         
  -5  13   9         39.96         66.68         9.33 o                         
  -3  13   9         18.80         29.85         8.54 o                         
  -1  13   9        177.53        166.90        11.39 o                         
   1  13   9        177.42        164.67        13.42 o                         
   3  13   9         18.81         26.17         8.45 o                         
   5  13   9         39.96         70.28         8.12 o                         
  -4  14   9         50.11         79.90         6.38 o                         
  -2  14   9          8.55          5.63         9.39 o                         
   0  14   9          4.32         11.07        10.03 o                         
   2  14   9          8.54          3.89         9.47 o                         
   4  14   9         50.08         87.40        10.86 o                         
  -3  15   9        104.71         89.64         8.00 o                         
  -1  15   9        110.43        119.46        11.10 o                         
   1  15   9        110.36        112.18        10.94 o                         
   3  15   9        104.70         97.40         8.76 o                         
  -2  16   9         48.94         67.32         9.18 o                         
   0  16   9        208.71        225.82        18.47 o                         
   2  16   9         48.92         93.93         9.65 o                         
   0   0  10       1784.21       1579.56        57.14 o                         
   2   0  10         94.90        362.68        12.41 o                         
   4   0  10       1586.16       1273.36        45.83 o                         
   6   0  10        406.53        319.47        14.32 o                         
   8   0  10         59.01         91.42         9.74 o                         
  -7   1  10        333.37        309.20        18.91 o                         
  -5   1  10        831.77        642.19       230.30 o                         
  -3   1  10      15269.85      15185.15       181.95 o                         
  -1   1  10       7974.45       6118.08       106.78 o                         
   1   1  10       7974.43       8746.35       130.49 o                         
   3   1  10      15268.65      15444.85       191.12 o                         
   5   1  10        831.60       1028.30        40.27 o                         
   7   1  10        333.30        287.73        14.01 o                         
  -6   2  10        158.77        321.61        29.37 o                         
  -4   2  10       1649.05       1560.44        44.73 o                         
  -2   2  10       2344.13       2682.94        42.45 o                         
   0   2  10       1391.02       1358.67        25.39 o                         
   2   2  10       2344.04       2747.20        24.73 o                         
   4   2  10       1648.86       1523.47        32.45 o                         
  -7   3  10        164.09        185.51        18.51 o                         
  -5   3  10        411.02        382.76        45.37 o                         
  -3   3  10       9915.22       9894.01       220.41 o                         
  -1   3  10        820.38        972.20        98.36 o                         
   1   3  10        820.38        928.63        95.38 o                         
   3   3  10       9915.47       9421.03       108.09 o                         
   5   3  10        411.15        454.16        29.12 o                         
   7   3  10        164.08        165.57         9.91 o                         
  -6   4  10         22.15         78.02        11.77 o                         
  -4   4  10       1402.66       1650.20        60.14 o                         
  -2   4  10       9319.94       8814.41       398.76 o                         
   0   4  10      11092.46      10349.23        82.20 o                         
   2   4  10       9320.59       8870.60       470.02 o                         
   4   4  10       1402.88       1704.55        46.58 o                         
   6   4  10         22.14         97.53        11.66 o                         
  -7   5  10         54.62        106.51        13.06 o                         
  -5   5  10        515.13        426.20        22.57 o                         
  -3   5  10        216.31        309.18        13.19 o                         
  -1   5  10       1241.54       1169.95        44.94 o                         
   1   5  10       1242.05       1152.81        57.81 o                         
   3   5  10        216.25        320.89        13.18 o                         
   5   5  10        514.97        449.71        17.94 o                         
   7   5  10         54.62         94.03        12.31 o                         
  -6   6  10         55.98        121.00        16.28 o                         
  -4   6  10        215.27        281.03        28.03 o                         
  -2   6  10       2351.52       2655.09        48.27 o                         
   0   6  10      27720.95      27823.85       245.69 o                         
   2   6  10       2352.32       2687.76        42.17 o                         
   4   6  10        215.37        302.45        22.81 o                         
   6   6  10         55.98        124.62        24.29 o                         
  -7   7  10         47.16         47.04        14.83 o                         
  -5   7  10          1.62         61.67        16.28 o                         
  -3   7  10        462.35        529.88        26.89 o                         
  -1   7  10        288.83        239.87        29.32 o                         
   1   7  10        288.78        246.36        24.28 o                         
   3   7  10        462.37        560.38        26.09 o                         
   5   7  10          1.61         74.56        10.05 o                         
   7   7  10         47.16         48.18        13.02 o                         
  -6   8  10        203.75        235.79        20.14 o                         
  -4   8  10        285.06        358.90        16.30 o                         
  -2   8  10        313.52        270.78        17.89 o                         
   0   8  10       1556.31       1713.13        28.58 o                         
   2   8  10        313.72        291.25        21.13 o                         
   4   8  10        285.09        344.44        16.10 o                         
   6   8  10        203.70        232.02        10.62 o                         
  -5   9  10         68.68         98.86        10.80 o                         
  -3   9  10       1322.80       1256.01        33.28 o                         
  -1   9  10       1858.95       1706.97        27.86 o                         
   1   9  10       1858.52       1699.89        34.21 o                         
   3   9  10       1322.94       1261.27        33.74 o                         
   5   9  10         68.69        107.28        17.35 o                         
  -6  10  10        199.11        123.46        19.90 o                         
  -4  10  10        262.60        288.62        16.04 o                         
  -2  10  10        795.02        687.88       100.09 o                         
   0  10  10       9101.19       8874.91        96.79 o                         
   2  10  10        794.65        715.46        90.62 o                         
   4  10  10        262.50        287.60        14.59 o                         
   6  10  10        199.13        120.74         8.84 o                         
  -5  11  10        524.54        441.48        20.97 o                         
  -3  11  10        597.31        528.31        39.49 o                         
  -1  11  10        853.09       1107.24        47.53 o                         
   1  11  10        853.06       1042.52        27.05 o                         
   3  11  10        597.20        533.17        33.59 o                         
   5  11  10        524.48        381.66        14.34 o                         
  -4  12  10         12.31         34.78         8.49 o                         
  -2  12  10         98.46         97.36        19.22 o                         
   0  12  10        442.58        425.21        18.80 o                         
   2  12  10         98.44        115.26        14.36 o                         
   4  12  10         12.32         21.70         7.72 o                         
  -5  13  10         11.26         40.47        11.06 o                         
  -3  13  10         10.36         38.41         8.68 o                         
  -1  13  10         28.56         45.33         9.68 o                         
   1  13  10         28.52         47.31        11.91 o                         
   3  13  10         10.36         29.47         9.33 o                         
   5  13  10         11.27         61.23         8.72 o                         
  -4  14  10        163.25        131.57         8.19 o                         
  -2  14  10         34.11         33.69         9.75 o                         
   0  14  10          4.17          9.58        10.04 o                         
   2  14  10         34.12         38.77         9.84 o                         
   4  14  10        163.25        148.87         8.25 o                         
  -3  15  10         16.40         50.08         7.90 o                         
  -1  15  10         23.44         50.75         8.16 o                         
   1  15  10         23.44         53.04        10.00 o                         
   3  15  10         16.39         56.59        12.06 o                         
  -2  16  10        361.68        288.54        15.07 o                         
   0  16  10          0.01         19.24        10.00 o                         
   2  16  10        361.68        338.86        10.32 o                         
   2   0  11       1650.47       1490.13        19.71 o                         
   4   0  11       1025.57       1256.95        32.48 o                         
   6   0  11         42.95        103.56        11.57 o                         
  -7   1  11         48.80         89.30        15.08 o                         
  -5   1  11       1371.56       1302.56        39.22 o                         
  -3   1  11      12994.14      15292.30      1137.12 o                         
  -1   1  11      22529.02      19289.17       281.12 o                         
   1   1  11      22528.10      20615.79       423.19 o                         
   3   1  11      12993.84      13439.91       952.26 o                         
   5   1  11       1371.63       1393.52        46.58 o                         
   7   1  11         48.80        108.15        11.56 o                         
  -6   2  11        834.30        997.74        62.80 o                         
  -4   2  11       1843.75       1378.80        42.45 o                         
  -2   2  11        900.45       1215.44        87.39 o                         
   0   2  11      47037.03      43194.99       572.08 o                         
   2   2  11        900.66        680.28        70.63 o                         
   4   2  11       1843.62       2186.49        45.10 o                         
   6   2  11        834.26       1048.00        42.80 o                         
  -7   3  11         27.09         68.52        13.18 o                         
  -5   3  11        784.67        621.71        50.96 o                         
  -3   3  11       9433.58       9066.41       655.61 o                         
  -1   3  11      15788.17      14329.92       189.86 o                         
   1   3  11      15786.57      14246.75        99.35 o                         
   3   3  11       9433.40      10381.01       109.56 o                         
   5   3  11        784.75        757.99        35.72 o                         
   7   3  11         27.13         73.16         8.63 o                         
  -6   4  11         17.62         63.18        14.52 o                         
  -4   4  11       3150.58       2636.70        68.24 o                         
  -2   4  11        650.37        550.42        42.30 o                         
   0   4  11       6274.24       5384.33        91.38 o                         
   2   4  11        649.97        703.58        14.15 o                         
   4   4  11       3150.33       2661.52        66.55 o                         
   6   4  11         17.61        126.22        12.70 o                         
  -7   5  11        251.61        194.71        14.29 o                         
  -5   5  11        536.57        684.87        19.24 o                         
  -3   5  11       1683.25       1741.44        35.64 o                         
  -1   5  11       3899.70       3934.49        52.56 o                         
   1   5  11       3900.01       3924.59        36.00 o                         
   3   5  11       1683.79       1772.97        33.86 o                         
   5   5  11        536.51        705.42        24.01 o                         
   7   5  11        251.59        191.03        18.45 o                         
  -6   6  11        145.03        187.08        16.98 o                         
  -4   6  11        321.44        490.45        60.67 o                         
  -2   6  11       9083.96       8946.99       121.66 o                         
   0   6  11       2897.00       2940.26        33.78 o                         
   2   6  11       9085.01       9125.44       104.69 o                         
   4   6  11        321.47        520.66        38.13 o                         
   6   6  11        145.09        193.70        44.17 o                         
  -7   7  11         22.53        109.38        21.66 o                         
  -5   7  11        188.03        174.94        18.19 o                         
  -3   7  11       1396.80       1125.79        39.83 o                         
  -1   7  11       1771.47       1683.78        52.27 o                         
   1   7  11       1771.91       1754.63        46.39 o                         
   3   7  11       1396.66       1130.63        29.00 o                         
   5   7  11        187.97        264.30        38.85 o                         
   7   7  11         22.53         71.01        18.82 o                         
  -6   8  11         44.04         67.77        13.62 o                         
  -4   8  11       1579.24       1327.77        22.16 o                         
  -2   8  11        169.67        155.95        13.75 o                         
   0   8  11       1740.11       1490.53        26.42 o                         
   2   8  11        169.59        158.57        17.61 o                         
   4   8  11       1578.99       1312.92        16.64 o                         
   6   8  11         44.03         69.81         9.37 o                         
  -5   9  11        206.09        236.76        13.79 o                         
  -3   9  11        131.93        139.40        14.68 o                         
  -1   9  11       2774.28       3017.31        73.16 o                         
   1   9  11       2774.08       2923.48        67.85 o                         
   3   9  11        131.95        133.88        12.31 o                         
   5   9  11        206.11        224.67        14.16 o                         
  -6  10  11         10.61         73.41        25.88 o                         
  -4  10  11       1121.45       1005.14        27.45 o                         
  -2  10  11       1638.97       1562.46        98.15 o                         
   0  10  11       3706.46       4241.98        56.43 o                         
   2  10  11       1639.33       1624.15        37.87 o                         
   4  10  11       1121.59        986.24        19.11 o                         
   6  10  11         10.61         58.97         7.93 o                         
  -5  11  11         72.32         93.79         9.96 o                         
  -3  11  11        304.93        360.82        27.26 o                         
  -1  11  11        547.77        548.95        32.58 o                         
   1  11  11        547.53        675.46        19.52 o                         
   3  11  11        304.95        342.14        12.64 o                         
   5  11  11         72.35         88.77        10.42 o                         
  -4  12  11        145.69        146.43         9.05 o                         
  -2  12  11       1051.98        921.25        73.14 o                         
   0  12  11       2788.28       2692.65        36.22 o                         
   2  12  11       1051.97        929.51        45.99 o                         
   4  12  11        145.72        148.75         8.94 o                         
  -5  13  11        292.83        223.02        21.23 o                         
  -3  13  11        207.29        199.57        10.45 o                         
  -1  13  11        365.18        338.80        16.53 o                         
   1  13  11        365.12        339.51        27.77 o                         
   3  13  11        207.29        199.18        11.72 o                         
   5  13  11        292.90        249.93        21.38 o                         
  -4  14  11         28.46         49.55         6.43 o                         
  -2  14  11         35.79         46.68         9.80 o                         
   0  14  11        162.27        192.81        11.91 o                         
   2  14  11         35.81         47.16        10.04 o                         
   4  14  11         28.44         63.83        10.67 o                         
  -3  15  11        132.63        171.75        10.22 o                         
  -1  15  11        204.24        206.29        10.00 o                         
   1  15  11        204.26        202.16        10.71 o                         
   3  15  11        132.61        176.96         9.06 o                         
  -2  16  11        180.05        169.43        40.58 o                         
   0  16  11         29.59         32.42        10.45 o                         
   2  16  11        180.06        151.42        29.12 o                         
   0   0  12      21393.19      20195.11       637.30 o                         
   2   0  12      12690.59      11282.52        99.83 o                         
   4   0  12       8606.27       7916.07       122.49 o                         
   6   0  12        100.20        107.45        11.66 o                         
  -7   1  12        227.66        211.70        16.94 o                         
  -5   1  12         57.80         80.24        17.41 o                         
  -3   1  12       1771.35       2752.88       231.33 o                         
  -1   1  12       5806.69       5626.33        58.29 o                         
   1   1  12       5806.13       5724.14        84.43 o                         
   3   1  12       1771.13       2820.23        57.82 o                         
   5   1  12         57.80         81.52        27.99 o                         
   7   1  12        227.61        200.27        14.51 o                         
  -6   2  12        740.35        719.85        24.59 o                         
  -4   2  12        556.38        522.70        25.91 o                         
  -2   2  12        147.32        143.08        12.53 o                         
   0   2  12       6369.17       6292.68       103.46 o                         
   2   2  12        147.49        211.38        20.42 o                         
   4   2  12        556.50        532.01        19.73 o                         
   6   2  12        740.18        697.12        20.28 o                         
  -7   3  12         82.10         64.09         9.78 o                         
  -5   3  12       1070.76       1058.07        83.51 o                         
  -3   3  12        862.54        934.20        19.67 o                         
  -1   3  12      11407.85      10613.14       177.88 o                         
   1   3  12      11409.05      10610.29       199.83 o                         
   3   3  12        862.41       1008.79        20.64 o                         
   5   3  12       1070.90        992.64       137.25 o                         
   7   3  12         82.08         63.06         8.45 o                         
  -6   4  12        525.08        488.76        22.28 o                         
  -4   4  12       1110.18       1846.74       346.84 o                         
  -2   4  12       3694.66       4028.88       243.82 o                         
   0   4  12        456.36        514.17        11.77 o                         
   2   4  12       3694.17       3295.25        39.88 o                         
   4   4  12       1110.18       1960.86        56.79 o                         
   6   4  12        525.04        574.09        18.83 o                         
  -7   5  12         81.15        124.22        18.88 o                         
  -5   5  12        151.47        358.99        30.96 o                         
  -3   5  12        284.88        278.57        12.76 o                         
  -1   5  12       3862.68       3631.83        53.99 o                         
   1   5  12       3862.60       3772.79       103.39 o                         
   3   5  12        284.63        281.76        18.73 o                         
   5   5  12        151.39        535.40        30.03 o                         
   7   5  12         81.12        172.57        19.22 o                         
  -6   6  12        269.73        261.71        18.35 o                         
  -4   6  12       1727.73       1902.05        60.87 o                         
  -2   6  12        285.96        345.57        21.64 o                         
   0   6  12        270.78        264.86        10.23 o                         
   2   6  12        285.98        458.93        50.53 o                         
   4   6  12       1727.89       1841.03        48.64 o                         
   6   6  12        269.68        236.19        38.78 o                         
  -7   7  12        244.92        172.15        18.80 o                         
  -5   7  12        853.47       1015.49        30.36 o                         
  -3   7  12        277.55        331.78        19.97 o                         
  -1   7  12       3453.69       3298.22        55.29 o                         
   1   7  12       3453.36       3319.56        62.70 o                         
   3   7  12        277.57        329.46        17.63 o                         
   5   7  12        853.58        862.85        81.64 o                         
   7   7  12        244.86        197.46        22.75 o                         
  -6   8  12         31.79         48.40        13.13 o                         
  -4   8  12        107.44        111.97        10.84 o                         
  -2   8  12       1127.80       1173.47        28.96 o                         
   0   8  12         55.58         70.42         9.30 o                         
   2   8  12       1127.76       1217.63        29.48 o                         
   4   8  12        107.50        137.13         9.08 o                         
   6   8  12         31.80         62.30         9.00 o                         
  -5   9  12         73.63        109.57        12.84 o                         
  -3   9  12        854.04        817.78        15.34 o                         
  -1   9  12         37.62         71.27         9.32 o                         
   1   9  12         37.55         70.58        12.48 o                         
   3   9  12        853.85        844.48        16.39 o                         
   5   9  12         73.62         88.88        12.08 o                         
  -6  10  12        124.81        108.74        14.92 o                         
  -4  10  12        821.27        693.40        24.26 o                         
  -2  10  12       1140.14       1141.92        78.67 o                         
   0  10  12        159.43        205.58        16.91 o                         
   2  10  12       1140.03       1211.24        33.35 o                         
   4  10  12        821.18        729.98        21.78 o                         
   6  10  12        124.77         98.33         8.03 o                         
  -5  11  12          1.29         21.13         7.63 o                         
  -3  11  12        215.29        298.09        20.80 o                         
  -1  11  12       3087.25       2955.73        45.87 o                         
   1  11  12       3087.18       2886.89        50.23 o                         
   3  11  12        215.35        292.26        13.02 o                         
   5  11  12          1.28         14.81         9.10 o                         
  -4  12  12          7.29         17.94         7.52 o                         
  -2  12  12        487.76        476.98        18.17 o                         
   0  12  12       1451.08       1681.46        40.02 o                         
   2  12  12        487.72        488.59        13.96 o                         
   4  12  12          7.30         16.59         7.89 o                         
  -3  13  12        151.48        134.28        10.39 o                         
  -1  13  12        179.75        191.03        12.86 o                         
   1  13  12        179.65        191.42        11.92 o                         
   3  13  12        151.46        133.11        10.81 o                         
   5  13  12        114.79        117.54        17.59 o                         
  -4  14  12        157.68        121.93        11.14 o                         
  -2  14  12         51.54         51.93         9.86 o                         
   0  14  12        487.21        504.96        14.33 o                         
   2  14  12         51.53         51.99         9.18 o                         
   4  14  12        157.60        146.49        11.64 o                         
  -3  15  12        265.82        278.20        19.42 o                         
  -1  15  12         60.19         80.06         8.41 o                         
   1  15  12         60.13         74.09         9.04 o                         
   3  15  12        265.78        260.15         9.20 o                         
  -2  16  12        123.26        116.11        32.80 o                         
   0  16  12        150.53        138.02        10.26 o                         
   2  16  12        123.29        101.26        11.75 o                         
   2   0  13       4181.25       4296.03        35.79 o                         
   4   0  13        853.31        990.30        30.11 o                         
   6   0  13        168.64        192.43        12.92 o                         
  -7   1  13         25.26         38.90        15.60 o                         
  -5   1  13        870.54        933.13        40.98 o                         
  -3   1  13       1338.35       1607.91        33.25 o                         
  -1   1  13       8602.90       7167.73        79.20 o                         
   1   1  13       8602.53       8123.68       163.89 o                         
   3   1  13       1337.89       1516.74        48.42 o                         
   5   1  13        870.75        950.71        39.07 o                         
   7   1  13         25.26         32.64        10.14 o                         
  -6   2  13         89.77         91.31        23.41 o                         
  -4   2  13       1234.85       1233.74        32.05 o                         
  -2   2  13        664.38        727.36        29.92 o                         
   0   2  13      11269.25       9846.80        88.74 o                         
   2   2  13        664.32        683.15        36.39 o                         
   4   2  13       1234.93       1127.86        40.76 o                         
   6   2  13         89.79        190.16        46.68 o                         
  -7   3  13         87.96         82.09        13.28 o                         
  -5   3  13       1239.59       1321.64        38.97 o                         
  -3   3  13       1508.84       1687.15        32.84 o                         
  -1   3  13       8962.68       8283.12       342.49 o                         
   1   3  13       8963.15       8509.46       228.31 o                         
   3   3  13       1509.00       1614.31        34.37 o                         
   5   3  13       1239.54       1220.20        86.33 o                         
   7   3  13         87.97         88.10         8.70 o                         
  -6   4  13        432.48        371.39        20.37 o                         
  -4   4  13       1543.63       1585.01        48.76 o                         
  -2   4  13      10562.09       9220.08       463.25 o                         
   0   4  13       9738.92       9736.71        98.31 o                         
   2   4  13      10561.57      10436.14       186.85 o                         
   4   4  13       1543.69       1574.40        45.45 o                         
   6   4  13        432.53        420.22        25.92 o                         
  -7   5  13         67.01         66.61        11.84 o                         
  -5   5  13       2798.92       2398.35        46.57 o                         
  -3   5  13        166.53        177.93        16.28 o                         
  -1   5  13       4877.63       4983.47       273.79 o                         
   1   5  13       4878.29       4879.00       179.15 o                         
   3   5  13        166.48        139.58        15.57 o                         
   5   5  13       2798.51       2202.15        31.40 o                         
   7   5  13         67.00         43.18         8.47 o                         
  -6   6  13        208.03        121.18        14.10 o                         
  -4   6  13       1217.39        975.60        44.48 o                         
  -2   6  13         36.30         57.22        12.20 o                         
   0   6  13       2739.75       2867.57        32.96 o                         
   2   6  13         36.35         57.62        10.81 o                         
   4   6  13       1217.14       1000.75        42.39 o                         
   6   6  13        208.08        215.91        51.73 o                         
  -7   7  13         12.65         31.29        14.16 o                         
  -5   7  13        194.91        161.73        21.98 o                         
  -3   7  13        739.85        807.19        28.37 o                         
  -1   7  13       8372.22       8858.44        89.54 o                         
   1   7  13       8370.80       8716.93        99.14 o                         
   3   7  13        739.81        820.76        24.98 o                         
   5   7  13        194.91        302.21        59.66 o                         
   7   7  13         12.65         80.49        19.20 o                         
  -6   8  13         35.48         30.91        12.81 o                         
  -4   8  13        121.81        114.81        11.20 o                         
  -2   8  13        765.20        728.68        23.30 o                         
   0   8  13        926.30       1046.19        22.14 o                         
   2   8  13        765.36        747.25        23.62 o                         
   4   8  13        121.79        124.55         8.32 o                         
   6   8  13         35.45         27.85        13.13 o                         
  -5   9  13         31.37         54.59         9.86 o                         
  -3   9  13          7.43         24.23         8.03 o                         
  -1   9  13        456.61        398.87        26.08 o                         
   1   9  13        456.62        405.69        22.25 o                         
   3   9  13          7.40         27.58         7.07 o                         
   5   9  13         31.35         41.51         9.87 o                         
  -6  10  13        134.87         62.84        10.88 o                         
  -4  10  13         48.97         60.10        11.18 o                         
  -2  10  13       2474.76       2375.33        52.99 o                         
   0  10  13       5263.60       5172.33        64.90 o                         
   2  10  13       2474.41       2401.28        54.67 o                         
   4  10  13         48.95         65.86         9.34 o                         
   6  10  13        134.84         56.24         7.72 o                         
  -5  11  13         62.53         79.61         8.18 o                         
  -3  11  13       1899.17       1539.46        49.22 o                         
  -1  11  13       3628.67       3660.98        75.07 o                         
   1  11  13       3629.28       3626.43        34.32 o                         
   3  11  13       1899.43       1551.91        24.75 o                         
   5  11  13         62.50         66.98         9.78 o                         
  -4  12  13         70.35         64.52         8.02 o                         
  -2  12  13        458.33        417.36        16.05 o                         
   0  12  13        210.41        439.95        38.82 o                         
   2  12  13        458.35        435.15        13.41 o                         
   4  12  13         70.37         67.01         7.99 o                         
  -3  13  13         50.97         62.38         9.32 o                         
  -1  13  13        403.17        405.27        14.76 o                         
   1  13  13        403.01        399.60        15.39 o                         
   3  13  13         50.95         58.02         8.80 o                         
  -4  14  13         50.14         99.97        10.14 o                         
  -2  14  13        124.39        136.52        11.01 o                         
   0  14  13        274.16        306.42        12.20 o                         
   2  14  13        124.39        129.92         9.02 o                         
   4  14  13         50.15         75.85        11.45 o                         
  -3  15  13        196.53        153.93        21.41 o                         
  -1  15  13         25.84         43.27         7.92 o                         
   1  15  13         25.83         35.37         8.65 o                         
   3  15  13        196.46        137.90         7.72 o                         
  -2  16  13         74.09         68.09        15.51 o                         
   0  16  13        200.17        224.02        11.20 o                         
   2  16  13         74.09         82.77         8.91 o                         
   0   0  14      12592.90      11601.01       420.60 o                         
   2   0  14       1277.82        952.67        12.70 o                         
   4   0  14          5.21          7.05        10.38 o                         
   6   0  14        759.23        665.90        25.28 o                         
  -7   1  14         40.58         22.03        14.76 o                         
  -5   1  14        149.03        128.91        24.11 o                         
  -3   1  14       7459.62       6717.80        93.37 o                         
  -1   1  14       1478.71       1522.06        96.63 o                         
   1   1  14       1478.60       1177.90        34.40 o                         
   3   1  14       7459.99       7810.16        88.88 o                         
   5   1  14        148.91        115.78        21.02 o                         
   7   1  14         40.61         38.51         9.39 o                         
  -6   2  14         73.17         71.68        22.76 o                         
  -4   2  14        708.43        655.51        22.31 o                         
  -2   2  14       3639.64       3359.69        84.66 o                         
   0   2  14      13677.81      12183.75       128.95 o                         
   2   2  14       3640.25       3316.27        85.49 o                         
   4   2  14        708.33        616.52        35.44 o                         
   6   2  14         73.20         71.79        17.35 o                         
  -7   3  14        181.60        127.59        11.86 o                         
  -5   3  14       2065.44       1706.13        52.27 o                         
  -3   3  14        686.77        813.71        21.02 o                         
  -1   3  14       3067.26       3086.64       131.01 o                         
   1   3  14       3067.45       2981.87        81.47 o                         
   3   3  14        687.17        770.85        23.35 o                         
   5   3  14       2065.07       1765.08        60.42 o                         
   7   3  14        181.56        131.03         9.22 o                         
  -6   4  14        363.44        208.15        17.76 o                         
  -4   4  14        764.84        520.63        41.94 o                         
  -2   4  14      16271.19      15481.39       381.12 o                         
   0   4  14         30.61        118.04         7.31 o                         
   2   4  14      16272.06      14514.27       134.14 o                         
   4   4  14        764.84        598.57        33.31 o                         
   6   4  14        363.42        392.12        58.66 o                         
  -7   5  14         45.84        107.65        33.35 o                         
  -5   5  14         92.22        249.37        20.44 o                         
  -3   5  14       1372.83       1307.26        27.61 o                         
  -1   5  14       2888.19       3198.19        89.81 o                         
   1   5  14       2888.43       2923.50       122.87 o                         
   3   5  14       1372.61       1324.93        31.75 o                         
   5   5  14         92.12        303.35        19.26 o                         
   7   5  14         45.80         83.69         8.88 o                         
  -6   6  14        103.52         87.37        13.37 o                         
  -4   6  14        504.90        489.71       106.96 o                         
  -2   6  14        984.56        900.64        26.32 o                         
   0   6  14       7842.91       6897.35        64.85 o                         
   2   6  14        984.04        902.53        45.79 o                         
   4   6  14        505.12        481.31        80.59 o                         
   6   6  14        103.52         69.12        11.42 o                         
  -7   7  14         36.28         29.34        13.59 o                         
  -5   7  14        158.81        261.93        15.39 o                         
  -3   7  14        200.30        238.56        18.02 o                         
  -1   7  14        565.94        523.86        26.12 o                         
   1   7  14        566.22        608.82        41.10 o                         
   3   7  14        200.19        228.59        15.66 o                         
   5   7  14        158.86        206.86        12.10 o                         
   7   7  14         36.30         12.66        17.39 o                         
  -6   8  14         70.99         77.54        17.37 o                         
  -4   8  14        181.29        206.94        12.53 o                         
  -2   8  14        563.66        627.48        55.08 o                         
   0   8  14       1914.96       1790.08        27.10 o                         
   2   8  14        563.70        639.88        54.60 o                         
   4   8  14        181.29        196.68         9.11 o                         
   6   8  14         70.98         79.67        14.12 o                         
  -5   9  14        152.97        141.65        11.95 o                         
  -3   9  14         94.95         85.03         9.07 o                         
  -1   9  14        473.18        493.29        42.33 o                         
   1   9  14        473.05        472.02        47.14 o                         
   3   9  14         94.95         98.83         7.52 o                         
   5   9  14        153.03        137.22        11.25 o                         
  -6  10  14         29.89         31.99        10.03 o                         
  -4  10  14        226.41        180.01        11.49 o                         
  -2  10  14       1722.30       1652.15       129.83 o                         
   0  10  14         28.59        137.35        12.89 o                         
   2  10  14       1722.12       1721.28        83.86 o                         
   4  10  14        226.43        194.55        14.27 o                         
   6  10  14         29.89         35.41         6.98 o                         
  -5  11  14         81.32        113.93        10.03 o                         
  -3  11  14        398.96        381.25        23.84 o                         
  -1  11  14       1195.05       1111.39        67.10 o                         
   1  11  14       1194.83       1106.88        47.94 o                         
   3  11  14        399.00        382.86        22.47 o                         
   5  11  14         81.32         77.55         9.92 o                         
  -4  12  14         10.41         27.48         7.51 o                         
  -2  12  14        208.24        254.29        26.37 o                         
   0  12  14       4960.20       4759.14        97.61 o                         
   2  12  14        208.19        251.18        12.75 o                         
   4  12  14         10.40         23.78         7.34 o                         
  -3  13  14        133.48         98.95        10.69 o                         
  -1  13  14        112.68        139.69        12.21 o                         
   1  13  14        112.64        145.40        12.36 o                         
   3  13  14        133.58        108.61         9.39 o                         
  -4  14  14        366.37        297.55        13.16 o                         
  -2  14  14         49.42         55.18        10.82 o                         
   0  14  14         15.71         29.70         9.82 o                         
   2  14  14         49.44         44.95         8.06 o                         
   4  14  14        366.41        309.81        25.11 o                         
  -3  15  14         80.14         78.64        11.66 o                         
  -1  15  14        171.30        193.81         9.65 o                         
   1  15  14        171.33        186.76        11.02 o                         
   3  15  14         80.14         76.10         6.75 o                         
  -2  16  14         40.25         38.09        14.28 o                         
   0  16  14        247.08        199.67        11.59 o                         
   2  16  14         40.21         45.28        10.38 o                         
   2   0  15       1229.24       1357.17        31.39 o                         
   4   0  15        187.53        343.25        23.02 o                         
   6   0  15         34.77         60.92        13.44 o                         
  -7   1  15        134.47        119.20        17.42 o                         
  -5   1  15        294.67        242.06        19.40 o                         
  -3   1  15       5571.39       5118.81        74.81 o                         
  -1   1  15       7044.33       6087.93        61.29 o                         
   1   1  15       7042.83       6275.97        77.09 o                         
   3   1  15       5570.30       5336.09        92.24 o                         
   5   1  15        294.61        359.76        27.06 o                         
   7   1  15        134.44         99.10        10.11 o                         
  -6   2  15         75.23         54.81        18.12 o                         
  -4   2  15        190.33        196.80        51.08 o                         
  -2   2  15        701.78        691.97        99.57 o                         
   0   2  15       1306.74        842.13        13.01 o                         
   2   2  15        702.21       1021.83        19.74 o                         
   4   2  15        190.35        314.11        47.81 o                         
   6   2  15         75.26         74.68        15.11 o                         
  -7   3  15         22.11         51.03        13.20 o                         
  -5   3  15        198.28        283.94        15.21 o                         
  -3   3  15        243.89        471.42        83.81 o                         
  -1   3  15       3402.92       2944.07        97.55 o                         
   1   3  15       3402.70       2962.01        57.28 o                         
   3   3  15        243.65        182.25        12.47 o                         
   5   3  15        198.35        394.99        49.78 o                         
   7   3  15         22.13        120.65        14.46 o                         
  -6   4  15        382.54        363.98        17.74 o                         
  -4   4  15        482.49        382.34        48.21 o                         
  -2   4  15       5913.04       5350.73       364.69 o                         
   0   4  15        739.84        628.46        13.95 o                         
   2   4  15       5911.83       6651.40        83.76 o                         
   4   4  15        482.31        473.31        29.92 o                         
   6   4  15        382.56        417.35        17.23 o                         
  -7   5  15        100.10        171.48        68.84 o                         
  -5   5  15         96.40        122.25        14.35 o                         
  -3   5  15       2605.47       2247.56        38.35 o                         
  -1   5  15      11785.19      10973.87       215.98 o                         
   1   5  15      11785.72      11261.90       197.22 o                         
   3   5  15       2605.77       2231.42        43.41 o                         
   5   5  15         96.41        107.28        11.45 o                         
   7   5  15        100.08        141.61         9.48 o                         
  -6   6  15         49.73         29.33        12.02 o                         
  -4   6  15        299.57        232.49        26.70 o                         
  -2   6  15        302.02        345.71        24.87 o                         
   0   6  15        221.02        300.01        19.81 o                         
   2   6  15        302.13        340.26        30.86 o                         
   4   6  15        299.59        235.88        27.07 o                         
   6   6  15         49.70         56.27        10.29 o                         
  -7   7  15          1.34          8.95        19.24 o                         
  -5   7  15        132.53        130.88        13.34 o                         
  -3   7  15        226.52        242.32        18.28 o                         
  -1   7  15        231.96        236.88        13.24 o                         
   1   7  15        232.07        229.83        13.22 o                         
   3   7  15        226.48        264.05        16.41 o                         
   5   7  15        132.62        174.13        25.30 o                         
   7   7  15          1.33         36.42        18.09 o                         
  -6   8  15        106.07         84.72        17.55 o                         
  -4   8  15        327.19        301.67        12.80 o                         
  -2   8  15        458.29        415.07        22.98 o                         
   0   8  15         63.67         77.11         8.93 o                         
   2   8  15        458.53        419.21        19.20 o                         
   4   8  15        327.13        336.98        10.93 o                         
   6   8  15        106.07         75.65        11.28 o                         
  -5   9  15         24.04         70.84        10.43 o                         
  -3   9  15        249.63        251.83        12.35 o                         
  -1   9  15        651.71        617.49        36.56 o                         
   1   9  15        651.83        582.16        28.77 o                         
   3   9  15        249.57        256.92        10.95 o                         
   5   9  15         24.05         45.04         9.90 o                         
  -6  10  15          4.35         24.66         9.91 o                         
  -4  10  15         78.08         94.89        10.33 o                         
  -2  10  15       1497.37       1202.08        32.08 o                         
   0  10  15        346.99        347.29        15.95 o                         
   2  10  15       1497.77       1220.48        21.59 o                         
   4  10  15         78.07         98.28         9.32 o                         
   6  10  15          4.36         23.29         7.98 o                         
  -5  11  15        344.85        328.68        10.77 o                         
  -3  11  15        134.51        141.19        10.68 o                         
  -1  11  15       1267.22       1280.53        77.29 o                         
   1  11  15       1266.86       1308.86        62.69 o                         
   3  11  15        134.51        136.32        10.40 o                         
   5  11  15        344.78        319.44        13.00 o                         
  -4  12  15        148.42         93.40         8.25 o                         
  -2  12  15       1700.73       1707.24        37.99 o                         
   0  12  15         89.01        114.88        20.84 o                         
   2  12  15       1700.57       1692.68        23.55 o                         
   4  12  15        148.43        101.99         9.10 o                         
  -3  13  15         39.76         59.77        13.38 o                         
  -1  13  15        216.52        188.56        12.90 o                         
   1  13  15        216.53        203.42        12.97 o                         
   3  13  15         39.74         61.12         8.83 o                         
  -4  14  15        180.71        175.26        18.47 o                         
  -2  14  15        126.93        113.11        11.69 o                         
   0  14  15        194.44        203.77        13.74 o                         
   2  14  15        127.01        114.94         8.76 o                         
   4  14  15        180.61        176.41        14.26 o                         
  -3  15  15         44.55         47.99         7.83 o                         
  -1  15  15        202.33        236.41        12.89 o                         
   1  15  15        202.39        233.60        14.24 o                         
   3  15  15         44.57         52.24         7.00 o                         
   0  16  15        114.68        115.80         9.73 o                         
   2  16  15        187.35        131.21        12.07 o                         
   0   0  16        812.65        763.56        17.72 o                         
   2   0  16      14330.87      12698.78        88.18 o                         
   4   0  16       4844.64       4895.70        77.58 o                         
   6   0  16        121.26        105.81        13.69 o                         
  -7   1  16         24.97         70.22        16.15 o                         
  -5   1  16        313.45        388.59        24.33 o                         
  -3   1  16       1473.62       1920.80        46.19 o                         
  -1   1  16       1602.43       1669.95       173.48 o                         
   1   1  16       1602.09       1483.71       115.47 o                         
   3   1  16       1473.37       1028.08        24.42 o                         
   5   1  16        313.42        502.70        30.50 o                         
   7   1  16         24.97         59.07         8.92 o                         
  -6   2  16        252.17        214.00        21.39 o                         
  -4   2  16       1201.59       1144.80       168.10 o                         
  -2   2  16       1068.58       1133.08        36.01 o                         
   0   2  16       4244.00       3849.80        44.52 o                         
   2   2  16       1068.14       1060.26        16.77 o                         
   4   2  16       1201.15       1489.42       103.62 o                         
   6   2  16        252.21        214.95        13.91 o                         
  -7   3  16        177.32        152.14        17.45 o                         
  -5   3  16         21.83         66.65         9.94 o                         
  -3   3  16        721.53        733.47        41.75 o                         
  -1   3  16       5435.03       5145.70       170.86 o                         
   1   3  16       5435.93       5122.78        87.24 o                         
   3   3  16        721.27        599.39        22.14 o                         
   5   3  16         21.87         72.67        10.96 o                         
   7   3  16        177.32        216.34        10.21 o                         
  -6   4  16        365.26        345.65        22.26 o                         
  -4   4  16       1151.48        835.20        37.08 o                         
  -2   4  16       5775.61       5586.86        96.53 o                         
   0   4  16       4466.90       4670.84        53.38 o                         
   2   4  16       5775.81       4851.01        85.86 o                         
   4   4  16       1151.54        805.56        28.93 o                         
   6   4  16        365.21        297.65        48.50 o                         
  -7   5  16         62.67         69.54        13.20 o                         
  -5   5  16         30.83         52.02        15.55 o                         
  -3   5  16        288.15        290.22        14.49 o                         
  -1   5  16       5608.35       5694.07       561.96 o                         
   1   5  16       5607.49       5695.80       116.96 o                         
   3   5  16        288.14        263.79        17.91 o                         
   5   5  16         30.84        109.28        23.13 o                         
   7   5  16         62.68         74.10        11.06 o                         
  -6   6  16        167.59        100.27        15.31 o                         
  -4   6  16        165.09        208.22        37.74 o                         
  -2   6  16        273.82        287.97        15.05 o                         
   0   6  16       2841.10       2663.14        35.47 o                         
   2   6  16        273.79        248.48        18.38 o                         
   4   6  16        165.16        175.39        32.73 o                         
   6   6  16        167.58        161.43        17.72 o                         
  -7   7  16         60.14         60.76        13.99 o                         
  -5   7  16        146.64        144.97        14.09 o                         
  -3   7  16         44.89         52.28        13.73 o                         
  -1   7  16         46.88         62.20        15.29 o                         
   1   7  16         46.86         77.38        16.26 o                         
   3   7  16         44.93         48.67        11.71 o                         
   5   7  16        146.73        191.64        31.04 o                         
   7   7  16         60.13         63.88        12.75 o                         
  -6   8  16         47.18         44.26        16.51 o                         
  -4   8  16        568.07        554.27        15.04 o                         
  -2   8  16         12.70         23.44        11.32 o                         
   0   8  16       2275.99       2273.93        31.70 o                         
   2   8  16         12.71         22.99        11.55 o                         
   4   8  16        567.85        566.10        14.62 o                         
   6   8  16         47.17         41.25        10.75 o                         
  -5   9  16        330.78        294.32        15.66 o                         
  -3   9  16        191.83        168.02        10.07 o                         
  -1   9  16       2245.26       2014.36        91.82 o                         
   1   9  16       2245.12       2175.57        74.30 o                         
   3   9  16        191.94        188.78         9.34 o                         
   5   9  16        330.85        354.43        26.34 o                         
  -6  10  16        172.11        110.27        11.22 o                         
  -4  10  16        230.36        227.73        11.95 o                         
  -2  10  16        316.01        451.31        46.86 o                         
   0  10  16        363.36        330.84        15.76 o                         
   2  10  16        316.05        390.19        49.04 o                         
   4  10  16        230.41        203.71        11.10 o                         
   6  10  16        172.05        109.52         9.16 o                         
  -5  11  16         56.76        110.46         8.43 o                         
  -3  11  16        180.64        176.80        11.13 o                         
  -1  11  16       1684.73       1495.12        29.58 o                         
   1  11  16       1684.60       1536.09        29.04 o                         
   3  11  16        180.67        180.07        10.85 o                         
   5  11  16         56.78        110.06        10.23 o                         
  -4  12  16         76.69         77.17         8.44 o                         
  -2  12  16        908.56        988.47        57.69 o                         
   0  12  16        511.25        558.05        19.02 o                         
   2  12  16        908.56        927.68        17.55 o                         
   4  12  16         76.70         78.98        10.36 o                         
  -3  13  16         85.32         87.53        14.01 o                         
  -1  13  16        269.83        230.72        15.38 o                         
   1  13  16        269.71        217.90        12.12 o                         
   3  13  16         85.32         92.09        12.01 o                         
  -4  14  16        171.52        189.26        13.27 o                         
  -2  14  16         26.05         28.11        10.06 o                         
   0  14  16        886.23        943.44        19.73 o                         
   2  14  16         26.07         26.31         7.65 o                         
   4  14  16        171.46        166.09        32.00 o                         
  -3  15  16        191.57        173.67         9.33 o                         
  -1  15  16         52.15         75.34        10.44 o                         
   1  15  16         52.06         83.53         9.48 o                         
   3  15  16        191.49        152.95         8.10 o                         
   0  16  16          5.72         13.81         8.12 o                         
   2  16  16         45.27         57.52        12.99 o                         
   2   0  17       1509.08       1711.02        66.84 o                         
   4   0  17       2235.04       2748.72        52.86 o                         
   6   0  17        354.32        306.00        17.04 o                         
  -7   1  17         30.64         14.90        14.46 o                         
  -5   1  17        190.10        357.37        26.52 o                         
  -3   1  17        283.38        192.93        17.08 o                         
  -1   1  17      11420.80       9955.14        86.48 o                         
   1   1  17      11418.33      10155.70        82.76 o                         
   3   1  17        283.48        566.90        17.54 o                         
   5   1  17        190.14        245.19        24.78 o                         
   7   1  17         30.66         25.22         8.36 o                         
  -6   2  17        345.01        424.97        23.42 o                         
  -4   2  17        806.56       1188.17       145.52 o                         
  -2   2  17       3454.14       3007.92       173.72 o                         
   0   2  17       4477.38       3969.17        38.81 o                         
   2   2  17       3453.63       3875.71        38.11 o                         
   4   2  17        806.73        724.11        32.37 o                         
   6   2  17        345.01        359.23        48.01 o                         
  -7   3  17        194.54        210.97        23.43 o                         
  -5   3  17       1080.14        914.87        31.03 o                         
  -3   3  17        636.28        596.46        47.19 o                         
  -1   3  17         25.41         63.90        10.61 o                         
   1   3  17         25.48         91.76        20.43 o                         
   3   3  17        636.25        772.42        20.54 o                         
   5   3  17       1080.19       1039.89        53.16 o                         
   7   3  17        194.60        224.98        29.17 o                         
  -6   4  17        175.93        150.88        15.38 o                         
  -4   4  17       1434.49       1325.62        65.96 o                         
  -2   4  17       9725.35       9980.89       110.48 o                         
   0   4  17       1811.24       1857.02        28.45 o                         
   2   4  17       9725.92       9289.20       229.20 o                         
   4   4  17       1434.91       1436.48        46.76 o                         
   6   4  17        175.98        121.00        11.79 o                         
  -7   5  17         40.03         64.48        11.41 o                         
  -5   5  17        852.89        565.06        37.04 o                         
  -3   5  17       1048.52        978.40        41.60 o                         
  -1   5  17       2051.65       1915.10        43.32 o                         
   1   5  17       2050.68       2057.87        61.27 o                         
   3   5  17       1048.59        957.06        43.79 o                         
   5   5  17        852.83        628.32        67.54 o                         
   7   5  17         40.02         72.16        10.31 o                         
  -6   6  17        110.29        139.79        16.11 o                         
  -4   6  17        714.93        624.08        53.62 o                         
  -2   6  17        410.38        492.02        22.64 o                         
   0   6  17       2779.79       2856.03        37.40 o                         
   2   6  17        410.35        554.98        18.72 o                         
   4   6  17        715.12        562.25        45.83 o                         
   6   6  17        110.31        118.60        10.97 o                         
  -7   7  17         15.49         14.27        12.67 o                         
  -5   7  17         90.09        113.07        13.17 o                         
  -3   7  17        288.40        267.17        19.19 o                         
  -1   7  17         75.24         60.85        10.14 o                         
   1   7  17         75.23         61.37         8.80 o                         
   3   7  17        288.46        285.08        16.80 o                         
   5   7  17         90.08        279.33        57.53 o                         
   7   7  17         15.48         23.02        11.57 o                         
  -6   8  17         71.79         69.86        24.24 o                         
  -4   8  17        405.27        433.24        23.52 o                         
  -2   8  17        714.84        553.05        30.74 o                         
   0   8  17         89.80         65.28         8.76 o                         
   2   8  17        714.80        639.96        46.95 o                         
   4   8  17        405.17        389.87        16.07 o                         
   6   8  17         71.78         84.39        12.74 o                         
  -5   9  17        333.16        285.25        17.42 o                         
  -3   9  17        218.00        241.00        12.16 o                         
  -1   9  17        801.48        751.90        22.80 o                         
   1   9  17        801.21        775.21        33.82 o                         
   3   9  17        218.05        250.74         9.90 o                         
   5   9  17        333.25        291.95        12.98 o                         
  -6  10  17         46.46         66.68        13.10 o                         
  -4  10  17        172.12        140.93        11.54 o                         
  -2  10  17        226.70        269.94        25.00 o                         
   0  10  17        101.07         99.93        11.74 o                         
   2  10  17        226.75        308.93        21.43 o                         
   4  10  17        172.08        191.68        24.93 o                         
   6  10  17         46.48         64.16        12.83 o                         
  -5  11  17         48.15         77.48         7.87 o                         
  -3  11  17        678.99        608.83        22.66 o                         
  -1  11  17         36.80        120.65        11.91 o                         
   1  11  17         36.83         81.24         9.80 o                         
   3  11  17        679.31        584.20        14.23 o                         
   5  11  17         48.16         85.89         9.55 o                         
  -4  12  17        284.25        235.27        10.47 o                         
  -2  12  17         47.19         76.72        11.93 o                         
   0  12  17        345.84        399.49        27.42 o                         
   2  12  17         47.20         83.13         9.88 o                         
   4  12  17        284.26        219.48        11.37 o                         
  -3  13  17        164.91        157.72        13.19 o                         
  -1  13  17         93.26         79.40        12.75 o                         
   1  13  17         93.25         96.13         9.74 o                         
   3  13  17        164.86        153.65        11.41 o                         
  -4  14  17         36.13         67.57        16.08 o                         
  -2  14  17         56.19         51.14        10.21 o                         
   0  14  17          6.54         45.86        10.89 o                         
   2  14  17         56.26         49.75         7.85 o                         
   4  14  17         36.14         46.85        10.83 o                         
  -3  15  17        128.73        110.62         8.26 o                         
  -1  15  17         29.50         26.44         9.30 o                         
   1  15  17         29.50         20.32         9.42 o                         
   3  15  17        128.63        111.05         8.83 o                         
   0  16  17          0.84         15.21         8.09 o                         
   0   0  18       7637.82       6658.77        69.88 o                         
   2   0  18       6504.04       6034.74        51.31 o                         
   4   0  18        189.51        577.85        23.60 o                         
   6   0  18        176.86        198.18        17.88 o                         
  -7   1  18         77.95        104.03        19.06 o                         
  -5   1  18        444.30        486.22        66.81 o                         
  -3   1  18        551.74        442.07        19.21 o                         
  -1   1  18        203.06        408.36        58.20 o                         
   1   1  18        203.27        263.18        42.81 o                         
   3   1  18        551.76        617.47        18.44 o                         
   5   1  18        444.24        543.90        73.42 o                         
   7   1  18         77.99         90.61        10.16 o                         
  -6   2  18         29.24        115.55        14.36 o                         
  -4   2  18       2138.93       2279.71        59.76 o                         
  -2   2  18        178.07        283.79        25.77 o                         
   0   2  18       1293.89       1057.76        15.50 o                         
   2   2  18        178.13        194.80         8.62 o                         
   4   2  18       2139.03       2339.37       117.68 o                         
   6   2  18         29.23        112.58        13.90 o                         
  -7   3  18        108.01        106.58        23.33 o                         
  -5   3  18        254.68        262.67        12.30 o                         
  -3   3  18       1073.65        944.38        64.06 o                         
  -1   3  18       8913.85       7911.47        79.34 o                         
   1   3  18       8913.08       7957.43       153.86 o                         
   3   3  18       1073.88       1290.26        27.00 o                         
   5   3  18        254.66        262.28        13.03 o                         
   7   3  18        108.00        111.61        11.00 o                         
  -6   4  18          8.16         29.23        10.48 o                         
  -4   4  18         45.59         42.33        17.02 o                         
  -2   4  18        576.48        591.02        14.29 o                         
   0   4  18       2445.33       2442.28        34.71 o                         
   2   4  18        576.74        639.28        16.22 o                         
   4   4  18         45.56         54.90        16.99 o                         
   6   4  18          8.17         33.36        10.53 o                         
  -7   5  18        276.67        189.94        26.69 o                         
  -5   5  18        444.72        576.80        21.02 o                         
  -3   5  18       1527.53       1457.64        30.40 o                         
  -1   5  18        768.20        990.01        42.71 o                         
   1   5  18        768.31        752.69        35.00 o                         
   3   5  18       1527.89       1419.07        29.73 o                         
   5   5  18        444.76        564.35        22.98 o                         
   7   5  18        276.57        323.83        15.72 o                         
  -6   6  18        165.32        117.05        15.48 o                         
  -4   6  18        834.39        846.73        60.11 o                         
  -2   6  18       3021.00       2982.81        63.26 o                         
   0   6  18        639.48        859.08        18.83 o                         
   2   6  18       3020.20       3042.27        53.63 o                         
   4   6  18        834.80        787.23        38.97 o                         
   6   6  18        165.34        239.20        43.86 o                         
  -7   7  18         18.81         46.08        13.06 o                         
  -5   7  18        640.86        669.50        20.09 o                         
  -3   7  18         48.48         68.11        14.23 o                         
  -1   7  18        851.30        843.18        23.36 o                         
   1   7  18        850.96        826.34        19.20 o                         
   3   7  18         48.51         71.95        12.71 o                         
   5   7  18        640.73        622.49        18.27 o                         
   7   7  18         18.82         37.42        19.74 o                         
  -6   8  18        148.87        130.38        20.70 o                         
  -4   8  18        219.19        218.02        10.69 o                         
  -2   8  18        171.72        185.47        17.18 o                         
   0   8  18         17.53         33.65         8.11 o                         
   2   8  18        171.70        182.06        14.94 o                         
   4   8  18        219.22        266.44        27.36 o                         
   6   8  18        148.88        124.20        17.90 o                         
  -5   9  18         87.45        179.47        11.47 o                         
  -3   9  18        237.71        297.03        11.92 o                         
  -1   9  18        459.48        341.96        17.19 o                         
   1   9  18        459.50        377.81        29.11 o                         
   3   9  18        237.83        274.59        12.18 o                         
   5   9  18         87.46        142.31        21.35 o                         
  -6  10  18        115.13         83.25        11.80 o                         
  -4  10  18        561.03        500.01        14.85 o                         
  -2  10  18        241.30        255.90        28.33 o                         
   0  10  18         14.78         32.87        11.70 o                         
   2  10  18        241.40        292.32        27.26 o                         
   4  10  18        561.15        473.76        14.60 o                         
   6  10  18        115.17         91.68        13.14 o                         
  -5  11  18         13.06         24.90         7.16 o                         
  -3  11  18         24.68         43.01         9.24 o                         
  -1  11  18        224.20        248.45        15.07 o                         
   1  11  18        224.25        224.91        11.69 o                         
   3  11  18         24.64         42.60         8.60 o                         
   5  11  18         13.07         14.24         8.32 o                         
  -4  12  18        173.88        215.73        10.14 o                         
  -2  12  18        352.11        322.39        25.06 o                         
   0  12  18       2949.92       2848.38        42.57 o                         
   2  12  18        351.99        323.91        22.87 o                         
   4  12  18        173.90        202.81        11.15 o                         
  -3  13  18        181.88        155.20        14.76 o                         
  -1  13  18          5.48         11.17        12.00 o                         
   1  13  18          5.47         15.62         8.81 o                         
   3  13  18        181.96        148.53        11.26 o                         
  -4  14  18         12.93         39.07        15.06 o                         
  -2  14  18          7.22         20.46         9.65 o                         
   0  14  18         11.81         12.41        10.11 o                         
   2  14  18          7.22         11.25         6.92 o                         
   4  14  18         12.91         25.35         9.95 o                         
  -3  15  18         85.18         87.22         7.77 o                         
  -1  15  18         81.76        116.06        10.69 o                         
   1  15  18         81.76        104.91        10.33 o                         
   3  15  18         85.19         92.33        10.27 o                         
   0  16  18          1.25          3.81         8.55 o                         
   2   0  19       1825.76       1938.53        58.35 o                         
   4   0  19       2922.20       3149.33        58.38 o                         
   6   0  19         26.71         50.29        13.28 o                         
  -7   1  19         71.11         64.48        11.71 o                         
  -5   1  19        532.12        583.09        60.64 o                         
  -3   1  19       1580.83       2317.59        36.85 o                         
  -1   1  19       1967.82       2005.92        40.78 o                         
   1   1  19       1968.30       2106.54        32.07 o                         
   3   1  19       1580.67       1161.45        23.45 o                         
   5   1  19        532.20        557.69        55.34 o                         
   7   1  19         71.09         79.30        10.90 o                         
  -6   2  19        546.22        455.96        19.44 o                         
  -4   2  19        849.40       1087.93        57.27 o                         
  -2   2  19       1752.49       2379.20        29.53 o                         
   0   2  19       1054.34        905.47        15.12 o                         
   2   2  19       1752.57       1373.19        29.94 o                         
   4   2  19        849.22        938.91        30.82 o                         
   6   2  19        546.35        465.59        21.47 o                         
  -7   3  19        104.77        174.05        14.66 o                         
  -5   3  19        142.31        190.76        15.97 o                         
  -3   3  19        960.93        823.76        21.90 o                         
  -1   3  19        935.10        989.76       151.11 o                         
   1   3  19        935.17        871.97       127.25 o                         
   3   3  19        960.77        971.41        23.50 o                         
   5   3  19        142.35        176.74        21.31 o                         
   7   3  19        104.78        120.35        19.39 o                         
  -6   4  19        616.47        482.67        26.90 o                         
  -4   4  19         53.28         99.42        14.91 o                         
  -2   4  19       4802.59       4512.63        94.51 o                         
   0   4  19       1233.68       1290.88        23.69 o                         
   2   4  19       4801.71       4293.39        46.83 o                         
   4   4  19         53.25        100.65        14.59 o                         
   6   4  19        616.47        482.30        37.04 o                         
  -7   5  19        165.79        195.03        26.66 o                         
  -5   5  19        365.98        336.90        30.88 o                         
  -3   5  19        224.28        196.23        13.30 o                         
  -1   5  19       3772.91       3849.32       101.58 o                         
   1   5  19       3772.83       3753.97       111.65 o                         
   3   5  19        224.15        204.21        13.67 o                         
   5   5  19        366.14        340.27        21.28 o                         
   7   5  19        165.78        147.66        11.23 o                         
  -6   6  19        209.14        205.50        21.62 o                         
  -4   6  19        478.57        379.41        46.09 o                         
  -2   6  19        426.52        472.60        15.53 o                         
   0   6  19       4043.93       4486.80        58.59 o                         
   2   6  19        426.42        489.48        20.20 o                         
   4   6  19        478.58        357.36        29.47 o                         
   6   6  19        209.07        201.16        11.90 o                         
  -7   7  19         94.41         92.18        13.96 o                         
  -5   7  19          8.79        119.78        13.15 o                         
  -3   7  19        163.46        150.06        16.42 o                         
  -1   7  19        407.70        476.44        37.24 o                         
   1   7  19        408.03        381.36        18.49 o                         
   3   7  19        163.34        152.33        16.01 o                         
   5   7  19          8.79        121.17        13.49 o                         
   7   7  19         94.40         78.65        23.59 o                         
  -6   8  19         83.98         85.21        13.13 o                         
  -4   8  19        600.78        533.24        20.82 o                         
  -2   8  19        571.20        526.29        24.42 o                         
   0   8  19        230.74        243.34        12.70 o                         
   2   8  19        571.25        515.01        20.92 o                         
   4   8  19        600.70        560.19        15.64 o                         
   6   8  19         84.01         95.69        12.92 o                         
  -5   9  19        151.16        137.41        10.74 o                         
  -3   9  19        263.22        272.84        11.04 o                         
  -1   9  19        507.47        567.87        28.97 o                         
   1   9  19        507.50        498.68        36.21 o                         
   3   9  19        263.30        255.21         9.41 o                         
   5   9  19        151.24        162.28        18.85 o                         
  -6  10  19        103.33        102.62        15.61 o                         
  -4  10  19        104.92        139.24        10.60 o                         
  -2  10  19        749.95        669.90        23.83 o                         
   0  10  19         33.10         38.45        12.32 o                         
   2  10  19        749.78        725.83        19.46 o                         
   4  10  19        104.98        136.29        10.71 o                         
   6  10  19        103.34        108.50        13.25 o                         
  -5  11  19         79.33         79.98         8.00 o                         
  -3  11  19        133.37        123.05        11.08 o                         
  -1  11  19        439.16        441.22        18.18 o                         
   1  11  19        439.38        446.87        14.84 o                         
   3  11  19        133.25        118.58         9.82 o                         
   5  11  19         79.30         56.42         8.99 o                         
  -4  12  19        323.40        263.64        10.39 o                         
  -2  12  19          4.04         26.40        10.10 o                         
   0  12  19        119.81        139.09        12.39 o                         
   2  12  19          4.04         28.39         9.53 o                         
   4  12  19        323.44        247.99        11.36 o                         
  -3  13  19         40.44         25.71        12.43 o                         
  -1  13  19        594.01        525.38        32.21 o                         
   1  13  19        594.19        507.24        14.46 o                         
   3  13  19         40.45         22.56         9.10 o                         
  -4  14  19          6.80         13.62        14.34 o                         
  -2  14  19         61.63         63.08        11.31 o                         
   0  14  19         64.22         76.20        11.09 o                         
   2  14  19         61.62         60.55         7.42 o                         
  -3  15  19         46.18         41.10         8.33 o                         
  -1  15  19          3.68          4.16         8.76 o                         
   1  15  19          3.69          9.59         9.10 o                         
   3  15  19         46.20         50.69        14.65 o                         
   0  16  19         20.35         11.23         7.13 o                         
   0   0  20        631.86        602.33        14.80 o                         
   2   0  20       1812.91       2006.96        26.06 o                         
   4   0  20         14.69        177.03        20.18 o                         
   6   0  20         92.21         86.48        13.86 o                         
  -7   1  20        158.44        222.25        18.79 o                         
  -5   1  20        118.96        165.62        40.44 o                         
  -3   1  20       6538.68       5888.15        74.84 o                         
  -1   1  20       2938.00       2957.40        42.93 o                         
   1   1  20       2938.12       3069.48        27.48 o                         
   3   1  20       6538.39       7066.77        99.48 o                         
   5   1  20        119.00        196.88        28.78 o                         
   7   1  20        158.46        169.97        40.14 o                         
  -6   2  20        117.80        166.15        19.53 o                         
  -4   2  20        256.89        403.48        25.31 o                         
  -2   2  20       5328.82       4953.28        94.18 o                         
   0   2  20          0.01         11.17         5.52 o                         
   2   2  20       5328.16       5532.03        45.57 o                         
   4   2  20        256.82        197.58        20.97 o                         
   6   2  20        117.82        159.29        38.58 o                         
  -7   3  20        111.70        111.54        12.56 o                         
  -5   3  20        193.47        281.68        14.58 o                         
  -3   3  20       1191.56       1504.93       104.32 o                         
  -1   3  20       1165.58       1066.20        46.89 o                         
   1   3  20       1165.85       1131.04        27.07 o                         
   3   3  20       1191.79        927.51        27.53 o                         
   5   3  20        193.45        272.31        17.63 o                         
   7   3  20        111.64        152.61        27.11 o                         
  -6   4  20         30.90         68.09        11.81 o                         
  -4   4  20        327.39        353.49        20.87 o                         
  -2   4  20       3027.82       2717.84       126.50 o                         
   0   4  20       2644.80       2383.23        37.41 o                         
   2   4  20       3027.84       3326.01        44.40 o                         
   4   4  20        327.41        364.00        20.96 o                         
   6   4  20         30.86         72.98         9.98 o                         
  -7   5  20         97.10        142.36        24.78 o                         
  -5   5  20         19.07         56.41        13.54 o                         
  -3   5  20        694.76        735.40        53.38 o                         
  -1   5  20        472.76        584.53        34.69 o                         
   1   5  20        472.57        454.69        20.77 o                         
   3   5  20        694.69        711.17        39.64 o                         
   5   5  20         19.06        132.16        24.05 o                         
   7   5  20         97.13         77.80        10.06 o                         
  -6   6  20         47.80        137.41        20.49 o                         
  -4   6  20        699.49        488.01        24.29 o                         
  -2   6  20        927.42        946.05        43.16 o                         
   0   6  20       1211.02       1325.71        26.83 o                         
   2   6  20        927.25        921.33        27.08 o                         
   4   6  20        699.66        528.32        22.33 o                         
   6   6  20         47.82        108.88        19.03 o                         
  -7   7  20        222.59        139.08        14.53 o                         
  -5   7  20        517.55        389.78        19.12 o                         
  -3   7  20          8.13          8.08        12.79 o                         
  -1   7  20        295.99        277.48        14.64 o                         
   1   7  20        295.77        306.27        13.33 o                         
   3   7  20          8.16         20.47        12.71 o                         
   5   7  20        517.73        457.70        19.19 o                         
  -6   8  20         78.65         79.77        16.85 o                         
  -4   8  20        734.54        869.01        24.91 o                         
  -2   8  20        215.63        252.32        28.14 o                         
   0   8  20        719.37        634.20        20.53 o                         
   2   8  20        215.75        247.93        27.16 o                         
   4   8  20        734.52        820.25        40.09 o                         
   6   8  20         78.66        111.01        13.04 o                         
  -5   9  20        194.82        175.56        11.19 o                         
  -3   9  20        390.98        412.67        13.23 o                         
  -1   9  20        251.34        288.07        28.26 o                         
   1   9  20        251.32        242.45        14.35 o                         
   3   9  20        390.92        403.44        10.61 o                         
   5   9  20        194.90        164.67        11.70 o                         
  -6  10  20         65.27         54.68        11.94 o                         
  -4  10  20        260.30        232.83        11.12 o                         
  -2  10  20        211.70        219.92        15.46 o                         
   0  10  20       1128.40       1217.50        31.30 o                         
   2  10  20        211.62        230.00        13.88 o                         
   4  10  20        260.40        225.24        12.38 o                         
   6  10  20         65.26         45.16        11.40 o                         
  -5  11  20        399.80        327.91        12.85 o                         
  -3  11  20        397.44        431.17        23.67 o                         
  -1  11  20       1103.79       1024.06        34.68 o                         
   1  11  20       1103.77       1022.15        40.63 o                         
   3  11  20        397.47        390.06        19.63 o                         
   5  11  20        399.75        332.62        11.78 o                         
  -4  12  20         17.22         26.91         8.11 o                         
  -2  12  20        773.67        679.08        18.16 o                         
   0  12  20        264.69        273.96        20.73 o                         
   2  12  20        773.54        694.42        17.52 o                         
   4  12  20         17.24         25.93         9.36 o                         
  -3  13  20          1.32          4.48        11.80 o                         
  -1  13  20        665.37        729.36        22.66 o                         
   1  13  20        665.47        677.15        15.62 o                         
   3  13  20          1.32          4.19         7.94 o                         
  -2  14  20        133.60        124.07        12.55 o                         
   0  14  20        137.54        106.07        11.46 o                         
   2  14  20        133.55        123.65         8.02 o                         
  -3  15  20         30.91         30.34        13.52 o                         
  -1  15  20          7.06          1.95         8.68 o                         
   1  15  20          7.04          4.52         8.93 o                         
   3  15  20         30.89         31.56        14.38 o                         
   0  16  20          1.74          2.98         8.42 o                         
   2   0  21        970.95        936.57        26.26 o                         
   4   0  21         17.03        235.85        17.42 o                         
   6   0  21         23.05         36.38        12.80 o                         
  -7   1  21         53.17         52.46        11.45 o                         
  -5   1  21        164.60        190.51        12.61 o                         
  -3   1  21        285.06        591.23        56.09 o                         
  -1   1  21       1396.64       1381.51        21.66 o                         
   1   1  21       1396.92       1342.52        22.29 o                         
   3   1  21        285.03        201.07        30.07 o                         
   5   1  21        164.57        172.25        10.33 o                         
   7   1  21         53.18         57.20         9.95 o                         
  -6   2  21        128.73        126.94        19.34 o                         
  -4   2  21        374.21        452.60        58.68 o                         
  -2   2  21        866.60       1064.61        69.58 o                         
   0   2  21       3122.11       2779.00        46.88 o                         
   2   2  21        866.35        823.20        28.64 o                         
   4   2  21        374.17        287.30        19.72 o                         
   6   2  21        128.75        132.75        11.69 o                         
  -7   3  21         33.44        117.90        13.36 o                         
  -5   3  21       2235.68       1891.69        62.88 o                         
  -3   3  21        798.09        665.66        39.22 o                         
  -1   3  21       1958.63       2153.76       215.27 o                         
   1   3  21       1958.68       1674.03        24.56 o                         
   3   3  21        798.36        745.26        28.43 o                         
   5   3  21       2235.98       1883.53        48.45 o                         
   7   3  21         33.43         74.91        14.16 o                         
  -6   4  21         42.00         69.83        13.44 o                         
  -4   4  21        181.60        110.48        20.81 o                         
  -2   4  21        601.74        529.67        24.99 o                         
   0   4  21       1089.85       1364.45        30.52 o                         
   2   4  21        601.50        593.74        15.46 o                         
   4   4  21        181.50         88.00        22.41 o                         
   6   4  21         42.01         57.74        10.19 o                         
  -7   5  21         52.68         40.82        21.18 o                         
  -5   5  21        329.73        319.08        18.09 o                         
  -3   5  21        448.21        506.17        35.86 o                         
  -1   5  21         38.19         52.00        20.00 o                         
   1   5  21         38.23         45.11         6.51 o                         
   3   5  21        448.09        443.04        17.71 o                         
   5   5  21        329.62        269.18        15.01 o                         
   7   5  21         52.65         49.14         8.18 o                         
  -6   6  21        430.10        420.16        33.99 o                         
  -4   6  21       1744.13       1668.72        42.15 o                         
  -2   6  21         24.54         34.21         8.90 o                         
   0   6  21       1147.16       1144.73        25.03 o                         
   2   6  21         24.53         46.38        11.73 o                         
   4   6  21       1744.37       1579.52        24.14 o                         
   6   6  21        430.14        422.21        15.34 o                         
  -5   7  21         61.26         91.29        12.46 o                         
  -3   7  21        499.52        419.53        23.50 o                         
  -1   7  21        793.66        750.49        21.57 o                         
   1   7  21        793.62        777.48        19.47 o                         
   3   7  21        499.38        463.10        37.67 o                         
   5   7  21         61.20        107.05        15.56 o                         
  -6   8  21        296.40        314.61        21.37 o                         
  -4   8  21         97.93        105.56        11.02 o                         
  -2   8  21        519.44        530.83        24.71 o                         
   0   8  21       1062.03       1320.96        29.50 o                         
   2   8  21        519.57        514.23        21.04 o                         
   4   8  21         97.95        151.20        26.27 o                         
   6   8  21        296.43        233.61        24.65 o                         
  -5   9  21         27.49         57.53         9.49 o                         
  -3   9  21        257.34        341.29        12.52 o                         
  -1   9  21         98.24        108.93        13.23 o                         
   1   9  21         98.28        111.11        13.87 o                         
   3   9  21        257.37        322.52        10.38 o                         
   5   9  21         27.51         59.65        11.69 o                         
  -6  10  21          5.17         14.52        10.82 o                         
  -4  10  21         51.50         69.71         9.75 o                         
  -2  10  21        203.50        197.72        11.23 o                         
   0  10  21        521.25        620.05        22.96 o                         
   2  10  21        203.53        205.91         9.60 o                         
   4  10  21         51.51         67.57         9.13 o                         
   6  10  21          5.18         18.73        10.56 o                         
  -5  11  21        156.28        187.62         8.95 o                         
  -3  11  21        491.57        455.83        16.20 o                         
  -1  11  21        236.79        242.34        15.82 o                         
   1  11  21        236.89        243.65        14.19 o                         
   3  11  21        491.60        446.15        12.72 o                         
   5  11  21        156.25        180.56        11.42 o                         
  -4  12  21        152.08        107.20         9.92 o                         
  -2  12  21        199.07        225.19        19.25 o                         
   0  12  21       1073.13       1065.99        27.59 o                         
   2  12  21        198.95        181.87        12.95 o                         
   4  12  21        152.10        108.17        11.61 o                         
  -3  13  21         28.83         41.47        12.34 o                         
  -1  13  21        120.23        146.21        16.53 o                         
   1  13  21        120.26        123.31        17.70 o                         
   3  13  21         28.84         34.62         8.33 o                         
  -2  14  21        119.09         93.93        11.64 o                         
   0  14  21         43.96         45.12         9.70 o                         
   2  14  21        119.16         86.04         7.62 o                         
  -1  15  21        112.68        113.13        12.14 o                         
   1  15  21        112.70        122.16        10.16 o                         
   0  16  21         31.51         20.65         7.93 o                         
   0   0  22      13110.72      12154.63       165.34 o                         
   2   0  22         41.89         63.98         7.30 o                         
   4   0  22       1073.02        931.33        29.84 o                         
   6   0  22         93.56        135.23        14.73 o                         
  -7   1  22         52.06         57.72        10.03 o                         
  -5   1  22        257.14        271.30        15.27 o                         
  -3   1  22        974.90       1198.46        26.40 o                         
  -1   1  22        463.82        569.37        75.96 o                         
   1   1  22        463.73        626.41        30.50 o                         
   3   1  22        974.76        779.45        19.63 o                         
   5   1  22        257.04        282.06        15.58 o                         
   7   1  22         52.06         56.06         9.77 o                         
  -6   2  22        116.97        123.99        13.91 o                         
  -4   2  22        550.56        511.86       100.75 o                         
  -2   2  22        870.03        864.27        23.70 o                         
   0   2  22         40.11         61.55         7.28 o                         
   2   2  22        870.37        793.11        37.33 o                         
   4   2  22        550.39        686.73        26.56 o                         
   6   2  22        116.97        127.94        11.50 o                         
  -7   3  22         56.72         57.34         9.67 o                         
  -5   3  22         38.79         96.42        11.57 o                         
  -3   3  22         29.04        270.74        28.31 o                         
  -1   3  22        846.58        851.29        50.72 o                         
   1   3  22        846.50        925.24        40.18 o                         
   3   3  22         28.97        109.98        10.96 o                         
   5   3  22         38.82         92.25         9.15 o                         
   7   3  22         56.73         64.09         7.60 o                         
  -6   4  22        138.18        157.98        12.48 o                         
  -4   4  22        210.73        203.26        17.81 o                         
  -2   4  22       1788.13       1692.79        28.83 o                         
   0   4  22         50.08         33.30        10.92 o                         
   2   4  22       1788.25       1688.26        21.33 o                         
   4   4  22        210.86        196.29        15.43 o                         
   6   4  22        138.16        143.52        18.34 o                         
  -7   5  22         47.41         87.54        13.63 o                         
  -5   5  22        124.32        168.62        16.23 o                         
  -3   5  22       1497.69       1524.80        56.13 o                         
  -1   5  22        460.65        381.33        30.66 o                         
   1   5  22        460.82        417.15        11.36 o                         
   3   5  22       1497.96       1621.22        32.77 o                         
   5   5  22        124.39        199.15        12.74 o                         
   7   5  22         47.42         48.20        11.21 o                         
  -6   6  22         79.53        118.77        21.76 o                         
  -4   6  22        251.64        165.86        15.92 o                         
  -2   6  22        106.88        158.09        40.73 o                         
   0   6  22        285.45        175.74        12.51 o                         
   2   6  22        106.85         65.86        11.08 o                         
   4   6  22        251.53        363.79        68.68 o                         
   6   6  22         79.58        118.15        17.26 o                         
  -5   7  22        221.13        217.20        14.35 o                         
  -3   7  22        560.92        444.67        35.68 o                         
  -1   7  22        378.07        429.57        26.06 o                         
   1   7  22        377.89        433.29        18.47 o                         
   3   7  22        560.78        512.17        50.09 o                         
   5   7  22        221.13        242.01        12.67 o                         
  -6   8  22        113.51        100.47        14.31 o                         
  -4   8  22       1290.49       1135.03        50.79 o                         
  -2   8  22        161.67        152.81        14.04 o                         
   0   8  22         32.97         37.41         9.64 o                         
   2   8  22        161.64        166.77        15.06 o                         
   4   8  22       1290.69       1189.16        28.60 o                         
   6   8  22        113.49         83.70        10.89 o                         
  -5   9  22          7.52         10.68         8.15 o                         
  -3   9  22        685.43        539.88        23.34 o                         
  -1   9  22        413.21        359.17        26.66 o                         
   1   9  22        412.96        295.77        21.05 o                         
   3   9  22        685.54        599.95        43.48 o                         
   5   9  22          7.52          5.61        11.94 o                         
  -4  10  22         89.93         59.86         9.43 o                         
  -2  10  22        664.10        568.57        15.24 o                         
   0  10  22         33.36         48.62        12.56 o                         
   2  10  22        664.17        571.24        13.41 o                         
   4  10  22         89.88         68.50         9.32 o                         
   6  10  22         14.38         22.59        10.49 o                         
  -5  11  22         10.43         33.75         6.81 o                         
  -3  11  22        841.41        817.89        27.04 o                         
  -1  11  22        942.08        903.32        26.73 o                         
   1  11  22        942.11        889.92        22.04 o                         
   3  11  22        841.35        795.84        23.13 o                         
   5  11  22         10.42         22.54         7.72 o                         
  -4  12  22        142.79        130.80        11.62 o                         
  -2  12  22       1351.00       1253.50        58.65 o                         
   0  12  22        358.27        316.61        21.25 o                         
   2  12  22       1350.88       1240.03        35.99 o                         
   4  12  22        142.79        113.94        11.58 o                         
  -3  13  22         33.83         55.55        12.49 o                         
  -1  13  22        207.20        244.68        17.13 o                         
   1  13  22        207.11        244.73        11.29 o                         
   3  13  22         33.82         60.57         7.83 o                         
  -2  14  22         99.75        113.15        11.84 o                         
   0  14  22         10.24         14.80         9.10 o                         
   2  14  22         99.74        112.07         8.77 o                         
  -1  15  22         34.13         25.11         7.78 o                         
   1  15  22         34.10         34.48         9.02 o                         
   0  16  22        218.96        232.37        10.24 o                         
   2   0  23        171.05        169.87        28.47 o                         
   4   0  23         24.11        196.44        17.19 o                         
   6   0  23        268.62        282.52        17.19 o                         
  -7   1  23          5.27         12.45         9.23 o                         
  -5   1  23        615.71        592.18        17.29 o                         
  -3   1  23        415.88        306.26        15.41 o                         
  -1   1  23      15732.96      15633.37       344.07 o                         
   1   1  23      15731.53      14937.99       251.59 o                         
   3   1  23        415.89        536.02        16.74 o                         
   5   1  23        615.69        614.15        30.09 o                         
   7   1  23          5.25          9.81         8.88 o                         
  -6   2  23         86.59         83.88        11.62 o                         
  -4   2  23        257.93        408.09        83.09 o                         
  -2   2  23       2332.00       2504.45       165.18 o                         
   0   2  23      14589.60      15111.47       139.67 o                         
   2   2  23       2332.01       1987.62        24.95 o                         
   4   2  23        258.05        213.72        18.56 o                         
   6   2  23         86.58        117.03        14.79 o                         
  -7   3  23         30.09         58.06        10.44 o                         
  -5   3  23        100.52        188.26        37.08 o                         
  -3   3  23        301.29        447.92        29.09 o                         
  -1   3  23       2744.30       2701.53        57.84 o                         
   1   3  23       2743.62       2737.77        31.57 o                         
   3   3  23        301.17        329.40        14.25 o                         
   5   3  23        100.50        167.70        30.09 o                         
   7   3  23         30.12         59.28         7.36 o                         
  -6   4  23        243.42        219.00        13.23 o                         
  -4   4  23         69.20        110.39        15.76 o                         
  -2   4  23        816.89        915.78        22.05 o                         
   0   4  23       1615.30       1578.10        32.17 o                         
   2   4  23        816.85        681.37        14.50 o                         
   4   4  23         69.16        115.94        13.75 o                         
   6   4  23        243.51        201.48        11.51 o                         
  -7   5  23         44.82         49.03        10.66 o                         
  -5   5  23       2161.94       1940.74        51.12 o                         
  -3   5  23        159.56        215.80        37.07 o                         
  -1   5  23       3010.07       3191.75        93.33 o                         
   1   5  23       3011.20       3019.02        32.77 o                         
   3   5  23        159.60        139.71        11.60 o                         
   5   5  23       2161.92       1754.20        54.73 o                         
   7   5  23         44.78         43.07         9.26 o                         
  -6   6  23         79.75         56.63        14.86 o                         
  -4   6  23       1330.37       1133.44        28.99 o                         
  -2   6  23        602.39        712.89        31.29 o                         
   0   6  23       1617.22       1348.26        32.25 o                         
   2   6  23        602.38        688.42        35.21 o                         
   4   6  23       1329.98       1238.38        21.49 o                         
   6   6  23         79.72         84.06        21.99 o                         
  -5   7  23        268.39        279.29        15.07 o                         
  -3   7  23        120.86        149.30        17.12 o                         
  -1   7  23        666.30        705.24        21.48 o                         
   1   7  23        666.42        678.63        20.81 o                         
   3   7  23        120.83        160.99        15.27 o                         
   5   7  23        268.40        253.03        14.70 o                         
  -6   8  23        162.73        106.39        13.98 o                         
  -4   8  23        363.72        387.81        35.74 o                         
  -2   8  23        583.86        724.59        31.08 o                         
   0   8  23          0.01          8.03         9.01 o                         
   2   8  23        583.78        652.33        27.63 o                         
   4   8  23        363.76        410.44        27.22 o                         
   6   8  23        162.76         92.94        15.48 o                         
  -5   9  23         77.79         67.20         8.71 o                         
  -3   9  23        561.44        516.50        15.67 o                         
  -1   9  23        330.83        344.85        22.38 o                         
   1   9  23        330.87        315.54        21.68 o                         
   3   9  23        561.49        539.30        22.33 o                         
   5   9  23         77.83         56.23        12.79 o                         
  -4  10  23         64.76         87.53         9.84 o                         
  -2  10  23          7.75         13.79         8.79 o                         
   0  10  23         23.84         12.73         9.13 o                         
   2  10  23          7.76         16.95         7.89 o                         
   4  10  23         64.80         80.02         9.35 o                         
  -5  11  23        126.63        118.43         7.56 o                         
  -3  11  23        121.47        137.70        13.18 o                         
  -1  11  23        300.77        371.56        20.45 o                         
   1  11  23        300.90        416.90        16.92 o                         
   3  11  23        121.32        127.20        10.12 o                         
   5  11  23        126.62        112.12         8.62 o                         
  -4  12  23        228.03        247.51        13.04 o                         
  -2  12  23         99.41        129.20        12.22 o                         
   0  12  23        135.92        134.66        22.22 o                         
   2  12  23         99.42        130.79        13.23 o                         
   4  12  23        228.07        218.06        12.95 o                         
  -3  13  23         90.44         69.03        12.66 o                         
  -1  13  23        276.27        349.41        17.06 o                         
   1  13  23        276.14        345.40        12.41 o                         
   3  13  23         90.45         65.91         8.48 o                         
  -2  14  23        375.40        348.69        15.64 o                         
   0  14  23          0.45         16.38         9.20 o                         
   2  14  23        375.27        402.15        23.72 o                         
  -1  15  23         59.42         73.83         9.64 o                         
   1  15  23         59.42         76.73         8.28 o                         
   0  16  23        136.99        138.21        10.26 o                         
   0   0  24      24181.69      22426.89       315.31 o                         
   2   0  24        393.32        484.73        15.30 o                         
   4   0  24        924.46        876.06        29.53 o                         
   6   0  24        241.76        283.39        24.64 o                         
  -7   1  24          3.49          6.67         8.71 o                         
  -5   1  24        516.28        510.99        22.04 o                         
  -3   1  24       1196.50       1020.61        29.34 o                         
  -1   1  24       3204.07       3054.43        54.65 o                         
   1   1  24       3204.05       3391.55       137.92 o                         
   3   1  24       1196.47       1159.03        36.13 o                         
   5   1  24        516.24        521.40        14.19 o                         
   7   1  24          3.48         15.16         8.93 o                         
  -6   2  24        107.76         74.86        14.43 o                         
  -4   2  24        642.44        776.47       163.84 o                         
  -2   2  24        671.69        697.23        53.41 o                         
   0   2  24      11734.12      13149.83       157.87 o                         
   2   2  24        671.85        911.81        22.05 o                         
   4   2  24        642.17        997.03        49.74 o                         
   6   2  24        107.77        167.86        28.31 o                         
  -7   3  24         79.25         87.86        18.15 o                         
  -5   3  24        821.45        729.50        29.03 o                         
  -3   3  24        578.16        561.41        51.59 o                         
  -1   3  24       1079.48       1023.00        75.62 o                         
   1   3  24       1079.31       1065.47        39.84 o                         
   3   3  24        578.39        868.90        21.05 o                         
   5   3  24        821.55        741.82        27.67 o                         
   7   3  24         79.24        112.48        10.49 o                         
  -6   4  24         40.87         59.17        11.39 o                         
  -4   4  24        569.17        480.13        30.01 o                         
  -2   4  24        542.51        550.54        14.67 o                         
   0   4  24       4866.51       4455.13        65.58 o                         
   2   4  24        542.54        509.47        12.05 o                         
   4   4  24        569.25        469.48        20.53 o                         
   6   4  24         40.85         46.94         9.63 o                         
  -7   5  24         15.85         27.18        10.19 o                         
  -5   5  24        187.54        127.98        15.41 o                         
  -3   5  24        310.82        322.00        33.45 o                         
  -1   5  24        204.81        166.98        39.64 o                         
   1   5  24        204.97        175.92        16.21 o                         
   3   5  24        310.81        236.75        14.81 o                         
   5   5  24        187.54        263.29        39.89 o                         
   7   5  24         15.84         23.26         8.62 o                         
  -6   6  24         34.42         67.32        15.08 o                         
  -4   6  24        612.71        606.91        25.94 o                         
  -2   6  24        229.81        324.90        18.62 o                         
   0   6  24       2934.02       2492.13        46.99 o                         
   2   6  24        229.68        251.15        29.21 o                         
   4   6  24        612.84        618.36        36.82 o                         
   6   6  24         34.42         45.94         9.37 o                         
  -5   7  24        350.74        248.19        14.53 o                         
  -3   7  24        261.86        278.97        24.60 o                         
  -1   7  24        187.45        204.18        17.87 o                         
   1   7  24        187.49        228.77        14.53 o                         
   3   7  24        261.71        307.34        18.28 o                         
   5   7  24        350.88        258.41        12.72 o                         
  -6   8  24         68.59         35.32        12.27 o                         
  -4   8  24        203.47        243.53        29.25 o                         
  -2   8  24       1222.13       1263.18        44.04 o                         
   0   8  24        227.07        241.76        13.47 o                         
   2   8  24       1221.88       1192.49        85.76 o                         
   4   8  24        203.43        193.48        24.54 o                         
   6   8  24         68.62         44.94        14.11 o                         
  -5   9  24         13.14         18.66         8.04 o                         
  -3   9  24       1602.83       1497.22        54.24 o                         
  -1   9  24        637.97        562.41        21.95 o                         
   1   9  24        637.96        562.58        32.89 o                         
   3   9  24       1602.67       1412.75        43.42 o                         
   5   9  24         13.13         27.91        11.57 o                         
  -4  10  24        363.96        312.20        12.46 o                         
  -2  10  24         79.81         70.11        10.08 o                         
   0  10  24          2.51         11.20         8.43 o                         
   2  10  24         79.80         73.52         8.36 o                         
   4  10  24        364.01        312.26        11.92 o                         
  -5  11  24        112.66        102.97         7.23 o                         
  -3  11  24        483.64        509.53        17.58 o                         
  -1  11  24        329.76        343.88        16.77 o                         
   1  11  24        329.78        307.38        16.25 o                         
   3  11  24        483.73        481.42        12.75 o                         
   5  11  24        112.67        111.34        10.04 o                         
  -4  12  24        236.69        206.51        15.80 o                         
  -2  12  24        165.35        161.89        12.65 o                         
   0  12  24        601.37        778.39        34.87 o                         
   2  12  24        165.27        160.59        13.32 o                         
   4  12  24        236.77        187.92        12.38 o                         
  -3  13  24        121.01        153.88        12.03 o                         
  -1  13  24        406.71        381.20        17.45 o                         
   1  13  24        406.89        397.73        14.48 o                         
   3  13  24        120.95        131.45         9.19 o                         
  -2  14  24        582.90        575.06        18.32 o                         
   0  14  24        553.68        561.33        15.16 o                         
   2  14  24        582.85        600.86        14.14 o                         
  -1  15  24        109.80        111.86         8.92 o                         
   1  15  24        109.75        111.17         7.88 o                         
   0  16  24         13.27         24.60        17.02 o                         
   2   0  25       8376.23       8470.07        94.69 o                         
   4   0  25        388.81        426.15        22.12 o                         
   6   0  25        555.52        517.62        31.77 o                         
  -7   1  25         48.50         68.92        16.61 o                         
  -5   1  25        313.12        261.99        19.85 o                         
  -3   1  25        324.95        333.21        14.74 o                         
  -1   1  25       8586.18       8845.32       189.59 o                         
   1   1  25       8587.72       8312.93       134.83 o                         
   3   1  25        324.80        296.46        13.94 o                         
   5   1  25        313.20        276.08        15.99 o                         
   7   1  25         48.52         70.92        16.34 o                         
  -6   2  25        359.77        331.90        19.26 o                         
  -4   2  25        448.94        419.42        33.08 o                         
  -2   2  25         63.95        103.56        16.00 o                         
   0   2  25      27126.71      27440.40       277.18 o                         
   2   2  25         63.96        148.17         8.90 o                         
   4   2  25        448.83        403.26        21.54 o                         
   6   2  25        359.63        233.91        23.65 o                         
  -7   3  25         43.10         40.44         9.81 o                         
  -5   3  25        393.00        408.26        68.49 o                         
  -3   3  25        269.27        318.33        12.05 o                         
  -1   3  25       1892.04       1898.32        77.59 o                         
   1   3  25       1891.63       2075.47        51.98 o                         
   3   3  25        269.20        295.16        14.07 o                         
   5   3  25        392.97        403.91        50.58 o                         
   7   3  25         43.09         41.23         7.47 o                         
  -6   4  25        254.34        192.13        14.64 o                         
  -4   4  25         52.88         30.93        13.77 o                         
  -2   4  25       1075.53        894.61        22.90 o                         
   0   4  25       2012.76       1982.50        37.96 o                         
   2   4  25       1075.95       1242.84        19.53 o                         
   4   4  25         52.88         22.21        11.78 o                         
   6   4  25        254.33        297.96        52.94 o                         
  -7   5  25         33.54         25.19         9.76 o                         
  -5   5  25        362.49        314.79        17.99 o                         
  -3   5  25        266.11        389.57        71.15 o                         
  -1   5  25        689.12        575.93        26.50 o                         
   1   5  25        689.16        664.73        29.86 o                         
   3   5  25        266.08        178.19        14.02 o                         
   5   5  25        362.39        279.47        23.78 o                         
   7   5  25         33.53         28.35         8.44 o                         
  -6   6  25        170.36        169.86        17.00 o                         
  -4   6  25        670.79        723.14        22.92 o                         
  -2   6  25        169.95        249.50        29.20 o                         
   0   6  25        112.06         98.82        13.34 o                         
   2   6  25        169.95        201.73        13.99 o                         
   4   6  25        670.75        684.96        17.95 o                         
   6   6  25        170.25        169.30        10.92 o                         
  -5   7  25        106.10        105.02        10.87 o                         
  -3   7  25       2098.01       1917.70        98.64 o                         
  -1   7  25       1063.10       1064.64        38.99 o                         
   1   7  25       1063.19       1135.49        26.98 o                         
   3   7  25       2097.69       2017.63        58.67 o                         
   5   7  25        106.09        104.63        11.37 o                         
  -6   8  25        157.60        122.78        14.99 o                         
  -4   8  25        515.45        540.50        18.59 o                         
  -2   8  25        211.53        197.38        17.71 o                         
   0   8  25        355.08        366.19        15.79 o                         
   2   8  25        211.49        220.39        34.86 o                         
   4   8  25        515.55        507.55        16.15 o                         
   6   8  25        157.58        139.00        12.27 o                         
  -5   9  25         72.75         79.51         9.40 o                         
  -3   9  25        365.85        471.48        20.79 o                         
  -1   9  25         88.86        105.84        15.92 o                         
   1   9  25         88.86         93.04        21.68 o                         
   3   9  25        365.94        414.53        21.94 o                         
   5   9  25         72.79         70.06        12.09 o                         
  -4  10  25         14.16         44.15         9.69 o                         
  -2  10  25         74.97         95.15        10.30 o                         
   0  10  25         52.42         30.00         8.42 o                         
   2  10  25         75.07         89.89         8.66 o                         
   4  10  25         14.16         40.07         8.83 o                         
  -5  11  25         42.97         71.57         7.25 o                         
  -3  11  25        101.99        120.91        14.26 o                         
  -1  11  25        274.76        269.90        13.56 o                         
   1  11  25        274.80        274.50        14.11 o                         
   3  11  25        101.99        117.16        10.42 o                         
   5  11  25         42.96         53.71         9.03 o                         
  -4  12  25        269.92        202.21        12.14 o                         
  -2  12  25        443.83        436.45        15.98 o                         
   0  12  25         36.61         71.94        19.92 o                         
   2  12  25        443.85        437.53        13.22 o                         
   4  12  25        269.82        202.86        12.28 o                         
  -3  13  25        115.29         93.79        11.13 o                         
  -1  13  25         58.70         62.27        11.27 o                         
   1  13  25         58.73         69.47        11.32 o                         
   3  13  25        115.28         80.24         8.92 o                         
  -2  14  25        267.56        262.57        21.25 o                         
   0  14  25        608.88        575.58        15.18 o                         
   2  14  25        267.40        257.52        11.62 o                         
  -1  15  25        283.74        228.33        10.39 o                         
   1  15  25        283.72        250.38         9.04 o                         
   0   0  26      59099.39      59104.96       803.98 o                         
   2   0  26      10510.70      10003.63       109.88 o                         
   4   0  26        280.34        269.22        27.06 o                         
   6   0  26        163.47        169.89        25.68 o                         
  -7   1  26        188.90        171.74        12.58 o                         
  -5   1  26        115.04        142.62        19.83 o                         
  -3   1  26        870.78       1046.80        26.11 o                         
  -1   1  26      16206.40      16803.73       169.08 o                         
   1   1  26      16204.28      16614.89       172.24 o                         
   3   1  26        870.51        694.67        21.76 o                         
   5   1  26        115.16        139.85        18.02 o                         
   7   1  26        188.96        193.29        15.99 o                         
  -6   2  26         54.69         62.68        14.20 o                         
  -4   2  26         40.02         69.82        17.49 o                         
  -2   2  26       2515.21       2359.83        39.88 o                         
   0   2  26       2737.91       2880.70        67.94 o                         
   2   2  26       2515.62       2799.84        33.98 o                         
   4   2  26         39.97         72.88        18.01 o                         
   6   2  26         54.65        192.31        18.04 o                         
  -7   3  26          9.85         49.88        27.81 o                         
  -5   3  26         85.90        161.92        19.83 o                         
  -3   3  26       1038.43       1005.37        19.69 o                         
  -1   3  26       2391.51       2152.03        52.84 o                         
   1   3  26       2390.82       2300.20        57.37 o                         
   3   3  26       1038.52        979.28        22.81 o                         
   5   3  26         85.84        152.82        10.48 o                         
   7   3  26          9.86         50.44        10.48 o                         
  -6   4  26        196.89        243.88        19.70 o                         
  -4   4  26        232.21        182.40        18.20 o                         
  -2   4  26        519.48        542.49        21.21 o                         
   0   4  26         24.79         47.18        11.64 o                         
   2   4  26        519.41        525.47        12.58 o                         
   4   4  26        232.32        199.38        15.98 o                         
   6   4  26        196.93        164.73        27.32 o                         
  -7   5  26         71.71         58.81        21.11 o                         
  -5   5  26        312.30        248.54        19.10 o                         
  -3   5  26        661.50        640.25        18.37 o                         
  -1   5  26        309.02        452.07        23.69 o                         
   1   5  26        308.85        290.96        43.46 o                         
   3   5  26        661.63        669.67        25.71 o                         
   5   5  26        312.28        269.21        13.46 o                         
   7   5  26         71.71         67.97        30.91 o                         
  -6   6  26        434.88        237.14        18.34 o                         
  -4   6  26        132.31        157.84        13.89 o                         
  -2   6  26       3056.63       2787.84        46.73 o                         
   0   6  26         54.31         68.94        12.57 o                         
   2   6  26       3056.26       2898.79        46.17 o                         
   4   6  26        132.36        177.37        12.23 o                         
   6   6  26        434.84        393.42        77.82 o                         
  -5   7  26         10.12         59.50        10.31 o                         
  -3   7  26        334.12        288.77        64.44 o                         
  -1   7  26        845.67        786.08        39.37 o                         
   1   7  26        845.25        950.58        25.62 o                         
   3   7  26        334.18        300.20        43.24 o                         
   5   7  26         10.11         50.74        10.70 o                         
  -6   8  26        211.04        192.21        11.96 o                         
  -4   8  26       1131.54        986.44        54.07 o                         
  -2   8  26        295.97        305.88        26.18 o                         
   0   8  26       1290.31       1274.59        27.23 o                         
   2   8  26        295.92        361.94        27.61 o                         
   4   8  26       1131.65       1060.62        30.25 o                         
   6   8  26        211.00        168.91        11.37 o                         
  -5   9  26         52.45         31.06         8.46 o                         
  -3   9  26        517.41        427.20        19.70 o                         
  -1   9  26       1112.62       1067.95        34.39 o                         
   1   9  26       1112.66       1097.74        43.81 o                         
   3   9  26        517.39        437.01        13.36 o                         
   5   9  26         52.48         60.47        10.59 o                         
  -4  10  26         44.89         45.23         9.52 o                         
  -2  10  26        779.84        766.70        18.14 o                         
   0  10  26        315.35        391.86        12.43 o                         
   2  10  26        779.76        759.06        16.83 o                         
   4  10  26         44.92         66.04         8.86 o                         
  -5  11  26        153.67        134.62         7.71 o                         
  -3  11  26          8.90         11.35        12.29 o                         
  -1  11  26          7.51         27.19        10.27 o                         
   1  11  26          7.53         31.33        10.68 o                         
   3  11  26          8.90         14.51         9.72 o                         
   5  11  26        153.70        128.45         9.91 o                         
  -4  12  26        226.46        251.42        11.16 o                         
  -2  12  26        251.23        254.57        15.91 o                         
   0  12  26         31.18         21.65        15.52 o                         
   2  12  26        251.24        262.02        12.91 o                         
   4  12  26        226.43        244.76        12.70 o                         
  -3  13  26          2.14         13.85         9.66 o                         
  -1  13  26        655.87        610.84        20.47 o                         
   1  13  26        655.69        649.90        18.40 o                         
   3  13  26          2.14         18.57         7.92 o                         
  -2  14  26         33.54         45.11         8.24 o                         
   0  14  26        107.19        110.24        10.74 o                         
   2  14  26         33.58         37.80         8.78 o                         
  -1  15  26        130.52        129.71        15.24 o                         
   1  15  26        130.47        145.98         7.91 o                         
   2   0  27        171.78        265.35        41.21 o                         
   4   0  27        189.23        237.90        18.63 o                         
   6   0  27        125.56        152.58        16.55 o                         
  -7   1  27         82.92        198.29        18.17 o                         
  -5   1  27        449.09        281.87        12.60 o                         
  -3   1  27       2281.67       2397.96        41.95 o                         
  -1   1  27      12496.32      13217.20       353.83 o                         
   1   1  27      12493.94      12645.24       277.69 o                         
   3   1  27       2281.36       2271.20        57.53 o                         
   5   1  27        449.12        288.88        12.67 o                         
   7   1  27         82.90        156.00        14.28 o                         
  -6   2  27        604.02        664.65        28.18 o                         
  -4   2  27         45.92         30.64        11.91 o                         
  -2   2  27        825.81        878.51        77.01 o                         
   0   2  27       6656.83       7449.76        97.43 o                         
   2   2  27        825.88        595.40        16.61 o                         
   4   2  27         45.94         35.29        12.17 o                         
   6   2  27        603.90        326.47        19.76 o                         
  -7   3  27         82.65         78.03        11.04 o                         
  -5   3  27        137.23        161.84        15.91 o                         
  -3   3  27        390.74        524.30        38.40 o                         
  -1   3  27        917.59        877.58        30.54 o                         
   1   3  27        917.48        808.09        34.67 o                         
   3   3  27        390.78        298.33        14.42 o                         
   5   3  27        137.15        143.27        13.76 o                         
   7   3  27         82.67         72.64         7.59 o                         
  -6   4  27         67.01        141.99        13.53 o                         
  -4   4  27         32.78         75.96        15.53 o                         
  -2   4  27       2092.35       2156.14        77.46 o                         
   0   4  27       1019.96       1198.91        29.24 o                         
   2   4  27       2092.16       1925.47        26.16 o                         
   4   4  27         32.76         82.79        13.65 o                         
   6   4  27         67.01        132.69        11.30 o                         
  -7   5  27         94.44        122.63        22.08 o                         
  -5   5  27        589.56        375.53        19.09 o                         
  -3   5  27        137.74        222.05        43.77 o                         
  -1   5  27       3403.55       3559.18        82.66 o                         
   1   5  27       3404.44       3418.56        55.08 o                         
   3   5  27        137.87        318.23        19.52 o                         
   5   5  27        589.46        479.38        53.36 o                         
   7   5  27         94.42        100.60        12.09 o                         
  -6   6  27        399.14        456.32        21.48 o                         
  -4   6  27        657.78        581.93        23.09 o                         
  -2   6  27       1544.70       1419.65        36.33 o                         
   0   6  27          4.09         10.75        11.11 o                         
   2   6  27       1544.79       1550.05        44.27 o                         
   4   6  27        657.66        563.06        16.72 o                         
   6   6  27        399.19        398.46        30.22 o                         
  -5   7  27        802.22        722.86        24.46 o                         
  -3   7  27        889.14        858.63        25.33 o                         
  -1   7  27        386.78        402.20        18.09 o                         
   1   7  27        386.53        426.62        16.43 o                         
   3   7  27        889.42        858.82        17.97 o                         
   5   7  27        802.22        727.68        18.40 o                         
  -6   8  27         68.30         86.97        10.15 o                         
  -4   8  27         66.46         62.72        11.79 o                         
  -2   8  27       3519.60       3465.09       103.08 o                         
   0   8  27       2501.19       2543.89        40.49 o                         
   2   8  27       3519.63       3463.66       173.70 o                         
   4   8  27         66.43         68.51        11.58 o                         
   6   8  27         68.30         82.80         9.87 o                         
  -5   9  27          9.63         36.63         8.55 o                         
  -3   9  27        313.68        278.86        17.65 o                         
  -1   9  27        187.05        196.07        27.19 o                         
   1   9  27        187.01        126.77        23.31 o                         
   3   9  27        313.55        323.34        29.08 o                         
   5   9  27          9.64         23.55         9.96 o                         
  -4  10  27         24.52         31.82         9.22 o                         
  -2  10  27          8.11         39.74         9.82 o                         
   0  10  27        220.84        251.61        11.72 o                         
   2  10  27          8.11         42.17         9.29 o                         
   4  10  27         24.49         33.99         9.38 o                         
  -5  11  27         41.05         18.11         6.61 o                         
  -3  11  27        250.73        226.94        15.70 o                         
  -1  11  27       1089.30        942.76        30.26 o                         
   1  11  27       1089.38        990.66        21.90 o                         
   3  11  27        250.54        251.83        12.65 o                         
   5  11  27         41.04         24.19         9.59 o                         
  -4  12  27          7.87         22.96         8.10 o                         
  -2  12  27        442.26        420.17        15.64 o                         
   0  12  27        268.87        229.79        16.20 o                         
   2  12  27        442.36        423.89        12.88 o                         
   4  12  27          7.88         20.74         9.15 o                         
  -3  13  27         71.30         65.17        10.42 o                         
  -1  13  27       1110.96       1102.70        26.81 o                         
   1  13  27       1110.72       1075.71        23.80 o                         
   3  13  27         71.28         63.06         9.37 o                         
  -2  14  27         61.91         83.26         8.39 o                         
   0  14  27         13.14         16.35        12.22 o                         
   2  14  27         61.89         82.09        10.10 o                         
  -1  15  27         58.32         35.17        10.33 o                         
   1  15  27         58.30         66.47         7.23 o                         
   0   0  28      35781.28      36409.39       504.55 o                         
   2   0  28       2166.34       1906.78        40.84 o                         
   4   0  28        760.26        882.58        41.29 o                         
   6   0  28          6.59         16.56        13.23 o                         
  -7   1  28         36.70         55.75        11.76 o                         
  -5   1  28        190.53        171.26        12.16 o                         
  -3   1  28        531.32        470.36        34.38 o                         
  -1   1  28       1796.69       2072.83        32.98 o                         
   1   1  28       1796.72       1884.68        55.91 o                         
   3   1  28        531.60        567.67        23.99 o                         
   5   1  28        190.69        130.52        17.70 o                         
   7   1  28         36.71         69.42        14.97 o                         
  -6   2  28         85.06        127.41        13.20 o                         
  -4   2  28         38.02        115.20        23.09 o                         
  -2   2  28       1615.53       1472.29        27.19 o                         
   0   2  28      22399.27      24269.07       310.83 o                         
   2   2  28       1615.67       1611.72        56.42 o                         
   4   2  28         38.03        113.69        50.72 o                         
   6   2  28         85.05        143.04        15.44 o                         
  -7   3  28         60.24         38.21        10.59 o                         
  -5   3  28        732.50        546.72        28.70 o                         
  -3   3  28          2.16         38.67         8.29 o                         
  -1   3  28        124.44        210.73        14.00 o                         
   1   3  28        124.51        184.65        12.98 o                         
   3   3  28          2.16         12.99         9.61 o                         
   5   3  28        732.28        547.96        36.07 o                         
   7   3  28         60.20        155.38        10.03 o                         
  -6   4  28        170.38        229.28        15.01 o                         
  -4   4  28        399.08        343.43        24.30 o                         
  -2   4  28        400.58        383.13        20.81 o                         
   0   4  28        298.31        240.66        15.48 o                         
   2   4  28        400.39        405.04        12.60 o                         
   4   4  28        399.32        330.18        15.40 o                         
   6   4  28        170.42        209.05        29.22 o                         
  -7   5  28        220.34        120.63        21.22 o                         
  -5   5  28        424.74        345.62        17.60 o                         
  -3   5  28        773.47        710.09        21.19 o                         
  -1   5  28        227.29        147.11        21.47 o                         
   1   5  28        227.29        228.06        37.12 o                         
   3   5  28        773.89        684.98        26.54 o                         
   5   5  28        424.86        350.02        14.44 o                         
   7   5  28        220.33        206.33        15.20 o                         
  -6   6  28         64.76        106.58        14.88 o                         
  -4   6  28        236.97        196.91        14.50 o                         
  -2   6  28        449.30        311.49        19.32 o                         
   0   6  28         53.91         27.84        12.02 o                         
   2   6  28        449.03        395.25        30.99 o                         
   4   6  28        237.01        321.98        54.87 o                         
   6   6  28         64.81        113.42        10.40 o                         
  -5   7  28         77.60        112.58        11.76 o                         
  -3   7  28        389.52        314.78        30.05 o                         
  -1   7  28        369.85        288.71        16.41 o                         
   1   7  28        369.80        303.01        14.87 o                         
   3   7  28        389.51        509.58        97.83 o                         
   5   7  28         77.61        112.02        11.34 o                         
  -6   8  28          6.00          8.41         8.62 o                         
  -4   8  28        565.32        446.47        17.10 o                         
  -2   8  28       1901.29       1570.44       229.93 o                         
   0   8  28       1361.00       1142.19        26.28 o                         
   2   8  28       1901.14       1958.46        47.72 o                         
   4   8  28        565.40        414.02        16.01 o                         
   6   8  28          5.99          4.56         8.49 o                         
  -5   9  28        200.27        162.70        13.68 o                         
  -3   9  28        548.70        594.07        25.22 o                         
  -1   9  28        435.05        451.49        21.92 o                         
   1   9  28        435.11        463.08        13.36 o                         
   3   9  28        548.62        517.46        31.89 o                         
   5   9  28        200.24        226.34        33.21 o                         
  -4  10  28         43.25         35.02         9.99 o                         
  -2  10  28        107.39         59.98        10.75 o                         
   0  10  28        614.16        535.22        14.77 o                         
   2  10  28        107.38         59.11         9.44 o                         
   4  10  28         43.27         27.11        10.02 o                         
  -5  11  28         54.18         49.31         7.89 o                         
  -3  11  28        335.88        337.35        17.07 o                         
  -1  11  28         89.81         83.25        10.91 o                         
   1  11  28         89.75         89.94        11.84 o                         
   3  11  28        335.93        316.06        13.37 o                         
   5  11  28         54.20         48.29         9.38 o                         
  -4  12  28         50.79         63.33         8.32 o                         
  -2  12  28        168.13        171.23        12.22 o                         
   0  12  28        207.43        206.02        15.55 o                         
   2  12  28        168.25        167.08        10.25 o                         
   4  12  28         50.79         59.71         9.56 o                         
  -3  13  28        185.58        170.35        11.65 o                         
  -1  13  28        159.70        176.31        13.42 o                         
   1  13  28        159.69        178.18        11.02 o                         
   3  13  28        185.56        156.89         9.65 o                         
  -2  14  28        230.45        189.04        11.70 o                         
   0  14  28          4.12         26.73        12.15 o                         
   2  14  28        230.51        186.13        11.26 o                         
  -1  15  28          3.93         11.21         8.19 o                         
   1  15  28          3.94          8.15         6.50 o                         
   2   0  29        862.99        968.33        57.07 o                         
   4   0  29       2301.12       2293.77        97.50 o                         
   6   0  29        445.39        283.00        18.40 o                         
  -7   1  29        128.73        154.50        10.97 o                         
  -5   1  29         42.82         43.56        10.84 o                         
  -3   1  29          1.71         50.05        11.74 o                         
  -1   1  29        187.19        140.36        23.42 o                         
   1   1  29        186.99        179.80        10.99 o                         
   3   1  29          1.71         53.19        14.11 o                         
   5   1  29         42.79         49.31        12.02 o                         
   7   1  29        128.65        143.65         9.56 o                         
  -6   2  29        577.31        459.59        19.30 o                         
  -4   2  29       1652.42       1463.13        49.21 o                         
  -2   2  29        708.45        966.33       112.04 o                         
   0   2  29      15007.71      15212.62       183.61 o                         
   2   2  29        708.36        668.99        27.24 o                         
   4   2  29       1652.57       1583.24        66.86 o                         
   6   2  29        577.28        799.58        30.34 o                         
  -7   3  29         55.64         29.22        10.10 o                         
  -5   3  29        275.35        248.96        12.44 o                         
  -3   3  29        351.85        393.01        13.78 o                         
  -1   3  29        133.25        121.71        11.85 o                         
   1   3  29        133.10        116.37         9.19 o                         
   3   3  29        351.89        368.68        15.81 o                         
   5   3  29        275.37        256.60        21.53 o                         
   7   3  29         55.61         53.12         7.70 o                         
  -6   4  29        378.98        377.01        23.36 o                         
  -4   4  29        619.58        531.74        20.01 o                         
  -2   4  29       2124.15       2046.11        30.74 o                         
   0   4  29        238.70        289.37        16.76 o                         
   2   4  29       2123.93       2106.85        28.24 o                         
   4   4  29        619.73        555.83        24.24 o                         
   6   4  29        378.98        391.79        16.30 o                         
  -7   5  29        101.67         51.03        18.26 o                         
  -5   5  29        983.23        954.27        23.56 o                         
  -3   5  29        329.76        176.53        18.07 o                         
  -1   5  29       2118.18       2050.31        55.54 o                         
   1   5  29       2118.10       2013.04        85.88 o                         
   3   5  29        329.77        431.86        33.71 o                         
   5   5  29        983.04        939.12        24.31 o                         
   7   5  29        101.61        107.69        17.33 o                         
  -6   6  29         77.42         90.78        11.82 o                         
  -4   6  29        399.36        433.62        28.22 o                         
  -2   6  29        102.65        145.56        17.04 o                         
   0   6  29       3322.90       3144.27        56.67 o                         
   2   6  29        102.71        117.23        15.45 o                         
   4   6  29        399.46        427.23        25.34 o                         
   6   6  29         77.37         77.37         9.60 o                         
  -5   7  29        492.28        527.91        21.99 o                         
  -3   7  29       2670.48       2238.72        34.30 o                         
  -1   7  29        895.56        959.25        31.15 o                         
   1   7  29        895.57       1007.71        26.83 o                         
   3   7  29       2670.44       2258.10        57.19 o                         
   5   7  29        492.29        494.54        15.67 o                         
  -6   8  29         19.40         38.49         8.82 o                         
  -4   8  29         79.35        147.65        19.32 o                         
  -2   8  29        513.11        556.16        22.07 o                         
   0   8  29        743.95        785.37        22.33 o                         
   2   8  29        513.39        561.71        19.80 o                         
   4   8  29         79.31        162.88        21.94 o                         
   6   8  29         19.40         38.84         8.66 o                         
  -5   9  29         46.59         41.19        10.08 o                         
  -3   9  29        374.23        420.96        19.31 o                         
  -1   9  29       1092.47       1053.64        19.90 o                         
   1   9  29       1092.45       1108.59        22.60 o                         
   3   9  29        374.39        408.40        20.20 o                         
   5   9  29         46.54         46.01        11.47 o                         
  -4  10  29         72.37         92.74        11.02 o                         
  -2  10  29        849.04        815.36        18.18 o                         
   0  10  29        283.07        340.97        13.65 o                         
   2  10  29        848.92        820.33        20.06 o                         
   4  10  29         72.43         85.60        10.84 o                         
  -5  11  29         14.74         12.52         7.08 o                         
  -3  11  29        202.67        192.12        13.25 o                         
  -1  11  29         58.37         94.02        10.97 o                         
   1  11  29         58.42         89.47        12.82 o                         
   3  11  29        202.78        203.26        11.99 o                         
   5  11  29         14.76         12.18         8.31 o                         
  -4  12  29        139.14         96.32        11.85 o                         
  -2  12  29        255.08        240.85        13.11 o                         
   0  12  29        111.27        135.85        14.16 o                         
   2  12  29        255.11        251.97        10.96 o                         
   4  12  29        139.08        101.88         8.78 o                         
  -3  13  29        214.45        209.88        11.88 o                         
  -1  13  29        238.64        293.69        13.78 o                         
   1  13  29        238.62        252.47        12.61 o                         
   3  13  29        214.40        196.09        11.48 o                         
  -2  14  29         88.71         85.68         9.40 o                         
   0  14  29         25.14         20.62        12.03 o                         
   2  14  29         88.65         74.73         9.40 o                         
  -1  15  29        103.69         81.82         9.62 o                         
   1  15  29        103.66        103.24         7.38 o                         
   0   0  30      54863.44      56625.52       774.61 o                         
   2   0  30        304.82        282.56        29.78 o                         
   4   0  30         18.72         46.61        14.67 o                         
   6   0  30        204.55        197.84        15.01 o                         
  -7   1  30        291.01        272.70        15.42 o                         
  -5   1  30        215.03        197.11        13.10 o                         
  -3   1  30       1512.18       1680.55        35.37 o                         
  -1   1  30       3800.92       3904.53       236.21 o                         
   1   1  30       3800.68       3467.95       210.02 o                         
   3   1  30       1512.20       1262.45        35.34 o                         
   5   1  30        214.94        221.98        15.15 o                         
   7   1  30        291.07        187.05        15.36 o                         
  -6   2  30        160.33        134.15        13.19 o                         
  -4   2  30        159.35        283.94        25.06 o                         
  -2   2  30       2336.16       2059.02        94.99 o                         
   0   2  30       2216.57       2155.19        40.31 o                         
   2   2  30       2336.33       2324.94        99.12 o                         
   4   2  30        159.27        213.55        83.09 o                         
   6   2  30        160.40        214.93        19.01 o                         
  -7   3  30          4.53         56.58        11.12 o                         
  -5   3  30        203.57        250.79        18.96 o                         
  -3   3  30        563.27        559.06        17.24 o                         
  -1   3  30       2780.16       2954.07        48.74 o                         
   1   3  30       2779.10       2961.84        36.18 o                         
   3   3  30        563.52        530.57        18.34 o                         
   5   3  30        203.52        260.68        39.88 o                         
   7   3  30          4.53         52.41         9.44 o                         
  -6   4  30        176.29         96.21        12.31 o                         
  -4   4  30        966.11        871.92        30.19 o                         
  -2   4  30        997.36        769.08        39.23 o                         
   0   4  30       6927.30       6406.49        90.96 o                         
   2   4  30        997.25        955.32        19.72 o                         
   4   4  30        966.31        845.01        25.43 o                         
   6   4  30        176.35        222.18        42.62 o                         
  -5   5  30         32.30         72.79        12.50 o                         
  -3   5  30        651.59        788.85        77.46 o                         
  -1   5  30         67.76         44.85        15.87 o                         
   1   5  30         67.79        122.53        25.97 o                         
   3   5  30        651.41        585.56        38.02 o                         
   5   5  30         32.31         73.75         9.73 o                         
  -6   6  30        210.83        203.80        13.45 o                         
  -4   6  30        346.90        355.41        73.13 o                         
  -2   6  30        332.44        338.27        15.80 o                         
   0   6  30         68.94         85.76        14.01 o                         
   2   6  30        332.44        338.98        20.19 o                         
   4   6  30        346.92        329.22        38.70 o                         
   6   6  30        210.85        193.78        10.95 o                         
  -5   7  30        312.66        191.52        13.08 o                         
  -3   7  30       1056.93       1257.25        45.55 o                         
  -1   7  30       1211.53       1092.38        40.84 o                         
   1   7  30       1211.15       1104.27        25.37 o                         
   3   7  30       1057.16       1174.41        87.11 o                         
   5   7  30        312.72        159.12        14.12 o                         
  -6   8  30        172.80        128.41        11.77 o                         
  -4   8  30        681.19        625.43        24.20 o                         
  -2   8  30        378.79        403.23        30.76 o                         
   0   8  30       3302.19       3087.50        53.02 o                         
   2   8  30        378.94        387.35        15.90 o                         
   4   8  30        681.18        641.64        23.74 o                         
   6   8  30        172.82        116.47         9.56 o                         
  -5   9  30         21.17         17.77         9.53 o                         
  -3   9  30        178.42        182.47        15.72 o                         
  -1   9  30       1600.61       1483.81        28.14 o                         
   1   9  30       1600.46       1514.21        26.40 o                         
   3   9  30        178.49        188.53        11.70 o                         
   5   9  30         21.15         35.51        12.85 o                         
  -4  10  30        205.03        179.06        12.07 o                         
  -2  10  30        228.80        263.12        19.33 o                         
   0  10  30        195.25        195.19        11.34 o                         
   2  10  30        228.89        254.91        14.37 o                         
   4  10  30        205.10        174.07        12.00 o                         
  -5  11  30        130.30         72.51         9.19 o                         
  -3  11  30        154.47        221.31        13.42 o                         
  -1  11  30        478.59        434.20        15.28 o                         
   1  11  30        478.69        423.79        17.10 o                         
   3  11  30        154.49        197.93        14.09 o                         
   5  11  30        130.33         74.06         9.30 o                         
  -4  12  30        174.35        144.53        12.41 o                         
  -2  12  30        118.32        102.29        12.62 o                         
   0  12  30         10.03         11.92        12.08 o                         
   2  12  30        118.31        104.73         9.71 o                         
   4  12  30        174.30        133.01         9.04 o                         
  -3  13  30          5.23         26.95         8.31 o                         
  -1  13  30        198.87        212.84        22.98 o                         
   1  13  30        198.98        228.99        13.28 o                         
   3  13  30          5.23         24.52         8.97 o                         
  -2  14  30          8.98         18.51         9.84 o                         
   0  14  30         12.49         14.03        10.57 o                         
   2  14  30          8.97          3.55         8.13 o                         
  -1  15  30        247.80        273.67        15.30 o                         
   1  15  30        247.85        258.56         9.43 o                         
   2   0  31        398.03        443.52        15.43 o                         
   4   0  31        663.18        742.25        29.34 o                         
   6   0  31         39.07         93.71        13.79 o                         
  -7   1  31        105.88         70.02        15.25 o                         
  -5   1  31        141.77        151.02        12.41 o                         
  -3   1  31       2783.17       2357.95        64.17 o                         
  -1   1  31       4368.85       4430.76       166.67 o                         
   1   1  31       4369.51       4660.81       112.14 o                         
   3   1  31       2782.99       3034.23        71.06 o                         
   5   1  31        141.72        144.38        12.93 o                         
   7   1  31        105.93        163.57        43.48 o                         
  -6   2  31        474.33        506.28        19.30 o                         
  -4   2  31        280.41        274.23        31.50 o                         
  -2   2  31        109.00        146.46        17.95 o                         
   0   2  31         86.17        146.68        13.30 o                         
   2   2  31        109.03        165.10        12.44 o                         
   4   2  31        280.39        268.81        45.54 o                         
   6   2  31        474.38        343.68        21.68 o                         
  -7   3  31        392.58        336.46        12.98 o                         
  -5   3  31        823.87        813.50        18.21 o                         
  -3   3  31       1295.17       1251.18        33.46 o                         
  -1   3  31       1613.71       1720.82        61.04 o                         
   1   3  31       1613.38       1799.61        73.79 o                         
   3   3  31       1294.71       1275.00        27.42 o                         
   5   3  31        823.87        779.31        20.28 o                         
   7   3  31        392.49        238.29        12.24 o                         
  -6   4  31          2.08         41.13         9.51 o                         
  -4   4  31        324.15        328.17        26.54 o                         
  -2   4  31        217.67        148.87        13.49 o                         
   0   4  31        173.71        177.13        18.19 o                         
   2   4  31        217.66        254.90        19.64 o                         
   4   4  31        324.21        306.03        26.57 o                         
   6   4  31          2.09         37.22        10.30 o                         
  -5   5  31        590.99        531.07        18.42 o                         
  -3   5  31        823.83        844.59        26.08 o                         
  -1   5  31        218.17        213.16        18.04 o                         
   1   5  31        217.96        217.06        13.70 o                         
   3   5  31        823.79        890.91        36.62 o                         
   5   5  31        591.18        509.31        18.62 o                         
  -6   6  31        147.69         85.57        11.34 o                         
  -4   6  31         34.70         70.56        10.77 o                         
  -2   6  31       1173.68       1243.08        28.97 o                         
   0   6  31       2079.30       1795.88        41.07 o                         
   2   6  31       1173.58       1217.93        69.72 o                         
   4   6  31         34.74         66.55        17.08 o                         
   6   6  31        147.57        143.06        29.61 o                         
  -5   7  31        144.44        141.33        13.28 o                         
  -3   7  31        294.67        240.95        20.89 o                         
  -1   7  31        433.87        399.87        50.61 o                         
   1   7  31        433.88        481.16        24.35 o                         
   3   7  31        294.59        293.60        19.89 o                         
   5   7  31        144.44        165.99        16.24 o                         
  -6   8  31         77.17         54.85        12.56 o                         
  -4   8  31        241.37        221.81        19.05 o                         
  -2   8  31       1142.52       1022.17        18.94 o                         
   0   8  31        151.86        220.50        14.62 o                         
   2   8  31       1142.29       1061.20        32.75 o                         
   4   8  31        241.35        218.51        16.47 o                         
   6   8  31         77.16         82.51        13.48 o                         
  -5   9  31         78.82         93.16        10.62 o                         
  -3   9  31        195.24        162.51        15.24 o                         
  -1   9  31        315.84        355.73        23.55 o                         
   1   9  31        315.90        310.41        33.88 o                         
   3   9  31        195.27        192.57        15.19 o                         
   5   9  31         78.78         73.54        11.55 o                         
  -4  10  31        185.27        139.50        11.58 o                         
  -2  10  31         89.71         84.75        11.05 o                         
   0  10  31         57.09         45.60         9.38 o                         
   2  10  31         89.78         67.82        10.30 o                         
   4  10  31        185.25        131.33        13.50 o                         
  -5  11  31         21.29         18.42        10.51 o                         
  -3  11  31        453.45        408.75        15.82 o                         
  -1  11  31        185.98        185.03        12.13 o                         
   1  11  31        185.93        204.17        14.22 o                         
   3  11  31        453.49        393.54        13.80 o                         
   5  11  31         21.28         14.42        10.03 o                         
  -4  12  31        347.35        323.62        14.43 o                         
  -2  12  31         53.09         72.65        10.72 o                         
   0  12  31         63.41         78.48        12.21 o                         
   2  12  31         53.10         70.71         9.08 o                         
   4  12  31        347.49        297.84        13.69 o                         
  -3  13  31        160.52        171.27         9.91 o                         
  -1  13  31         69.62         55.44        11.67 o                         
   1  13  31         69.66         81.73         9.96 o                         
   3  13  31        160.48        161.28        10.51 o                         
  -2  14  31         49.67         46.70         9.90 o                         
   0  14  31          1.68          4.19         9.16 o                         
   2  14  31         49.67         38.51         8.32 o                         
  -1  15  31         22.67         29.80         8.63 o                         
   1  15  31         22.67         29.81         6.55 o                         
   0   0  32       1619.63       1758.76        44.71 o                         
   2   0  32       4167.61       3841.32        49.86 o                         
   4   0  32          7.77         29.12        13.49 o                         
   6   0  32       1564.47       1354.17        31.72 o                         
  -7   1  32         49.42         53.92        10.62 o                         
  -5   1  32        195.42        237.56        15.75 o                         
  -3   1  32        213.32        149.18        24.59 o                         
  -1   1  32       5528.91       6229.20       187.48 o                         
   1   1  32       5528.61       6005.53       146.19 o                         
   3   1  32        213.35        292.42        17.15 o                         
   5   1  32        195.46        198.30        30.26 o                         
   7   1  32         49.43         55.21        12.84 o                         
  -6   2  32        133.95        203.99        20.40 o                         
  -4   2  32         65.35         85.72        15.68 o                         
  -2   2  32       1253.17       1217.36        32.83 o                         
   0   2  32        654.51        643.23        18.92 o                         
   2   2  32       1253.04       1251.99        27.83 o                         
   4   2  32         65.37         81.36        16.71 o                         
   6   2  32        133.94        216.34        15.46 o                         
  -7   3  32        101.88        118.95        40.95 o                         
  -5   3  32        414.48        422.69        35.33 o                         
  -3   3  32       1196.68       1120.21        32.51 o                         
  -1   3  32       6185.08       5751.23       117.56 o                         
   1   3  32       6185.38       5998.69       122.34 o                         
   3   3  32       1196.67       1331.39        33.82 o                         
   5   3  32        414.36        410.22        31.38 o                         
   7   3  32        101.94        162.49        13.96 o                         
  -6   4  32        488.00        443.37        14.98 o                         
  -4   4  32        262.63        301.68        22.33 o                         
  -2   4  32       1268.95       1344.00        53.82 o                         
   0   4  32       1268.83       1368.89        41.11 o                         
   2   4  32       1269.07       1137.24        22.29 o                         
   4   4  32        262.49        296.85        18.69 o                         
   6   4  32        488.10        487.95        16.38 o                         
  -5   5  32        690.95        616.62        38.35 o                         
  -3   5  32        756.35        855.03        47.85 o                         
  -1   5  32        378.33        371.17        28.24 o                         
   1   5  32        378.21        413.47        25.10 o                         
   3   5  32        756.33        708.78        27.81 o                         
   5   5  32        691.27        593.18        15.32 o                         
  -6   6  32         28.70         31.35        10.03 o                         
  -4   6  32        852.51        777.94        41.38 o                         
  -2   6  32        118.09         76.03        18.33 o                         
   0   6  32        922.74        976.57        30.17 o                         
   2   6  32        118.01        155.91        34.18 o                         
   4   6  32        852.61        718.61        37.10 o                         
   6   6  32         28.71         31.51         9.26 o                         
  -5   7  32         52.71         56.08        11.68 o                         
  -3   7  32        302.63        408.62        17.16 o                         
  -1   7  32       1410.59       1464.89        48.99 o                         
   1   7  32       1411.05       1419.78        36.93 o                         
   3   7  32        302.73        333.79        27.07 o                         
   5   7  32         52.75         45.20        10.69 o                         
  -6   8  32          5.99         19.37        14.95 o                         
  -4   8  32        520.24        574.06        25.11 o                         
  -2   8  32        245.84        229.30        11.30 o                         
   0   8  32       1068.20       1103.30        26.65 o                         
   2   8  32        245.85        250.64        14.63 o                         
   4   8  32        520.28        536.53        29.55 o                         
   6   8  32          5.97         21.53         7.65 o                         
  -5   9  32        147.94         59.69         9.96 o                         
  -3   9  32        190.99        228.22        23.01 o                         
  -1   9  32       1305.60       1229.16        22.27 o                         
   1   9  32       1305.39       1191.58        23.91 o                         
   3   9  32        191.01        202.28        23.00 o                         
   5   9  32        147.92        112.25        22.05 o                         
  -4  10  32        144.65        155.86        11.46 o                         
  -2  10  32        225.88        238.00        12.04 o                         
   0  10  32        372.14        359.61        14.66 o                         
   2  10  32        225.99        225.90        12.21 o                         
   4  10  32        144.65        148.13        11.72 o                         
  -3  11  32         57.39         50.01        10.70 o                         
  -1  11  32        159.40        169.87        13.25 o                         
   1  11  32        159.47        179.49        15.53 o                         
   3  11  32         57.34         46.63        11.50 o                         
   5  11  32        167.28         81.21        10.72 o                         
  -4  12  32         46.38         87.37        10.71 o                         
  -2  12  32         41.68         43.70         9.95 o                         
   0  12  32         85.60        118.10        11.28 o                         
   2  12  32         41.70         39.12         9.28 o                         
   4  12  32         46.36         98.30        10.90 o                         
  -3  13  32        350.01        304.68        17.77 o                         
  -1  13  32        110.01        131.78        12.62 o                         
   1  13  32        109.95        127.86        11.10 o                         
   3  13  32        350.00        287.90        11.80 o                         
  -2  14  32          2.82          7.30         7.50 o                         
   0  14  32          0.51          5.88         7.73 o                         
   2  14  32          2.82          4.04         6.93 o                         
  -1  15  32         74.97         71.44        15.96 o                         
   1  15  32         74.93         56.31         9.18 o                         
   2   0  33        163.63        181.28        35.41 o                         
   4   0  33       3659.57       3380.54        43.54 o                         
   6   0  33         56.75         64.94        13.53 o                         
  -7   1  33         60.34         82.98        10.61 o                         
  -5   1  33         60.19         52.53        10.74 o                         
  -3   1  33         27.92         31.07        12.07 o                         
  -1   1  33       3718.33       4096.76       239.99 o                         
   1   1  33       3718.96       4244.44        95.93 o                         
   3   1  33         27.91        125.37        14.31 o                         
   5   1  33         60.21         78.23        10.29 o                         
   7   1  33         60.33         46.68         7.20 o                         
  -6   2  33        733.79        632.14        24.76 o                         
  -4   2  33        991.33        942.71        17.46 o                         
  -2   2  33        685.96        889.99        85.47 o                         
   0   2  33        961.68        798.33        19.21 o                         
   2   2  33        685.86        849.49        32.68 o                         
   4   2  33        991.13        929.91        16.97 o                         
   6   2  33        733.78        643.64        21.55 o                         
  -5   3  33         86.39        121.49        15.77 o                         
  -3   3  33       1566.92       1807.28        38.39 o                         
  -1   3  33       1117.55       1303.78       100.96 o                         
   1   3  33       1117.70       1170.93        61.99 o                         
   3   3  33       1567.21       1355.01        53.67 o                         
   5   3  33         86.39        106.45        22.45 o                         
   7   3  33         14.86         24.90        10.72 o                         
  -6   4  33        399.57        318.41        14.43 o                         
  -4   4  33        680.28        651.05        67.27 o                         
  -2   4  33         56.19        135.35        21.29 o                         
   0   4  33         70.49         49.18        14.90 o                         
   2   4  33         56.14         71.29        10.14 o                         
   4   4  33        680.22        656.90        68.63 o                         
   6   4  33        399.56        243.75        15.39 o                         
  -5   5  33        108.05        114.59        13.92 o                         
  -3   5  33       1562.44       1137.25        49.40 o                         
  -1   5  33        334.35        390.76        26.64 o                         
   1   5  33        334.57        353.40        14.92 o                         
   3   5  33       1562.78       1591.42        47.86 o                         
   5   5  33        108.03         98.02        12.73 o                         
  -6   6  33         33.60         26.79         9.76 o                         
  -4   6  33        347.52        339.52        22.22 o                         
  -2   6  33       1025.97       1114.49        29.24 o                         
   0   6  33        964.53       1084.38        32.14 o                         
   2   6  33       1026.04        955.82        39.19 o                         
   4   6  33        347.52        358.82        40.95 o                         
   6   6  33         33.63         29.93         8.90 o                         
  -5   7  33         24.57         18.87         9.83 o                         
  -3   7  33         14.71         21.92         9.95 o                         
  -1   7  33       2899.45       3017.32        75.20 o                         
   1   7  33       2899.22       2825.91        48.98 o                         
   3   7  33         14.73         31.28         9.71 o                         
   5   7  33         24.57         23.29        11.79 o                         
  -4   8  33         89.34         62.97        12.61 o                         
  -2   8  33          7.59         52.67         9.13 o                         
   0   8  33        214.65        218.33        15.15 o                         
   2   8  33          7.60         44.69         9.59 o                         
   4   8  33         89.29         55.01        10.91 o                         
   6   8  33          9.68         36.99        14.23 o                         
  -5   9  33        121.48        111.51        10.66 o                         
  -3   9  33        595.76        503.73        23.34 o                         
  -1   9  33        268.32        294.38        14.61 o                         
   1   9  33        268.26        262.48        12.76 o                         
   3   9  33        595.64        526.85        17.95 o                         
   5   9  33        121.46        100.26        12.68 o                         
  -4  10  33         14.43         30.60         9.51 o                         
  -2  10  33        275.84        266.00        13.61 o                         
   0  10  33          0.25          4.46        10.32 o                         
   2  10  33        275.75        260.89        11.71 o                         
   4  10  33         14.45         19.32        10.85 o                         
  -3  11  33        204.23        196.62        11.29 o                         
  -1  11  33        369.34        354.31        15.62 o                         
   1  11  33        369.33        347.44        17.63 o                         
   3  11  33        204.36        199.12        12.04 o                         
  -4  12  33        352.40        297.22        23.95 o                         
  -2  12  33         57.23         60.28        10.15 o                         
   0  12  33        543.70        494.35        15.57 o                         
   2  12  33         57.24         53.94         9.34 o                         
   4  12  33        352.38        300.30        16.29 o                         
  -3  13  33          5.15         27.26         7.76 o                         
  -1  13  33        227.21        216.26        14.13 o                         
   1  13  33        227.13        219.16        10.96 o                         
   3  13  33          5.15         29.28         8.36 o                         
  -2  14  33         48.14         61.71         7.79 o                         
   0  14  33         37.24         39.62         7.93 o                         
   2  14  33         48.19         58.73         7.33 o                         
  -1  15  33          8.95         14.14        14.18 o                         
   1  15  33          8.95          5.33         9.20 o                         
   0   0  34       7453.23       8311.70       137.79 o                         
   2   0  34       1673.53       1545.96        28.97 o                         
   4   0  34        407.84        397.09        26.15 o                         
   6   0  34        306.56        363.32        20.80 o                         
  -7   1  34         13.32         54.44         6.87 o                         
  -5   1  34        206.31        213.51        13.19 o                         
  -3   1  34        955.13        980.01        28.26 o                         
  -1   1  34        369.53        411.11        55.39 o                         
   1   1  34        369.62        277.45        14.45 o                         
   3   1  34        954.85        951.05        27.73 o                         
   5   1  34        206.44        165.32        12.02 o                         
   7   1  34         13.30         61.34         8.01 o                         
  -6   2  34        177.38        181.61        14.98 o                         
  -4   2  34        766.53        930.67        72.60 o                         
  -2   2  34       1812.09       1785.93        90.47 o                         
   0   2  34       1139.12       1149.18        26.47 o                         
   2   2  34       1811.88       1839.17        77.70 o                         
   4   2  34        766.34        788.33        34.27 o                         
   6   2  34        177.43        167.38        18.28 o                         
  -5   3  34        441.14        520.07        76.77 o                         
  -3   3  34       1361.76       1041.30        30.09 o                         
  -1   3  34        237.29        216.68        16.25 o                         
   1   3  34        237.07        266.63        18.99 o                         
   3   3  34       1361.33       1602.09        41.26 o                         
   5   3  34        441.01        570.16       109.73 o                         
   7   3  34         26.36         46.14        13.30 o                         
  -6   4  34         14.90         63.88         8.45 o                         
  -4   4  34       1850.95       1613.57        31.87 o                         
  -2   4  34       1634.83       1590.91        28.67 o                         
   0   4  34       4766.71       4810.93        93.27 o                         
   2   4  34       1634.46       1689.01        26.20 o                         
   4   4  34       1851.19       1562.81        68.90 o                         
   6   4  34         14.89         26.80         9.64 o                         
  -5   5  34        272.30        208.98        21.33 o                         
  -3   5  34        382.43        384.22        17.26 o                         
  -1   5  34        303.62        322.41        74.94 o                         
   1   5  34        303.49        310.67        22.82 o                         
   3   5  34        382.24        443.84        20.05 o                         
   5   5  34        272.37        224.81        18.75 o                         
  -6   6  34          1.71         20.31        10.80 o                         
  -4   6  34         59.07        103.87        12.35 o                         
  -2   6  34        359.35        363.94        17.50 o                         
   0   6  34          3.17         19.20        10.99 o                         
   2   6  34        359.37        431.18        28.50 o                         
   4   6  34         59.09        121.14        12.27 o                         
   6   6  34          1.71         20.02         8.48 o                         
  -5   7  34        145.38        144.00        12.51 o                         
  -3   7  34        312.04        235.89        14.72 o                         
  -1   7  34       1868.77       1830.11        54.08 o                         
   1   7  34       1869.20       1984.00        35.74 o                         
   3   7  34        312.13        304.27        29.80 o                         
   5   7  34        145.44        135.85        11.80 o                         
  -4   8  34        282.85        257.08        15.70 o                         
  -2   8  34       1851.15       1705.20        82.85 o                         
   0   8  34       2525.10       2686.73        48.95 o                         
   2   8  34       1851.32       1666.06        43.82 o                         
   4   8  34        282.96        228.65        12.12 o                         
   6   8  34         57.20         53.12        14.00 o                         
  -5   9  34         63.48         62.25         9.71 o                         
  -3   9  34        163.94        171.28        13.31 o                         
  -1   9  34        540.65        443.77        12.19 o                         
   1   9  34        540.53        463.83        13.04 o                         
   3   9  34        164.02        180.04        18.19 o                         
   5   9  34         63.46         58.20        11.74 o                         
  -4  10  34        142.54        138.53        10.90 o                         
  -2  10  34        692.23        646.78        19.58 o                         
   0  10  34         84.08         90.28        11.99 o                         
   2  10  34        692.09        586.66        23.09 o                         
   4  10  34        142.57        121.65        12.47 o                         
  -3  11  34         68.93         82.98         9.79 o                         
  -1  11  34         59.41         55.96        11.13 o                         
   1  11  34         59.41         60.25        13.16 o                         
   3  11  34         68.93         76.49        10.16 o                         
  -4  12  34        673.34        592.02        30.14 o                         
  -2  12  34         89.79        104.37        10.62 o                         
   0  12  34         61.81         61.31        10.21 o                         
   2  12  34         89.77         98.10         9.59 o                         
   4  12  34        673.32        565.69        19.99 o                         
  -3  13  34         96.85         88.67         9.06 o                         
  -1  13  34         10.13          7.79         9.47 o                         
   1  13  34         10.14         12.69         8.18 o                         
   3  13  34         96.83         83.37         8.62 o                         
  -2  14  34        245.95        258.50        13.33 o                         
   0  14  34        108.83        107.12         8.07 o                         
   2  14  34        245.90        216.33         8.96 o                         
   2   0  35       1060.94        991.52        23.44 o                         
   4   0  35       1431.42       1453.48        21.00 o                         
   6   0  35          0.00         15.01         9.65 o                         
  -7   1  35        350.22        359.43        14.58 o                         
  -5   1  35        580.73        516.90        16.79 o                         
  -3   1  35       2092.17       2024.94        94.90 o                         
  -1   1  35       4002.02       3922.56       269.51 o                         
   1   1  35       4002.81       4165.75       218.48 o                         
   3   1  35       2092.27       2010.25       102.11 o                         
   5   1  35        580.67        486.39        14.67 o                         
   7   1  35        350.27        229.45        21.32 o                         
  -6   2  35        776.02        848.99        30.61 o                         
  -4   2  35       1521.68       1483.03        43.01 o                         
  -2   2  35        843.05        697.40        60.49 o                         
   0   2  35      13010.65      13602.11       149.43 o                         
   2   2  35        843.25        756.53        39.31 o                         
   4   2  35       1521.56       1396.14        21.01 o                         
   6   2  35        775.99        667.95        26.29 o                         
  -5   3  35       1355.50       1256.60        25.82 o                         
  -3   3  35        108.45        208.06        17.24 o                         
  -1   3  35        158.07        211.72        29.75 o                         
   1   3  35        158.03        189.01        21.44 o                         
   3   3  35        108.47        112.60        17.23 o                         
   5   3  35       1355.53       1287.31        76.13 o                         
  -6   4  35         27.98         44.79         8.09 o                         
  -4   4  35         25.27        265.00        31.09 o                         
  -2   4  35       3047.19       3021.03        55.07 o                         
   0   4  35          8.17         36.85        14.97 o                         
   2   4  35       3047.65       3159.94        38.45 o                         
   4   4  35         25.23        231.73        18.85 o                         
   6   4  35         27.97         42.96         9.63 o                         
  -5   5  35         73.71         98.63        18.65 o                         
  -3   5  35        433.69        410.40        43.04 o                         
  -1   5  35        373.97        406.75        27.98 o                         
   1   5  35        374.04        399.49        19.44 o                         
   3   5  35        433.59        455.84        56.87 o                         
   5   5  35         73.72        101.35         9.49 o                         
  -6   6  35         28.32         23.89        10.53 o                         
  -4   6  35        929.29        851.15        54.96 o                         
  -2   6  35        774.25        871.35        61.54 o                         
   0   6  35          2.99         14.78        11.13 o                         
   2   6  35        774.17        719.52        35.12 o                         
   4   6  35        929.20        810.16        39.61 o                         
   6   6  35         28.30         23.95        10.84 o                         
  -5   7  35        115.67        122.33        16.43 o                         
  -3   7  35        133.39        154.44        21.21 o                         
  -1   7  35        634.95        556.65        89.65 o                         
   1   7  35        634.87        409.07        20.22 o                         
   3   7  35        133.35        147.98        15.43 o                         
   5   7  35        115.67         89.66        11.07 o                         
  -4   8  35        811.24        850.45        26.51 o                         
  -2   8  35        614.58        582.28        38.82 o                         
   0   8  35       4259.71       4278.13        44.91 o                         
   2   8  35        614.22        615.73        40.01 o                         
   4   8  35        811.09        783.39        19.13 o                         
  -5   9  35        158.03        142.49        10.52 o                         
  -3   9  35          6.02         23.14        10.85 o                         
  -1   9  35        288.39        343.56        10.68 o                         
   1   9  35        288.37        335.87        11.37 o                         
   3   9  35          6.00         30.57        10.30 o                         
   5   9  35        157.98        172.65        16.83 o                         
  -4  10  35        410.54        389.13        14.02 o                         
  -2  10  35        505.12        414.92        20.79 o                         
   0  10  35        117.20        115.93        12.80 o                         
   2  10  35        505.17        424.10        12.62 o                         
   4  10  35        410.68        363.75        15.83 o                         
  -3  11  35        121.04        107.37         9.89 o                         
  -1  11  35         85.94         82.31        11.55 o                         
   1  11  35         85.92         79.96        15.00 o                         
   3  11  35        120.99        109.09         9.49 o                         
  -4  12  35         30.36         63.92        17.19 o                         
  -2  12  35        278.59        245.84        13.75 o                         
   0  12  35          3.61         12.91         9.35 o                         
   2  12  35        278.61        253.14        11.22 o                         
   4  12  35         30.38         55.64        11.10 o                         
  -3  13  35         89.66         81.97         7.68 o                         
  -1  13  35         25.72         27.04        11.53 o                         
   1  13  35         25.74         28.79         8.14 o                         
   3  13  35         89.63         77.91         8.41 o                         
  -2  14  35         72.46         73.92         8.86 o                         
   0  14  35         55.81         49.40         7.26 o                         
   2  14  35         72.39         82.59        11.96 o                         
   0   0  36         35.79         83.44        15.57 o                         
   2   0  36       3546.76       3342.88        47.61 o                         
   4   0  36       1843.18       1789.01        32.21 o                         
   6   0  36         57.09         55.04        10.05 o                         
  -7   1  36         38.00         45.70        12.51 o                         
  -5   1  36        119.60        156.78        13.60 o                         
  -3   1  36        526.16        505.58        49.37 o                         
  -1   1  36        658.89        659.46        25.08 o                         
   1   1  36        658.63        653.63        20.88 o                         
   3   1  36        526.33        686.96        24.55 o                         
   5   1  36        119.53        127.97        10.38 o                         
   7   1  36         38.00         23.85        11.24 o                         
  -6   2  36        222.06        190.54        12.82 o                         
  -4   2  36        312.80        452.07        66.63 o                         
  -2   2  36        800.17        707.34        33.05 o                         
   0   2  36       2219.22       1857.02        38.58 o                         
   2   2  36        799.99        661.12        24.96 o                         
   4   2  36        312.81        448.44        56.42 o                         
   6   2  36        222.02        348.67        28.37 o                         
  -5   3  36        196.91        253.58        34.48 o                         
  -3   3  36       2574.22       2374.20        51.05 o                         
  -1   3  36        421.94        413.34        30.09 o                         
   1   3  36        421.96        502.70        42.73 o                         
   3   3  36       2574.21       2742.98        56.98 o                         
   5   3  36        196.93        254.67        15.37 o                         
  -6   4  36        389.15        297.77        14.23 o                         
  -4   4  36       2494.00       2189.70        29.21 o                         
  -2   4  36        106.46        125.34        11.79 o                         
   0   4  36        243.12        285.10        22.10 o                         
   2   4  36        106.50        123.13        11.41 o                         
   4   4  36       2493.57       2207.24        47.03 o                         
   6   4  36        389.21        429.44        20.57 o                         
  -5   5  36         31.69         52.27        14.71 o                         
  -3   5  36       1177.12       1231.61        57.89 o                         
  -1   5  36       1853.22       1834.21       151.75 o                         
   1   5  36       1853.26       1898.58        66.28 o                         
   3   5  36       1177.10       1132.85        35.40 o                         
   5   5  36         31.73         44.57        12.47 o                         
  -6   6  36        196.58        133.10        12.26 o                         
  -4   6  36        150.04        117.91        20.09 o                         
  -2   6  36        510.90        493.00        19.70 o                         
   0   6  36        878.18        937.14        29.06 o                         
   2   6  36        511.10        558.30        32.21 o                         
   4   6  36        150.11        220.53        43.09 o                         
   6   6  36        196.58        164.67        26.91 o                         
  -5   7  36         61.60         59.73        10.79 o                         
  -3   7  36        200.66        171.09        21.26 o                         
  -1   7  36       1849.37       1998.50        74.57 o                         
   1   7  36       1849.52       1952.13        53.60 o                         
   3   7  36        200.69        182.27        14.64 o                         
   5   7  36         61.62         68.86        10.49 o                         
  -4   8  36        119.14        127.57        12.14 o                         
  -2   8  36        488.49        441.09        33.75 o                         
   0   8  36       3932.22       3793.91        41.53 o                         
   2   8  36        488.47        441.51        14.98 o                         
   4   8  36        119.13        114.64        11.38 o                         
  -5   9  36         92.34         70.29         9.16 o                         
  -3   9  36        290.18        276.95        16.84 o                         
  -1   9  36       2128.59       1864.68        28.51 o                         
   1   9  36       2128.73       1829.43        25.04 o                         
   3   9  36        290.23        292.63        15.37 o                         
   5   9  36         92.35         79.06        14.41 o                         
  -4  10  36        111.97        116.70         8.56 o                         
  -2  10  36        712.00        632.05        34.79 o                         
   0  10  36       1757.23       1758.68        30.72 o                         
   2  10  36        712.06        641.10        31.36 o                         
   4  10  36        111.97        113.81        11.90 o                         
  -3  11  36         72.58         57.59         9.09 o                         
  -1  11  36        177.66        226.39        18.68 o                         
   1  11  36        177.69        185.79        16.74 o                         
   3  11  36         72.55         53.81         8.68 o                         
  -4  12  36         10.80         16.76        14.34 o                         
  -2  12  36        358.18        407.86        34.37 o                         
   0  12  36         53.01         49.95         9.75 o                         
   2  12  36        358.12        432.10        22.02 o                         
   4  12  36         10.81         16.37        13.60 o                         
  -3  13  36        114.14         74.26         9.34 o                         
  -1  13  36         11.60         19.29        11.18 o                         
   1  13  36         11.59         11.87         7.23 o                         
   3  13  36        114.11        100.40        12.44 o                         
  -2  14  36        110.26        116.42        10.71 o                         
   0  14  36         40.99         27.85         7.71 o                         
   2  14  36        110.27        104.23        15.01 o                         
   2   0  37        353.39        344.39        19.87 o                         
   4   0  37        953.03       1048.68        48.32 o                         
   6   0  37         81.22        172.00        11.74 o                         
  -5   1  37        626.43        650.51        22.55 o                         
  -3   1  37        592.16        739.01        25.73 o                         
  -1   1  37       1623.57       1674.53        96.16 o                         
   1   1  37       1622.81       1443.60        36.33 o                         
   3   1  37        592.13        501.43        22.11 o                         
   5   1  37        626.37        562.95        16.07 o                         
  -6   2  37         38.09         44.61         8.90 o                         
  -4   2  37       2056.57       1866.40        26.52 o                         
  -2   2  37        801.11        864.90        36.17 o                         
   0   2  37       1725.44       1967.92        36.92 o                         
   2   2  37        801.27        868.00        28.25 o                         
   4   2  37       2056.54       1839.07        33.10 o                         
   6   2  37         38.14         50.51        11.19 o                         
  -5   3  37         94.72        163.01        35.48 o                         
  -3   3  37       1181.22       1091.96        36.76 o                         
  -1   3  37       3638.27       3721.96        71.64 o                         
   1   3  37       3637.70       3733.45        60.25 o                         
   3   3  37       1181.13       1218.94        37.04 o                         
   5   3  37         94.65        179.52        20.74 o                         
  -6   4  37         57.89         65.50         8.49 o                         
  -4   4  37         24.58        115.21        17.97 o                         
  -2   4  37       1849.46       1794.71        44.23 o                         
   0   4  37          0.15         19.80        14.77 o                         
   2   4  37       1849.99       1666.32        37.72 o                         
   4   4  37         24.58        107.33        10.62 o                         
   6   4  37         57.88         58.41         9.31 o                         
  -5   5  37        311.07        276.95        22.19 o                         
  -3   5  37        182.58        271.92        34.61 o                         
  -1   5  37       2070.31       2009.11        59.42 o                         
   1   5  37       2071.11       1962.42        35.29 o                         
   3   5  37        182.50        311.75        60.15 o                         
   5   5  37        311.07        299.71        32.86 o                         
  -6   6  37         43.55         74.38        10.72 o                         
  -4   6  37        230.32        200.61        23.05 o                         
  -2   6  37       1246.66       1225.99        74.25 o                         
   0   6  37       2031.35       1839.49        40.51 o                         
   2   6  37       1246.46       1190.12        34.82 o                         
   4   6  37        230.29        203.11        34.18 o                         
   6   6  37         43.60         61.33         8.31 o                         
  -5   7  37         19.12         46.02        10.46 o                         
  -3   7  37        615.72        595.96        25.06 o                         
  -1   7  37       4910.35       4703.89        64.05 o                         
   1   7  37       4909.98       4745.94       102.56 o                         
   3   7  37        615.61        660.91        55.87 o                         
   5   7  37         19.13         39.89         9.87 o                         
  -4   8  37        146.56        150.14        12.55 o                         
  -2   8  37        801.86        660.61        19.72 o                         
   0   8  37        538.00        493.31        23.84 o                         
   2   8  37        801.86        682.18        27.76 o                         
   4   8  37        146.49        167.38        15.70 o                         
  -5   9  37         41.19         33.27         8.41 o                         
  -3   9  37        791.63        707.43        38.26 o                         
  -1   9  37       1794.91       1709.02        53.23 o                         
   1   9  37       1794.79       1666.97        56.55 o                         
   3   9  37        791.56        692.01        51.14 o                         
   5   9  37         41.18         43.82         9.04 o                         
  -4  10  37        316.77        315.82        15.93 o                         
  -2  10  37        125.11        129.67        10.40 o                         
   0  10  37        184.24        203.28        13.98 o                         
   2  10  37        125.09        139.90         9.64 o                         
   4  10  37        316.75        312.95        12.63 o                         
  -3  11  37        227.71        220.20        12.01 o                         
  -1  11  37        420.19        375.80        12.81 o                         
   1  11  37        420.28        336.62        19.02 o                         
   3  11  37        227.85        203.56        10.17 o                         
  -2  12  37         87.40         89.81        10.10 o                         
   0  12  37          8.82         13.18         9.02 o                         
   2  12  37         87.38         82.79        10.32 o                         
  -3  13  37         38.13         29.80        10.55 o                         
  -1  13  37         18.37         30.39        11.18 o                         
   1  13  37         18.33         32.12         7.34 o                         
   3  13  37         38.14         39.62        15.73 o                         
   0  14  37         33.44         24.54         7.94 o                         
   0   0  38        128.87        114.16        16.99 o                         
   2   0  38       2241.61       2202.99        42.81 o                         
   4   0  38        200.18        283.33        12.66 o                         
   6   0  38         65.11         81.82        18.05 o                         
  -5   1  38        572.60        433.28        16.92 o                         
  -3   1  38       2445.46       2365.70        53.58 o                         
  -1   1  38       1179.02       1196.48       101.72 o                         
   1   1  38       1179.40       1293.46        99.90 o                         
   3   1  38       2445.28       2274.06        56.86 o                         
   5   1  38        572.34        745.70        80.86 o                         
  -6   2  38        185.39        148.10        10.14 o                         
  -4   2  38         63.17        119.73        10.33 o                         
  -2   2  38       3778.89       3610.47        58.41 o                         
   0   2  38         40.43         39.14        10.67 o                         
   2   2  38       3779.40       3449.14        54.77 o                         
   4   2  38         63.10        111.95        10.25 o                         
   6   2  38        185.43        139.22        12.37 o                         
  -5   3  38        828.80        810.17        33.90 o                         
  -3   3  38        813.93       1613.07        49.92 o                         
  -1   3  38       1572.53       1713.01        95.69 o                         
   1   3  38       1572.37       1642.95        42.81 o                         
   3   3  38        813.67        791.42        37.78 o                         
   5   3  38        828.73        815.73        50.09 o                         
  -6   4  38        211.60        280.33        12.60 o                         
  -4   4  38        214.24        205.29        23.23 o                         
  -2   4  38       3022.48       2549.97        89.63 o                         
   0   4  38        445.04        511.53        22.90 o                         
   2   4  38       3022.53       2809.58        49.46 o                         
   4   4  38        214.34        202.78        11.88 o                         
   6   4  38        211.58        144.90        11.99 o                         
  -5   5  38        154.55        232.48        42.52 o                         
  -3   5  38        731.31        646.82        20.23 o                         
  -1   5  38         72.46        112.99        22.12 o                         
   1   5  38         72.42        116.51        12.66 o                         
   3   5  38        731.24        690.88        60.73 o                         
   5   5  38        154.51        218.62        18.49 o                         
  -6   6  38         25.55         28.28         9.55 o                         
  -4   6  38        275.23        231.18        19.39 o                         
  -2   6  38         52.35         53.25         9.00 o                         
   0   6  38       2192.58       2270.01        44.34 o                         
   2   6  38         52.32         68.26        10.39 o                         
   4   6  38        275.23        201.79        13.87 o                         
   6   6  38         25.55         42.06         9.15 o                         
  -5   7  38        386.32        305.50        14.06 o                         
  -3   7  38        703.97        761.42        49.79 o                         
  -1   7  38       4455.15       4082.13        71.73 o                         
   1   7  38       4455.96       4075.27        40.65 o                         
   3   7  38        704.26        730.79        61.04 o                         
   5   7  38        386.31        328.44        16.98 o                         
  -4   8  38        243.44        242.70        16.76 o                         
  -2   8  38         15.53         48.19        11.82 o                         
   0   8  38       7187.95       6469.16        77.33 o                         
   2   8  38         15.53         46.21        10.77 o                         
   4   8  38        243.47        228.48        18.80 o                         
  -5   9  38        154.14        144.97         9.66 o                         
  -3   9  38        483.29        453.27        19.46 o                         
  -1   9  38       1205.91       1298.11        32.16 o                         
   1   9  38       1205.83       1256.94        20.58 o                         
   3   9  38        483.24        451.94        23.78 o                         
   5   9  38        154.17        154.80        10.15 o                         
  -4  10  38         27.55         49.99         7.44 o                         
  -2  10  38        639.43        603.13        24.58 o                         
   0  10  38         61.46         86.65        11.62 o                         
   2  10  38        639.29        596.55        15.70 o                         
   4  10  38         27.55         72.28        12.13 o                         
  -3  11  38        313.90        299.63        19.64 o                         
  -1  11  38        721.12        699.95        17.27 o                         
   1  11  38        721.00        705.09        23.94 o                         
   3  11  38        313.89        336.21        13.78 o                         
  -2  12  38         59.10         78.60         9.67 o                         
   0  12  38         68.66         83.54         9.88 o                         
   2  12  38         59.08         59.63         8.84 o                         
  -1  13  38        369.63        375.08        15.32 o                         
   1  13  38        369.50        384.19        10.55 o                         
   0  14  38         32.19         22.34         7.59 o                         
   2   0  39       3417.20       3300.60        60.88 o                         
   4   0  39         23.70         41.01        10.18 o                         
   6   0  39         14.43         26.47        10.10 o                         
  -5   1  39        164.41        135.75        12.39 o                         
  -3   1  39        761.78       1163.83        46.91 o                         
  -1   1  39        410.08        481.80        28.48 o                         
   1   1  39        410.14        545.24        38.23 o                         
   3   1  39        761.81        592.51        24.45 o                         
   5   1  39        164.44        150.79        12.13 o                         
  -6   2  39         36.79         96.60        11.41 o                         
  -4   2  39         77.09         77.65        11.10 o                         
  -2   2  39        436.62        525.38        26.88 o                         
   0   2  39        846.85        942.40        25.68 o                         
   2   2  39        436.45        496.82        20.45 o                         
   4   2  39         77.02         86.43        13.93 o                         
   6   2  39         36.78         29.25        12.18 o                         
  -5   3  39        161.20        214.13        12.88 o                         
  -3   3  39       5256.12       4897.92       196.82 o                         
  -1   3  39       1021.67        835.15        31.65 o                         
   1   3  39       1021.53        802.76        30.89 o                         
   3   3  39       5256.19       5154.73       124.58 o                         
   5   3  39        161.16        209.58        11.51 o                         
  -6   4  39        193.67        168.55         9.48 o                         
  -4   4  39        565.84        612.77        57.87 o                         
  -2   4  39        561.24        634.29        27.87 o                         
   0   4  39        290.37        237.34        18.47 o                         
   2   4  39        561.47        754.25        37.64 o                         
   4   4  39        565.74        584.06        58.36 o                         
   6   4  39        193.68        191.28        10.67 o                         
  -5   5  39        238.83        247.79        61.21 o                         
  -3   5  39        111.07        164.14        18.24 o                         
  -1   5  39        795.57        736.52        29.66 o                         
   1   5  39        795.72        736.85        22.14 o                         
   3   5  39        111.04        145.54        17.29 o                         
   5   5  39        238.89        252.21        40.74 o                         
  -6   6  39        123.98        110.38        18.14 o                         
  -4   6  39        176.65        245.73        16.38 o                         
  -2   6  39        282.44        290.26        11.97 o                         
   0   6  39          6.73         65.25        17.59 o                         
   2   6  39        282.52        329.28        13.57 o                         
   4   6  39        176.68        200.34        13.61 o                         
   6   6  39        124.00         79.90        18.25 o                         
  -5   7  39        114.65        140.54        11.53 o                         
  -3   7  39         18.69         61.02        12.87 o                         
  -1   7  39         79.33        112.17        10.28 o                         
   1   7  39         79.33        127.38         9.11 o                         
   3   7  39         18.65         49.55        11.38 o                         
   5   7  39        114.64        117.14        21.39 o                         
  -4   8  39         27.85         26.21         8.95 o                         
  -2   8  39       1140.67       1124.58        43.03 o                         
   0   8  39        334.71        342.14        17.32 o                         
   2   8  39       1140.48       1138.64        22.52 o                         
   4   8  39         27.84         25.97         9.58 o                         
  -5   9  39        116.47         73.43         8.27 o                         
  -3   9  39         85.89        112.54        11.80 o                         
  -1   9  39       1130.70       1002.83        88.39 o                         
   1   9  39       1130.81       1041.99        47.30 o                         
   3   9  39         85.88        119.89        10.99 o                         
   5   9  39        116.49         83.25         7.85 o                         
  -4  10  39         80.45         82.21         8.06 o                         
  -2  10  39        768.36        653.14        16.82 o                         
   0  10  39       3853.99       3655.67        46.37 o                         
   2  10  39        768.54        625.08        16.67 o                         
   4  10  39         80.48         81.86         9.10 o                         
  -3  11  39        239.79        245.40        23.54 o                         
  -1  11  39         52.62         60.13        10.68 o                         
   1  11  39         52.62         63.96        11.12 o                         
   3  11  39        239.83        194.95        17.34 o                         
  -2  12  39        100.45         78.16        13.77 o                         
   0  12  39         79.10         58.68         9.44 o                         
   2  12  39        100.45         85.91        10.41 o                         
  -1  13  39         17.75         37.26        10.63 o                         
   1  13  39         17.76         32.48         6.84 o                         
   0  14  39         10.86         10.07         7.09 o                         
   0   0  40       3603.78       3636.68        63.26 o                         
   2   0  40       1207.05       1421.76        34.32 o                         
   4   0  40        837.85        894.30        25.94 o                         
   6   0  40        214.53        254.95        13.86 o                         
  -5   1  40        265.78        316.09        14.83 o                         
  -3   1  40       3608.42       3457.89       130.41 o                         
  -1   1  40        407.83        407.28        22.01 o                         
   1   1  40        407.75        468.96        21.74 o                         
   3   1  40       3608.94       3986.82        67.19 o                         
   5   1  40        265.76        212.46        12.85 o                         
  -6   2  40        142.86        103.14         8.70 o                         
  -4   2  40       1252.88       1305.17       163.30 o                         
  -2   2  40        996.37       1086.70        68.71 o                         
   0   2  40        977.85        953.56        26.30 o                         
   2   2  40        996.40        890.14        26.38 o                         
   4   2  40       1252.27       1321.32       162.74 o                         
   6   2  40        142.84        131.52        10.46 o                         
  -5   3  40        223.56        220.78        23.98 o                         
  -3   3  40       1906.12       2026.84       190.01 o                         
  -1   3  40        688.92        631.12        32.04 o                         
   1   3  40        688.96        662.58        29.56 o                         
   3   3  40       1906.38       1699.28       143.80 o                         
   5   3  40        223.59        230.70        41.11 o                         
  -6   4  40        267.49        249.06        10.83 o                         
  -4   4  40        561.71        486.56        15.09 o                         
  -2   4  40       1281.73       1437.47        84.03 o                         
   0   4  40       2973.74       2907.54        57.40 o                         
   2   4  40       1282.08       1360.25        44.64 o                         
   4   4  40        561.82        518.84        15.35 o                         
   6   4  40        267.51        245.69        11.02 o                         
  -5   5  40        143.28        159.01        15.70 o                         
  -3   5  40        261.84        211.40        13.32 o                         
  -1   5  40         13.89         39.53        15.75 o                         
   1   5  40         13.90         34.99        11.63 o                         
   3   5  40        261.83        220.51        29.73 o                         
   5   5  40        143.33        173.87        10.30 o                         
  -6   6  40         81.52         48.97        15.60 o                         
  -4   6  40         61.72         74.08        12.45 o                         
  -2   6  40        325.07        290.35        12.18 o                         
   0   6  40       4353.15       4163.40        75.19 o                         
   2   6  40        325.17        258.78        13.80 o                         
   4   6  40         61.73         57.43        12.56 o                         
   6   6  40         81.53         92.00        15.73 o                         
  -5   7  40         57.82         43.32         9.78 o                         
  -3   7  40        882.31        834.08        23.77 o                         
  -1   7  40         21.73         28.48         8.95 o                         
   1   7  40         21.72         28.06         7.92 o                         
   3   7  40        882.35        819.76        26.65 o                         
   5   7  40         57.81         60.46         8.87 o                         
  -4   8  40        159.10        147.79        14.55 o                         
  -2   8  40       1602.22       1576.90        62.79 o                         
   0   8  40          9.53         34.51         8.71 o                         
   2   8  40       1602.45       1584.52        54.63 o                         
   4   8  40        159.15        150.26        12.31 o                         
  -5   9  40         25.88         14.35         8.44 o                         
  -3   9  40        213.01        203.26        12.79 o                         
  -1   9  40       1262.46       1320.28        32.80 o                         
   1   9  40       1261.97       1126.62        29.42 o                         
   3   9  40        213.00        212.52        16.67 o                         
   5   9  40         25.86         18.87         8.29 o                         
  -4  10  40         26.27         23.05         9.11 o                         
  -2  10  40        732.81        729.83        26.26 o                         
   0  10  40       1278.16       1316.54        28.33 o                         
   2  10  40        732.80        729.11        42.75 o                         
   4  10  40         26.27         29.53         8.33 o                         
  -3  11  40         55.86        100.02        14.49 o                         
  -1  11  40         28.75         31.90        11.81 o                         
   1  11  40         28.75         31.13        10.38 o                         
   3  11  40         55.85        126.62        15.83 o                         
  -2  12  40        299.74        358.28        31.41 o                         
   0  12  40         11.82         12.72         9.07 o                         
   2  12  40        299.67        293.37        14.57 o                         
  -1  13  40         33.13         37.11        10.35 o                         
   1  13  40         33.17         36.33         6.66 o                         
   0  14  40          2.35         16.82         8.76 o                         
   2   0  41         62.87        188.31        18.15 o                         
   4   0  41        954.91        934.57        27.21 o                         
   6   0  41        413.36        350.50        14.93 o                         
  -5   1  41         94.12        197.44        14.92 o                         
  -3   1  41        730.66        824.87        52.95 o                         
  -1   1  41       1008.78        905.48        31.03 o                         
   1   1  41       1008.86        855.11        25.55 o                         
   3   1  41        730.65        569.80        22.41 o                         
   5   1  41         94.13        134.76        28.85 o                         
  -6   2  41        180.63        197.68        10.90 o                         
  -4   2  41       2243.94       2196.45        51.40 o                         
  -2   2  41       3020.47       3012.96       214.67 o                         
   0   2  41        711.71        719.72        23.48 o                         
   2   2  41       3020.33       3608.70        71.44 o                         
   4   2  41       2243.94       2108.27        42.40 o                         
   6   2  41        180.71        121.60        11.66 o                         
  -5   3  41        240.54        215.02        17.18 o                         
  -3   3  41       1716.41       1727.49        88.46 o                         
  -1   3  41       1190.05       1263.82        37.46 o                         
   1   3  41       1189.93       1278.14        31.40 o                         
   3   3  41       1716.41       2010.41       129.78 o                         
   5   3  41        240.56        213.10        11.15 o                         
  -6   4  41        111.50        107.10         8.61 o                         
  -4   4  41        499.35        552.11        34.64 o                         
  -2   4  41       3328.98       2735.69        52.25 o                         
   0   4  41       2162.54       1931.44        45.45 o                         
   2   4  41       3328.68       2814.07        71.94 o                         
   4   4  41        499.36        526.86        15.43 o                         
   6   4  41        111.46        118.42         9.33 o                         
  -5   5  41          1.48         13.15        14.96 o                         
  -3   5  41        185.11        188.37        13.65 o                         
  -1   5  41       2210.88       2040.74       109.32 o                         
   1   5  41       2210.99       2230.72        39.44 o                         
   3   5  41        185.09        239.33        19.08 o                         
   5   5  41          1.48          7.35         7.42 o                         
  -6   6  41        134.59        103.61        16.51 o                         
  -4   6  41         84.42         95.36        11.57 o                         
  -2   6  41        569.36        499.97        14.37 o                         
   0   6  41        620.87        685.31        23.81 o                         
   2   6  41        569.29        505.77        15.39 o                         
   4   6  41         84.42        100.10        15.26 o                         
   6   6  41        134.65        118.20        15.46 o                         
  -5   7  41         30.93         22.80         8.87 o                         
  -3   7  41        768.16        686.14        36.48 o                         
  -1   7  41         44.01         46.97        10.22 o                         
   1   7  41         44.00         54.45         9.17 o                         
   3   7  41        767.94        726.68        20.77 o                         
   5   7  41         30.93         39.89        17.57 o                         
  -4   8  41        125.55        140.69        16.99 o                         
  -2   8  41        102.08        112.52        12.68 o                         
   0   8  41          2.68         17.17        10.54 o                         
   2   8  41        102.12        117.92        13.07 o                         
   4   8  41        125.63        137.85        14.44 o                         
  -5   9  41         44.95         47.18        10.97 o                         
  -3   9  41         72.81         82.20        10.02 o                         
  -1   9  41        261.43        265.67        18.13 o                         
   1   9  41        261.30        236.07        13.60 o                         
   3   9  41         72.81         94.56        11.34 o                         
   5   9  41         44.97         33.27        15.11 o                         
  -4  10  41        124.09        110.51        16.80 o                         
  -2  10  41         41.33         58.39         9.70 o                         
   0  10  41        693.75        681.25        23.30 o                         
   2  10  41         41.31         58.20        13.05 o                         
   4  10  41        124.09         80.84         9.43 o                         
  -3  11  41        369.31        324.19        11.92 o                         
  -1  11  41        589.41        589.39        36.30 o                         
   1  11  41        589.60        555.79        17.76 o                         
   3  11  41        369.40        309.21        18.65 o                         
  -2  12  41         20.44         29.07         7.74 o                         
   0  12  41          8.16         13.12         8.89 o                         
   2  12  41         20.44         29.50         8.22 o                         
  -1  13  41         17.25         19.53         9.46 o                         
   1  13  41         17.26         20.80         8.27 o                         
   0  14  41        483.56        419.00        23.71 o                         
   0   0  42       1344.69       1523.29        38.20 o                         
   2   0  42         88.95        198.10        16.24 o                         
   4   0  42       4159.57       3912.17        56.33 o                         
   6   0  42         97.68        138.52        13.51 o                         
  -5   1  42        547.59        547.05        22.23 o                         
  -3   1  42        155.02        221.28        25.67 o                         
  -1   1  42        306.67        289.60        37.29 o                         
   1   1  42        306.74        339.33        44.72 o                         
   3   1  42        155.09        128.04        10.16 o                         
   5   1  42        547.51        513.56        16.18 o                         
  -6   2  42         76.90         86.76         9.80 o                         
  -4   2  42        366.12        460.59        14.52 o                         
  -2   2  42       2328.52       2381.08        69.06 o                         
   0   2  42        120.68        126.20        13.78 o                         
   2   2  42       2328.73       2267.41        39.92 o                         
   4   2  42        366.19        500.36        63.31 o                         
   6   2  42         76.91         81.90        10.10 o                         
  -5   3  42         79.36         65.15         9.54 o                         
  -3   3  42        314.14        411.39        28.12 o                         
  -1   3  42       1122.80       1107.94        39.87 o                         
   1   3  42       1122.81       1055.87        33.08 o                         
   3   3  42        314.20        353.74        25.11 o                         
   5   3  42         79.38         66.77        11.54 o                         
  -6   4  42          7.95         13.20         5.92 o                         
  -4   4  42        491.55        461.70        25.30 o                         
  -2   4  42       1883.01       1945.08        33.55 o                         
   0   4  42       1869.33       1834.98        44.59 o                         
   2   4  42       1883.26       2013.04        33.33 o                         
   4   4  42        491.69        455.60        38.55 o                         
   6   4  42          7.94         13.14         8.36 o                         
  -5   5  42         96.92        107.79        31.14 o                         
  -3   5  42         19.66         31.75        12.56 o                         
  -1   5  42        165.26        101.43        21.77 o                         
   1   5  42        165.33        182.68        39.79 o                         
   3   5  42         19.70         49.12        12.01 o                         
   5   5  42         96.92         94.70         8.73 o                         
  -4   6  42        100.70         88.22        11.34 o                         
  -2   6  42         78.69         95.09        10.29 o                         
   0   6  42        121.05        139.77        10.55 o                         
   2   6  42         78.64         86.92        10.72 o                         
   4   6  42        100.74         72.40        14.76 o                         
  -5   7  42         58.44         34.30         8.92 o                         
  -3   7  42        334.76        371.18        21.58 o                         
  -1   7  42        389.96        386.98        15.08 o                         
   1   7  42        390.00        417.80        14.39 o                         
   3   7  42        334.85        367.35        19.26 o                         
   5   7  42         58.41         38.26        10.87 o                         
  -4   8  42        129.05        109.14         9.34 o                         
  -2   8  42         13.03          9.98        10.57 o                         
   0   8  42        769.73        782.93        19.44 o                         
   2   8  42         13.04         12.54        11.22 o                         
   4   8  42        129.09        109.69         9.85 o                         
  -3   9  42         32.01         64.94        11.84 o                         
  -1   9  42        156.14        173.42        21.13 o                         
   1   9  42        156.16        156.32        13.98 o                         
   3   9  42         32.02         66.28        13.66 o                         
   5   9  42          9.76          3.79         9.15 o                         
  -4  10  42        139.38        133.66         9.84 o                         
  -2  10  42         50.21         67.07        10.59 o                         
   0  10  42          8.63         22.71        10.66 o                         
   2  10  42         50.19         70.90        10.10 o                         
   4  10  42        139.31        129.57         8.81 o                         
  -3  11  42         88.93         99.14        15.50 o                         
  -1  11  42        182.96        228.14        18.05 o                         
   1  11  42        182.87        207.46        11.05 o                         
   3  11  42         88.92         71.12        13.48 o                         
  -2  12  42         42.18         33.84         8.18 o                         
   0  12  42         57.03         44.74        10.51 o                         
   2  12  42         42.17         36.70         8.01 o                         
  -1  13  42         97.71         83.25         9.95 o                         
   1  13  42         97.72         87.82         8.90 o                         
   2   0  43       1181.66       1151.02        33.20 o                         
   4   0  43        525.81        481.83        27.98 o                         
   6   0  43         19.90         20.20         8.65 o                         
  -5   1  43         75.70         70.97        13.90 o                         
  -3   1  43       2805.81       2621.20       114.11 o                         
  -1   1  43       1013.74       1069.17        34.79 o                         
   1   1  43       1013.61       1033.80        33.24 o                         
   3   1  43       2806.08       2935.07       114.03 o                         
   5   1  43         75.77        100.21        10.73 o                         
  -6   2  43         93.38         73.93         8.56 o                         
  -4   2  43        153.38        160.40        12.88 o                         
  -2   2  43        599.42        647.01        26.87 o                         
   0   2  43        148.10        154.68        14.72 o                         
   2   2  43        599.35        630.29        28.92 o                         
   4   2  43        153.34        157.76        12.23 o                         
   6   2  43         93.38         88.03        10.03 o                         
  -5   3  43         69.41         56.21         9.02 o                         
  -3   3  43       3970.20       3832.02        50.43 o                         
  -1   3  43       4481.91       4303.39       219.61 o                         
   1   3  43       4481.85       4538.12       120.57 o                         
   3   3  43       3970.22       3874.53        65.00 o                         
   5   3  43         69.50         51.33         8.03 o                         
  -6   4  43         63.48         25.07         8.79 o                         
  -4   4  43        131.78        166.09        24.61 o                         
  -2   4  43       7640.51       7406.69        72.60 o                         
   0   4  43        330.26        399.02        22.99 o                         
   2   4  43       7640.16       7492.55        66.52 o                         
   4   4  43        131.84        148.73        14.07 o                         
   6   4  43         63.49         46.92        14.32 o                         
  -5   5  43        469.72        439.09        32.38 o                         
  -3   5  43        157.24        227.33        18.43 o                         
  -1   5  43        851.97        828.85        55.05 o                         
   1   5  43        852.11        889.75        38.25 o                         
   3   5  43        157.26        171.09        12.68 o                         
   5   5  43        469.67        492.00        64.32 o                         
  -4   6  43        504.94        489.53        22.80 o                         
  -2   6  43        554.04        539.53        57.50 o                         
   0   6  43        325.96        316.30        12.66 o                         
   2   6  43        554.01        574.17        22.20 o                         
   4   6  43        505.03        473.20        17.85 o                         
  -5   7  43        130.33        100.03         9.68 o                         
  -3   7  43        522.59        519.57        20.30 o                         
  -1   7  43        251.83        293.86        23.13 o                         
   1   7  43        251.83        270.50        16.42 o                         
   3   7  43        522.58        529.44        16.20 o                         
   5   7  43        130.38         90.79        13.52 o                         
  -4   8  43         97.68        121.66         9.97 o                         
  -2   8  43         55.67         39.78        10.93 o                         
   0   8  43        238.40        185.65        14.17 o                         
   2   8  43         55.72         43.99        11.47 o                         
   4   8  43         97.71        120.36        14.74 o                         
  -3   9  43        235.94        241.27        11.67 o                         
  -1   9  43         13.15          9.74        15.45 o                         
   1   9  43         13.16         19.83        10.26 o                         
   3   9  43        236.04        240.47        12.04 o                         
  -4  10  43         45.71         51.50         8.49 o                         
  -2  10  43         73.36         74.72        10.52 o                         
   0  10  43        214.83        212.17        13.32 o                         
   2  10  43         73.40         71.41        10.38 o                         
   4  10  43         45.75         41.01         7.49 o                         
  -3  11  43         41.95         46.11         7.56 o                         
  -1  11  43        228.33        211.80        11.61 o                         
   1  11  43        228.32        230.29        12.01 o                         
   3  11  43         42.01         53.28        12.66 o                         
  -2  12  43        158.72        132.34         9.64 o                         
   0  12  43         22.38         19.48         9.78 o                         
   2  12  43        158.72        121.76         8.60 o                         
  -1  13  43        292.76        256.94        15.51 o                         
   1  13  43        292.76        269.71        10.67 o                         
   0   0  44       1075.00       1011.94        39.09 o                         
   2   0  44       2539.74       2403.88        54.85 o                         
   4   0  44         14.71         37.05        12.01 o                         
   6   0  44          8.76         12.75         8.28 o                         
  -5   1  44        164.61        196.50        13.58 o                         
  -3   1  44        281.23        470.91        63.13 o                         
  -1   1  44         90.53        120.88        25.23 o                         
   1   1  44         90.54        132.68        30.19 o                         
   3   1  44        281.10        308.29        33.08 o                         
   5   1  44        164.59        186.99        11.71 o                         
  -6   2  44          5.79          8.27         7.32 o                         
  -4   2  44        686.95        640.48        16.03 o                         
  -2   2  44       2164.14       2081.11        79.50 o                         
   0   2  44         91.52         79.97        13.28 o                         
   2   2  44       2164.10       2176.75        45.44 o                         
   4   2  44        686.75        671.38        18.79 o                         
   6   2  44          5.78         11.57         8.19 o                         
  -5   3  44         48.67         58.84         9.42 o                         
  -3   3  44       1320.39       1275.07        49.49 o                         
  -1   3  44       4595.13       5315.95       104.12 o                         
   1   3  44       4595.27       4859.18       241.45 o                         
   3   3  44       1320.91       1540.07        46.02 o                         
   5   3  44         48.64         61.59         7.99 o                         
  -6   4  44        105.57         46.59        15.03 o                         
  -4   4  44        693.29        608.91        31.34 o                         
  -2   4  44         88.09        173.28        10.53 o                         
   0   4  44        270.97        271.75        20.41 o                         
   2   4  44         88.13        182.27        11.73 o                         
   4   4  44        693.36        566.04        38.26 o                         
   6   4  44        105.55        112.57        41.48 o                         
  -5   5  44         24.26         59.66        10.59 o                         
  -3   5  44        398.82        353.86        20.70 o                         
  -1   5  44        523.00        494.95        17.57 o                         
   1   5  44        523.00        504.56        15.15 o                         
   3   5  44        398.90        421.40        23.60 o                         
   5   5  44         24.28         57.75         7.90 o                         
  -4   6  44        284.99        293.61        13.86 o                         
  -2   6  44        552.40        627.09        27.19 o                         
   0   6  44        559.97        496.04        14.13 o                         
   2   6  44        552.68        553.62        26.02 o                         
   4   6  44        285.04        261.19        14.88 o                         
  -5   7  44         36.73         46.37         7.45 o                         
  -3   7  44        333.44        301.37        16.15 o                         
  -1   7  44         80.20        122.08        16.73 o                         
   1   7  44         80.26        133.81        15.86 o                         
   3   7  44        333.32        313.56        18.59 o                         
   5   7  44         36.74         48.12        17.37 o                         
  -4   8  44         68.37         64.52         9.10 o                         
  -2   8  44         25.29         54.52        11.26 o                         
   0   8  44        211.97        206.93        14.41 o                         
   2   8  44         25.31         61.85        11.73 o                         
   4   8  44         68.34         70.83         9.58 o                         
  -3   9  44        336.05        332.01        19.46 o                         
  -1   9  44         80.31         95.72        17.35 o                         
   1   9  44         80.29         93.29        11.32 o                         
   3   9  44        336.05        325.29        21.22 o                         
  -4  10  44          7.55          6.39         8.72 o                         
  -2  10  44        362.40        364.21        14.00 o                         
   0  10  44        239.35        201.25        14.76 o                         
   2  10  44        362.33        340.16        13.65 o                         
   4  10  44          7.54          5.85         7.49 o                         
  -3  11  44         24.74         30.87         7.11 o                         
  -1  11  44         12.76         31.46         9.26 o                         
   1  11  44         12.76         29.20         9.10 o                         
   3  11  44         24.74         34.09         9.51 o                         
  -2  12  44         45.93         53.27         9.25 o                         
   0  12  44          5.06          5.98         8.49 o                         
   2  12  44         45.92         56.25         7.47 o                         
  -1  13  44        202.42        185.56        14.64 o                         
   1  13  44        202.53        192.41        11.18 o                         
   2   0  45         15.99        105.43        11.00 o                         
   4   0  45        349.38        323.03        16.50 o                         
   6   0  45          5.44         13.63         9.76 o                         
  -5   1  45        228.84        201.85        13.32 o                         
  -3   1  45       1473.27       1572.72        53.60 o                         
  -1   1  45        295.39        257.53        34.30 o                         
   1   1  45        295.28        259.04        32.61 o                         
   3   1  45       1473.25       1363.25        64.46 o                         
   5   1  45        228.85        208.44        21.10 o                         
  -6   2  45         18.36         38.62         8.73 o                         
  -4   2  45        249.88        237.90        38.69 o                         
  -2   2  45       2681.99       2571.65        83.94 o                         
   0   2  45        368.49        358.36        19.36 o                         
   2   2  45       2681.76       2545.48        99.86 o                         
   4   2  45        249.81        300.98        34.57 o                         
   6   2  45         18.35         31.41         9.85 o                         
  -5   3  45        203.74        219.82        14.33 o                         
  -3   3  45       1058.23       1060.36        99.08 o                         
  -1   3  45        366.15        221.42        24.84 o                         
   1   3  45        366.05        476.27        41.47 o                         
   3   3  45       1058.03       1029.28        30.81 o                         
   5   3  45        203.74        218.77        17.73 o                         
  -6   4  45         72.20         54.24        14.65 o                         
  -4   4  45        405.98        396.70        27.74 o                         
  -2   4  45       3053.89       2882.63        95.41 o                         
   0   4  45        371.57        344.72        22.60 o                         
   2   4  45       3053.69       2909.86       198.68 o                         
   4   4  45        405.90        398.63        16.98 o                         
  -5   5  45        178.63        135.93        12.32 o                         
  -3   5  45        102.51        107.26        13.64 o                         
  -1   5  45       4120.74       4241.10        52.55 o                         
   1   5  45       4120.47       4312.51        51.22 o                         
   3   5  45        102.50         93.60        10.69 o                         
   5   5  45        178.60        128.10         9.39 o                         
  -4   6  45        234.82        215.60        26.35 o                         
  -2   6  45       1028.29        843.35        30.63 o                         
   0   6  45         75.67         78.17         8.78 o                         
   2   6  45       1028.31        978.72        85.53 o                         
   4   6  45        234.85        152.61        19.25 o                         
  -5   7  45        153.11        134.69         9.47 o                         
  -3   7  45         10.17         26.77        11.66 o                         
  -1   7  45       1102.26       1065.52        39.27 o                         
   1   7  45       1102.55       1084.85        20.72 o                         
   3   7  45         10.16         23.55         9.83 o                         
   5   7  45        153.13        122.12        13.14 o                         
  -4   8  45         26.99         37.14         8.61 o                         
  -2   8  45        290.65        335.33        16.47 o                         
   0   8  45        159.69        151.40        15.91 o                         
   2   8  45        290.70        381.66        17.83 o                         
   4   8  45         26.99         30.93         8.90 o                         
  -3   9  45         83.44         84.81         8.79 o                         
  -1   9  45        229.32        243.28        28.18 o                         
   1   9  45        229.31        227.81        16.77 o                         
   3   9  45         83.47         94.49         9.71 o                         
  -4  10  45         38.99         39.34         7.74 o                         
  -2  10  45         31.76         56.85         9.85 o                         
   0  10  45          3.73          7.97        11.69 o                         
   2  10  45         31.79         55.65        10.66 o                         
   4  10  45         38.98         46.38         7.77 o                         
  -3  11  45        169.62        166.54         8.34 o                         
  -1  11  45        158.16        160.95        19.17 o                         
   1  11  45        158.14        164.69        20.20 o                         
   3  11  45        169.62        169.65         9.58 o                         
  -2  12  45         48.67         39.75         8.44 o                         
   0  12  45        272.92        282.81        11.36 o                         
   2  12  45         48.66         39.09         7.97 o                         
  -1  13  45         42.94         33.76        15.11 o                         
   1  13  45         42.98         36.91        12.46 o                         
   0   0  46          1.05          6.37        16.05 o                         
   2   0  46         25.93         38.97         8.12 o                         
   4   0  46          0.50          1.72        11.15 o                         
   6   0  46        246.71        209.41        11.07 o                         
  -5   1  46        197.55        211.11        13.21 o                         
  -3   1  46       2232.05       2117.88       126.86 o                         
  -1   1  46        736.47        724.49        30.44 o                         
   1   1  46        736.30        773.28        39.12 o                         
   3   1  46       2232.27       2216.09        89.15 o                         
   5   1  46        197.52        222.78        16.24 o                         
  -6   2  46         68.11         46.82         8.03 o                         
  -4   2  46        117.40        140.78        12.65 o                         
  -2   2  46        131.48        190.46        11.47 o                         
   0   2  46       3274.38       3131.71        54.69 o                         
   2   2  46        131.55        273.51        48.00 o                         
   4   2  46        117.55        119.18         9.93 o                         
   6   2  46         68.12         41.54         9.55 o                         
  -5   3  46          0.81         23.16         8.50 o                         
  -3   3  46        635.34        653.65        60.63 o                         
  -1   3  46        120.08        113.22        12.41 o                         
   1   3  46        120.11        107.98        10.43 o                         
   3   3  46        635.18        412.11        40.28 o                         
   5   3  46          0.81         28.73         7.10 o                         
  -4   4  46        178.25        195.11        10.42 o                         
  -2   4  46       2384.97       2561.21       108.35 o                         
   0   4  46       3731.86       3582.09        38.65 o                         
   2   4  46       2385.22       2357.35        49.23 o                         
   4   4  46        178.27        199.39        16.87 o                         
  -5   5  46        131.28        147.01        16.61 o                         
  -3   5  46        377.00        328.05        30.10 o                         
  -1   5  46        286.86        325.18        17.48 o                         
   1   5  46        286.89        319.39        12.37 o                         
   3   5  46        376.84        397.88        20.40 o                         
   5   5  46        131.35        134.29        10.36 o                         
  -4   6  46        400.86        398.56        14.59 o                         
  -2   6  46         61.25         93.75        15.96 o                         
   0   6  46        449.51        420.35        12.92 o                         
   2   6  46         61.18        102.22        17.83 o                         
   4   6  46        400.73        376.10        16.80 o                         
  -5   7  46         50.38         59.91        10.03 o                         
  -3   7  46        146.12        124.25        20.39 o                         
  -1   7  46        367.37        349.69        67.75 o                         
   1   7  46        367.30        356.64        20.08 o                         
   3   7  46        146.21        106.53        12.03 o                         
   5   7  46         50.35         52.26        11.25 o                         
  -4   8  46        106.39        119.51         9.28 o                         
  -2   8  46        159.59        174.99        12.72 o                         
   0   8  46        113.97         83.65        14.79 o                         
   2   8  46        159.53        173.32        12.76 o                         
   4   8  46        106.41        115.57        11.12 o                         
  -3   9  46        497.08        485.20        14.39 o                         
  -1   9  46        249.62        311.86        21.53 o                         
   1   9  46        249.68        317.72        17.94 o                         
   3   9  46        497.04        479.41        13.75 o                         
  -4  10  46        366.90        286.61        37.16 o                         
  -2  10  46        285.11        298.94        31.79 o                         
   0  10  46          2.60         -1.47        10.09 o                         
   2  10  46        285.18        339.21        26.31 o                         
   4  10  46        366.82        287.25        21.24 o                         
  -3  11  46        118.91        123.46         6.94 o                         
  -1  11  46         66.71         89.27        11.31 o                         
   1  11  46         66.68         72.40         9.38 o                         
   3  11  46        118.85        116.72         8.76 o                         
  -2  12  46         21.73         12.00         7.57 o                         
   0  12  46          9.07         19.43         7.86 o                         
   2  12  46         21.69         16.76         8.72 o                         
   2   0  47         78.98        124.63         9.14 o                         
   4   0  47        189.83        141.32        13.39 o                         
   6   0  47         10.94         21.60         7.68 o                         
  -5   1  47         93.04         90.44        11.06 o                         
  -3   1  47        529.25        570.19        66.85 o                         
  -1   1  47        747.07        763.97        31.84 o                         
   1   1  47        746.58        793.84        31.93 o                         
   3   1  47        529.25        517.09        44.80 o                         
   5   1  47         93.04         96.86         9.76 o                         
  -6   2  47         32.42         18.86         8.56 o                         
  -4   2  47          1.83         16.70        10.26 o                         
  -2   2  47       2587.71       2291.07        90.91 o                         
   0   2  47         80.56        100.43        14.76 o                         
   2   2  47       2587.65       2446.45        88.14 o                         
   4   2  47          1.83         27.73         8.64 o                         
   6   2  47         32.43         55.39        23.85 o                         
  -5   3  47          7.08         48.61         8.59 o                         
  -3   3  47       1063.71        928.13        52.72 o                         
  -1   3  47       1271.76       1114.06        17.83 o                         
   1   3  47       1271.46       1226.44        43.51 o                         
   3   3  47       1063.62        903.23        29.13 o                         
   5   3  47          7.09         53.63         7.32 o                         
  -4   4  47        158.44        182.35        17.92 o                         
  -2   4  47        567.46        635.72        40.10 o                         
   0   4  47        930.48        948.44        17.54 o                         
   2   4  47        567.26        741.00        26.71 o                         
   4   4  47        158.53        191.33        29.15 o                         
  -5   5  47         54.67         61.11         9.56 o                         
  -3   5  47          6.18         14.70        10.91 o                         
  -1   5  47       1330.51       1238.13        28.06 o                         
   1   5  47       1330.03       1263.78        20.81 o                         
   3   5  47          6.18         10.02        11.94 o                         
   5   5  47         54.66         54.37         8.39 o                         
  -4   6  47         57.08         84.93        10.24 o                         
  -2   6  47        137.44        116.91        16.27 o                         
   0   6  47        314.16        309.44        13.88 o                         
   2   6  47        137.40        175.36        34.45 o                         
   4   6  47         57.11         75.01        11.89 o                         
  -5   7  47         31.55         68.31         9.60 o                         
  -3   7  47        264.47        250.84        17.74 o                         
  -1   7  47        180.71        120.37        19.49 o                         
   1   7  47        180.70        183.05        17.51 o                         
   3   7  47        264.50        258.88        13.85 o                         
   5   7  47         31.55         48.74         9.15 o                         
  -4   8  47        299.80        257.52        23.51 o                         
  -2   8  47        435.68        433.74        19.63 o                         
   0   8  47        290.33        298.56        17.68 o                         
   2   8  47        435.79        446.81        24.61 o                         
   4   8  47        299.85        236.11        14.83 o                         
  -3   9  47         63.27         68.01         8.21 o                         
  -1   9  47       1194.01       1074.68        31.97 o                         
   1   9  47       1193.80       1144.75        73.92 o                         
   3   9  47         63.27         83.45         9.14 o                         
  -2  10  47        462.36        454.46        14.20 o                         
   0  10  47         38.70         66.12        12.07 o                         
   2  10  47        462.31        481.05        25.13 o                         
  -3  11  47        104.26         83.71         7.54 o                         
  -1  11  47         35.43         53.46        10.46 o                         
   1  11  47         35.45         51.49         8.79 o                         
   3  11  47        104.26         96.65        11.76 o                         
  -2  12  47         11.10         15.92        11.32 o                         
   0  12  47        260.25        248.30        10.16 o                         
   2  12  47         11.10          9.68         8.21 o                         
   0   0  48        148.50        204.93        34.84 o                         
   2   0  48        116.83        144.03         9.50 o                         
   4   0  48         61.68         62.47        12.73 o                         
   6   0  48         16.68         20.75         8.70 o                         
  -5   1  48         80.75        139.60        13.47 o                         
  -3   1  48         26.86         40.43        11.37 o                         
  -1   1  48        241.23        222.54        10.98 o                         
   1   1  48        241.29        236.13        12.81 o                         
   3   1  48         26.85         41.64         9.60 o                         
   5   1  48         80.74        108.92        21.71 o                         
  -4   2  48        181.42        177.08        11.75 o                         
  -2   2  48        864.90        921.40        15.81 o                         
   0   2  48       1872.82       1735.22        24.35 o                         
   2   2  48        864.47        924.48        17.99 o                         
   4   2  48        181.41        179.28        10.36 o                         
  -5   3  48        315.61        312.61        35.26 o                         
  -3   3  48        523.37        599.21        19.89 o                         
  -1   3  48       1785.50       1859.65        52.05 o                         
   1   3  48       1785.83       2002.41        83.08 o                         
   3   3  48        523.50        599.34        42.39 o                         
   5   3  48        315.69        321.91        30.46 o                         
  -4   4  48        254.56        308.08        17.88 o                         
  -2   4  48       1034.79       1000.08        26.62 o                         
   0   4  48         13.47         28.26         8.31 o                         
   2   4  48       1034.90        980.53        27.19 o                         
   4   4  48        254.51        287.30        36.26 o                         
  -5   5  48         39.23         50.01        12.71 o                         
  -3   5  48         68.72         69.65        10.97 o                         
  -1   5  48         53.72         75.30        15.30 o                         
   1   5  48         53.73         81.53        12.51 o                         
   3   5  48         68.67         67.95        14.03 o                         
   5   5  48         39.24         61.49        16.33 o                         
  -4   6  48        105.92        101.78        10.24 o                         
  -2   6  48        340.62        345.67        20.69 o                         
   0   6  48         44.80         55.36        10.84 o                         
   2   6  48        340.70        360.66        16.66 o                         
   4   6  48        105.91        112.98        12.18 o                         
  -5   7  48        635.49        360.34        23.52 o                         
  -3   7  48        123.03         98.11        14.52 o                         
  -1   7  48        390.07        367.47        20.81 o                         
   1   7  48        390.08        400.12        19.03 o                         
   3   7  48        122.97        115.54        11.55 o                         
   5   7  48        635.44        459.51        17.80 o                         
  -4   8  48        193.20        184.26        14.59 o                         
  -2   8  48         79.35        129.30        21.02 o                         
   0   8  48        310.54        327.14        17.86 o                         
   2   8  48         79.37        133.06        17.56 o                         
   4   8  48        193.23        201.39        11.47 o                         
  -3   9  48        236.68        263.54         9.97 o                         
  -1   9  48        585.07        690.15        23.18 o                         
   1   9  48        585.32        561.55        26.81 o                         
   3   9  48        236.62        256.12         9.82 o                         
  -2  10  48        464.03        482.21        32.54 o                         
   0  10  48          0.00         15.97        12.75 o                         
   2  10  48        464.02        427.42        23.00 o                         
  -3  11  48         36.92         34.08        12.79 o                         
  -1  11  48        183.02        152.83        11.61 o                         
   1  11  48        182.98        184.73        10.01 o                         
   3  11  48         36.92         23.78        13.44 o                         
  -2  12  48        104.25         80.95        11.72 o                         
   0  12  48         93.31        102.73         8.16 o                         
   2   0  49        449.53        494.56        23.67 o                         
   4   0  49         27.68         56.31        11.45 o                         
  -5   1  49        281.49        254.55        13.05 o                         
  -3   1  49       1052.78       1030.60        25.43 o                         
  -1   1  49        370.35        362.01        12.68 o                         
   1   1  49        370.27        349.51        13.86 o                         
   3   1  49       1052.84        984.46        19.22 o                         
   5   1  49        281.43        282.79        30.59 o                         
  -4   2  49         62.89         75.20        10.15 o                         
  -2   2  49         99.46        120.49        11.72 o                         
   0   2  49        284.55        327.90        12.60 o                         
   2   2  49         99.40        134.71        10.33 o                         
   4   2  49         62.91         70.37         8.88 o                         
  -5   3  49         72.03        116.46        25.63 o                         
  -3   3  49        904.38        934.25        31.69 o                         
  -1   3  49        366.06        433.80        12.99 o                         
   1   3  49        365.95        402.33        13.48 o                         
   3   3  49        904.41        884.86        22.16 o                         
   5   3  49         72.07        130.43        27.76 o                         
  -4   4  49         97.65        122.39        23.57 o                         
  -2   4  49       1013.74        946.94        27.87 o                         
   0   4  49       1401.58       1248.73        19.04 o                         
   2   4  49       1013.53        913.15        26.09 o                         
   4   4  49         97.62        121.47        24.03 o                         
  -5   5  49        103.27         71.04        14.85 o                         
  -3   5  49        261.37        247.27        13.40 o                         
  -1   5  49        128.12        181.40        22.00 o                         
   1   5  49        128.10        141.51        15.43 o                         
   3   5  49        261.26        246.96        31.55 o                         
   5   5  49        103.31         87.83        13.13 o                         
  -4   6  49        108.21        110.83        10.38 o                         
  -2   6  49        220.66        298.38        19.64 o                         
   0   6  49        142.48        136.04        11.80 o                         
   2   6  49        220.69        295.73        41.87 o                         
   4   6  49        108.22        113.20        14.35 o                         
  -3   7  49        174.77        183.87        22.83 o                         
  -1   7  49        713.97        565.18        29.74 o                         
   1   7  49        713.83        605.05        21.96 o                         
   3   7  49        174.69        193.44        23.88 o                         
  -4   8  49        140.95        170.90        28.49 o                         
  -2   8  49        905.07        878.52        20.42 o                         
   0   8  49          8.05         15.34        11.28 o                         
   2   8  49        904.85        914.22        18.83 o                         
   4   8  49        141.02        170.75        23.52 o                         
  -3   9  49        367.98        342.79        10.42 o                         
  -1   9  49         87.65        165.31        15.84 o                         
   1   9  49         87.68        117.35        17.77 o                         
   3   9  49        368.09        374.39        11.57 o                         
  -2  10  49         35.05         75.70         7.91 o                         
   0  10  49        104.90        117.79        13.90 o                         
   2  10  49         35.09         79.50        12.70 o                         
  -1  11  49        253.17        291.14        16.01 o                         
   1  11  49        253.08        250.17        10.21 o                         
   0  12  49         54.30         51.78         7.16 o                         
   0   0  50         63.08        141.92        18.22 o                         
   2   0  50        256.60        298.15        12.02 o                         
   4   0  50         23.10         50.52        12.18 o                         
  -5   1  50        384.86        352.48        22.56 o                         
  -3   1  50         14.88         61.55        11.61 o                         
  -1   1  50        303.11        335.07        12.79 o                         
   1   1  50        303.10        321.52        14.34 o                         
   3   1  50         14.85         57.05        11.42 o                         
   5   1  50        384.86        347.04        12.22 o                         
  -4   2  50         46.12         79.85         9.93 o                         
  -2   2  50        751.52        754.40        17.00 o                         
   0   2  50         88.58        148.57        11.07 o                         
   2   2  50        751.56        725.16        19.07 o                         
   4   2  50         46.10         85.04         8.78 o                         
  -5   3  50         37.93         45.11        10.41 o                         
  -3   3  50        658.59        689.24        31.47 o                         
  -1   3  50        774.80        761.36        18.64 o                         
   1   3  50        774.58        803.96        17.15 o                         
   3   3  50        658.56        687.77        35.75 o                         
   5   3  50         37.93         37.41         6.90 o                         
  -4   4  50        165.62        279.09        40.30 o                         
  -2   4  50        380.63        368.00        25.21 o                         
   0   4  50       2649.40       2763.89        29.53 o                         
   2   4  50        380.74        247.59        21.23 o                         
   4   4  50        165.65        272.67        37.35 o                         
  -5   5  50         77.66         78.76         9.87 o                         
  -3   5  50         55.86         63.22        10.91 o                         
  -1   5  50        297.07        299.71        27.34 o                         
   1   5  50        297.04        302.12        22.29 o                         
   3   5  50         55.89         70.16        12.04 o                         
   5   5  50         77.66         85.67        11.70 o                         
  -4   6  50        371.23        368.05        14.10 o                         
  -2   6  50       1112.82       1086.99        32.82 o                         
   0   6  50        662.30        646.57        18.57 o                         
   2   6  50       1112.94       1138.94        28.97 o                         
   4   6  50        371.24        365.54        13.35 o                         
  -3   7  50        231.69        227.41        16.18 o                         
  -1   7  50        351.33        432.45        47.33 o                         
   1   7  50        351.41        385.63        25.42 o                         
   3   7  50        231.76        217.05        11.28 o                         
  -4   8  50        306.52        261.10        14.83 o                         
  -2   8  50        162.38        193.72        36.32 o                         
   0   8  50         17.05         20.38        10.99 o                         
   2   8  50        162.38        140.87        10.75 o                         
   4   8  50        306.53        284.12        11.55 o                         
  -3   9  50        248.17        298.36        32.03 o                         
  -1   9  50         38.34         55.25        11.27 o                         
   1   9  50         38.30         61.40        11.06 o                         
   3   9  50        248.15        242.82        12.13 o                         
  -2  10  50        297.67        257.38        12.35 o                         
   0  10  50        329.82        353.04        16.82 o                         
   2  10  50        297.81        299.10        14.48 o                         
  -1  11  50         92.72        100.67        10.01 o                         
   1  11  50         92.72         71.99         7.76 o                         
   0  12  50         26.56         33.81         8.49 o                         
   2   0  51        206.08        206.96        11.53 o                         
   4   0  51         78.05        105.97        13.09 o                         
  -5   1  51         26.37         69.79        10.34 o                         
  -3   1  51        747.56        788.75        50.53 o                         
  -1   1  51        616.35        700.36        30.07 o                         
   1   1  51        616.22        656.59        29.92 o                         
   3   1  51        747.72        789.85        32.58 o                         
   5   1  51         26.36         47.68        12.33 o                         
  -4   2  51        154.85        223.73        25.30 o                         
  -2   2  51        243.21        296.07        12.42 o                         
   0   2  51        444.60        515.75        15.32 o                         
   2   2  51        243.16        275.14        15.14 o                         
   4   2  51        154.81        237.03        21.38 o                         
  -5   3  51        242.48        160.34        14.75 o                         
  -3   3  51        119.24        141.82        17.56 o                         
  -1   3  51        904.67        823.14        24.09 o                         
   1   3  51        904.70        930.68        36.09 o                         
   3   3  51        119.24        174.45        25.51 o                         
   5   3  51        242.49        202.98        24.10 o                         
  -4   4  51        384.86        350.59        14.98 o                         
  -2   4  51        163.87        178.51        12.77 o                         
   0   4  51         24.84         78.27        10.57 o                         
   2   4  51        163.84        176.43        16.87 o                         
   4   4  51        384.93        379.06        29.32 o                         
  -5   5  51        127.19         94.51        10.72 o                         
  -3   5  51         93.58        132.46        18.83 o                         
  -1   5  51         39.03         62.48        13.24 o                         
   1   5  51         39.07         58.22        11.02 o                         
   3   5  51         93.53         79.99        13.58 o                         
   5   5  51        127.14        119.03        15.97 o                         
  -4   6  51          9.03         28.78         8.54 o                         
  -2   6  51        196.34        152.40        16.41 o                         
   0   6  51         98.88        112.34        12.25 o                         
   2   6  51        196.31        183.12        12.35 o                         
   4   6  51          9.01         20.46         8.75 o                         
  -3   7  51         57.64         77.54        14.75 o                         
  -1   7  51        417.49        419.69        15.99 o                         
   1   7  51        417.27        437.45        17.99 o                         
   3   7  51         57.64         60.13        11.18 o                         
  -4   8  51         91.42        102.47         7.13 o                         
  -2   8  51        133.71        183.46        18.10 o                         
   0   8  51          0.05          3.39         9.99 o                         
   2   8  51        133.71        152.54        13.53 o                         
   4   8  51         91.42         99.46        10.55 o                         
  -3   9  51         51.49         81.21         8.72 o                         
  -1   9  51        175.89        205.83        13.03 o                         
   1   9  51        175.88        193.31        12.43 o                         
   3   9  51         51.49         69.32         8.67 o                         
  -2  10  51        234.69        240.64        13.18 o                         
   0  10  51        122.72        137.62        16.12 o                         
   2  10  51        234.68        219.37         9.56 o                         
  -1  11  51         90.40        105.05         9.71 o                         
   1  11  51         90.41        112.24         8.66 o                         
   0   0  52        238.35        203.71        20.18 o                         
   2   0  52          0.04          0.35         9.01 o                         
   4   0  52         31.90         63.14        12.01 o                         
  -5   1  52         30.18         54.60        11.52 o                         
  -3   1  52        432.99        536.71       109.75 o                         
  -1   1  52        764.74        703.01        25.74 o                         
   1   1  52        764.68        679.56        23.05 o                         
   3   1  52        432.90        465.37        43.89 o                         
   5   1  52         30.15         65.76        12.67 o                         
  -4   2  52        309.55        302.65        23.06 o                         
  -2   2  52        742.68        783.16        17.14 o                         
   0   2  52        208.16        140.12        11.94 o                         
   2   2  52        742.63        774.08        44.03 o                         
   4   2  52        309.58        264.94        26.29 o                         
  -5   3  52        101.42         85.99        12.26 o                         
  -3   3  52        211.35        237.01        15.79 o                         
  -1   3  52        542.14        626.52        93.93 o                         
   1   3  52        542.06        569.00        35.39 o                         
   3   3  52        211.35        224.61        24.62 o                         
   5   3  52        101.46         61.53        10.22 o                         
  -4   4  52         73.62        182.43        16.32 o                         
  -2   4  52        673.71        686.84        47.80 o                         
   0   4  52        346.37        388.66        13.91 o                         
   2   4  52        673.69        673.69        34.84 o                         
   4   4  52         73.60        177.25        27.96 o                         
  -5   5  52         11.56         10.33         6.89 o                         
  -3   5  52        506.05        545.66        16.14 o                         
  -1   5  52        312.09        272.36        29.40 o                         
   1   5  52        312.06        310.85        17.70 o                         
   3   5  52        506.05        463.16        18.34 o                         
  -4   6  52        357.66        345.70        11.98 o                         
  -2   6  52         90.74        136.47        13.83 o                         
   0   6  52        610.43        599.45        17.61 o                         
   2   6  52         90.78        132.07        11.47 o                         
   4   6  52        357.73        322.98        15.08 o                         
  -3   7  52        100.42        104.25        13.31 o                         
  -1   7  52        644.08        652.16        18.13 o                         
   1   7  52        644.09        631.18        15.44 o                         
   3   7  52        100.40        100.38        11.52 o                         
  -4   8  52        268.60        247.68        34.02 o                         
  -2   8  52        149.47        148.32        13.53 o                         
   0   8  52          0.07          2.53         9.71 o                         
   2   8  52        149.45        153.68        13.04 o                         
   4   8  52        268.68        203.23        22.16 o                         
  -3   9  52        176.27        163.54         8.25 o                         
  -1   9  52        255.03        340.47        16.69 o                         
   1   9  52        255.02        257.85        21.22 o                         
   3   9  52        176.38        192.17         9.76 o                         
  -2  10  52        420.85        444.09        15.27 o                         
   0  10  52         17.65         20.11        13.16 o                         
   2  10  52        420.90        309.74        13.89 o                         
  -1  11  52         19.21         27.42         8.23 o                         
   1  11  52         19.20         29.45        11.08 o                         
   2   0  53         25.34         17.28         9.84 o                         
   4   0  53          4.95         11.27        10.70 o                         
  -5   1  53        178.40        182.25        13.45 o                         
  -3   1  53        339.78        368.00        42.76 o                         
  -1   1  53        257.49        296.83        18.92 o                         
   1   1  53        257.43        336.90        40.69 o                         
   3   1  53        339.88        388.98        40.63 o                         
   5   1  53        178.40        156.67         8.83 o                         
  -4   2  53         13.22         61.96        10.20 o                         
  -2   2  53        233.20        186.68        12.94 o                         
   0   2  53        305.72        353.67        16.85 o                         
   2   2  53        233.31        207.79        12.87 o                         
   4   2  53         13.23         77.17         9.41 o                         
  -5   3  53         33.74         91.46        12.04 o                         
  -3   3  53        108.71        131.05        10.77 o                         
  -1   3  53          8.61         27.04        13.10 o                         
   1   3  53          8.61         29.32        12.20 o                         
   3   3  53        108.72        123.51        10.83 o                         
   5   3  53         33.74         44.92        11.56 o                         
  -4   4  53         68.04         67.88         8.63 o                         
  -2   4  53        282.82        291.40        21.42 o                         
   0   4  53       1094.12       1083.48        20.32 o                         
   2   4  53        282.76        272.16        24.92 o                         
   4   4  53         68.03         67.99         8.21 o                         
  -3   5  53         39.12         52.03         9.74 o                         
  -1   5  53        203.19        241.51        19.33 o                         
   1   5  53        203.17        210.82        12.85 o                         
   3   5  53         39.10         39.26        12.06 o                         
  -4   6  53        145.66        122.21         9.00 o                         
  -2   6  53         76.31         85.45        12.82 o                         
   0   6  53        164.91        188.40        13.96 o                         
   2   6  53         76.29         90.99        10.64 o                         
   4   6  53        145.67        126.61        16.73 o                         
  -3   7  53        104.71        123.07        14.94 o                         
  -1   7  53         29.14         43.85        10.77 o                         
   1   7  53         29.12         38.33         9.95 o                         
   3   7  53        104.70        102.56        12.41 o                         
  -4   8  53        103.11         65.28        15.48 o                         
  -2   8  53        155.02        194.21        12.20 o                         
   0   8  53          0.67          8.54         9.44 o                         
   2   8  53        154.93        172.40        11.53 o                         
   4   8  53        103.08        111.28        18.27 o                         
  -3   9  53        329.85        324.92        13.04 o                         
  -1   9  53        119.63         99.62         9.92 o                         
   1   9  53        119.58        116.06        12.45 o                         
   3   9  53        329.93        332.82        11.55 o                         
  -2  10  53        122.88        150.37         8.87 o                         
   0  10  53        105.32         94.53        14.18 o                         
   2  10  53        122.82        135.48        15.82 o                         
  -1  11  53         26.86         25.70         7.68 o                         
   1  11  53         26.85         31.01        14.54 o                         
   0   0  54          6.36         54.24        20.70 o                         
   2   0  54          9.60         19.13         9.90 o                         
   4   0  54        217.98        240.26        14.47 o                         
  -5   1  54         30.09         55.94         9.40 o                         
  -3   1  54        177.14        214.39        17.18 o                         
  -1   1  54        412.48        356.35        25.99 o                         
   1   1  54        412.48        399.14        26.37 o                         
   3   1  54        177.06        225.01        24.43 o                         
   5   1  54         30.09         44.83        10.31 o                         
  -4   2  54         34.53         56.34         8.21 o                         
  -2   2  54        330.57        441.53        17.03 o                         
   0   2  54        106.97         57.98        12.40 o                         
   2   2  54        330.43        383.23        15.57 o                         
   4   2  54         34.51         59.54         8.08 o                         
  -5   3  54        102.70         79.73        12.26 o                         
  -3   3  54        123.88        141.15        22.27 o                         
  -1   3  54        840.37        698.04        39.07 o                         
   1   3  54        840.41        806.60        56.86 o                         
   3   3  54        123.89        123.63        12.52 o                         
   5   3  54        102.69        109.50        10.46 o                         
  -4   4  54          5.90         15.70         8.17 o                         
  -2   4  54        141.74        122.92        11.55 o                         
   0   4  54         60.15         83.09        10.36 o                         
   2   4  54        141.73        124.59        15.28 o                         
   4   4  54          5.90         12.08         7.82 o                         
  -3   5  54        302.98        352.77        12.23 o                         
  -1   5  54        163.87        182.78        13.10 o                         
   1   5  54        163.91        178.94        12.24 o                         
   3   5  54        302.90        380.89        15.02 o                         
  -4   6  54        252.41        298.92        47.34 o                         
  -2   6  54        217.55        205.74        21.23 o                         
   0   6  54         77.58         80.98        12.07 o                         
   2   6  54        217.59        202.39        11.87 o                         
   4   6  54        252.45        194.97        12.97 o                         
  -3   7  54        293.18        261.22        13.48 o                         
  -1   7  54        341.53        323.23        14.15 o                         
   1   7  54        341.56        360.82        23.41 o                         
   3   7  54        293.25        274.30        14.53 o                         
  -2   8  54         80.46        105.83        12.06 o                         
   0   8  54        105.55        114.92        12.83 o                         
   2   8  54         80.49         74.83         9.93 o                         
  -3   9  54         12.69         25.27         8.27 o                         
  -1   9  54         78.40        110.05         9.69 o                         
   1   9  54         78.43        105.92        10.95 o                         
   3   9  54         12.71         21.13         7.42 o                         
  -2  10  54        315.59        295.51        11.25 o                         
   0  10  54         57.02         60.48        10.70 o                         
   2  10  54        315.63        331.24        23.55 o                         
  -1  11  54         84.26         65.70        11.60 o                         
   1  11  54         84.22        102.73        15.28 o                         
   2   0  55        127.88        159.10        13.54 o                         
   4   0  55         12.49         45.46        10.75 o                         
  -5   1  55         32.64         23.65         7.21 o                         
  -3   1  55        109.11        156.30        13.36 o                         
  -1   1  55         49.68         97.36        16.40 o                         
   1   1  55         49.70        104.65        18.13 o                         
   3   1  55        109.05        152.72        10.76 o                         
   5   1  55         32.66         29.95         6.39 o                         
  -4   2  55         27.70         37.67         7.70 o                         
  -2   2  55         20.66         17.47        11.17 o                         
   0   2  55         11.23         25.29        12.36 o                         
   2   2  55         20.68         20.98        10.87 o                         
   4   2  55         27.72         34.27         7.95 o                         
  -5   3  55         23.12         17.24         8.24 o                         
  -3   3  55         43.84         45.26         9.14 o                         
  -1   3  55        899.07        762.44        28.08 o                         
   1   3  55        899.11        777.40        24.28 o                         
   3   3  55         43.81         46.55         9.50 o                         
  -4   4  55         86.78        137.32        17.51 o                         
  -2   4  55         74.48         83.48        10.85 o                         
   0   4  55         12.15         19.51         9.33 o                         
   2   4  55         74.51         83.54        14.46 o                         
   4   4  55         86.73         90.07         9.63 o                         
  -3   5  55         23.11         22.98         8.07 o                         
  -1   5  55        353.63        370.96        15.33 o                         
   1   5  55        353.59        399.13        14.57 o                         
   3   5  55         23.10         26.57        10.47 o                         
  -4   6  55         94.17         91.82         7.82 o                         
  -2   6  55         99.14        121.24        12.78 o                         
   0   6  55          6.89         27.61        11.08 o                         
   2   6  55         99.19        114.19        17.53 o                         
   4   6  55         94.20        114.73        14.78 o                         
  -3   7  55         46.99         56.71         8.83 o                         
  -1   7  55        150.22        161.74        11.68 o                         
   1   7  55        150.16        145.58        10.80 o                         
   3   7  55         46.98         75.25        11.04 o                         
  -2   8  55         71.24         55.11         9.07 o                         
   0   8  55         94.86        100.96        12.30 o                         
   2   8  55         71.31         84.64         9.77 o                         
  -3   9  55         52.28         61.58        14.14 o                         
  -1   9  55          0.04          6.91         8.05 o                         
   1   9  55          0.04          4.63        11.12 o                         
   3   9  55         52.27         58.82        11.24 o                         
  -2  10  55        276.40        255.47        55.71 o                         
   0  10  55         26.49         33.87         8.19 o                         
   2  10  55        276.37        279.02        19.84 o                         
   0   0  56        522.20        516.92        30.83 o                         
   2   0  56        364.42        364.79        16.27 o                         
   4   0  56          2.40         27.95         9.22 o                         
  -5   1  56         20.32         10.90         7.44 o                         
  -3   1  56        200.11        211.29        13.90 o                         
  -1   1  56        478.84        372.46        34.99 o                         
   1   1  56        478.85        406.88        22.35 o                         
   3   1  56        200.12        199.97        12.26 o                         
   5   1  56         20.30         12.64         6.17 o                         
  -4   2  56          0.84         17.76         7.15 o                         
  -2   2  56        104.72         98.19        12.14 o                         
   0   2  56        451.57        360.87        19.17 o                         
   2   2  56        104.76        127.31        11.96 o                         
   4   2  56          0.84         21.52         7.48 o                         
  -3   3  56        361.51        389.80        13.65 o                         
  -1   3  56        198.75        181.12        14.98 o                         
   1   3  56        198.74        186.35        14.04 o                         
   3   3  56        361.44        413.04        17.21 o                         
  -4   4  56         83.41         97.20         7.81 o                         
  -2   4  56         15.29         27.25         9.91 o                         
   0   4  56          2.81          7.54         9.07 o                         
   2   4  56         15.29         28.30        13.43 o                         
   4   4  56         83.38         85.98         7.95 o                         
  -3   5  56         90.43        114.52        11.05 o                         
  -1   5  56        213.68        224.46        14.68 o                         
   1   5  56        213.70        229.20        12.53 o                         
   3   5  56         90.42         85.96        10.69 o                         
  -4   6  56         89.18         98.13         9.85 o                         
  -2   6  56        153.62        169.89        11.73 o                         
   0   6  56         23.38         14.24        10.56 o                         
   2   6  56        153.61        176.99        11.71 o                         
   4   6  56         89.20        108.33         9.23 o                         
  -3   7  56        120.13         95.29         8.91 o                         
  -1   7  56         13.40         16.30         9.62 o                         
   1   7  56         13.39         15.54         8.99 o                         
   3   7  56        120.14        125.34        10.17 o                         
  -2   8  56        222.52        207.58        11.63 o                         
   0   8  56        103.52        105.40        11.90 o                         
   2   8  56        222.53        193.55        10.72 o                         
  -1   9  56         19.48         20.72         7.90 o                         
   1   9  56         19.50         28.52        10.80 o                         
   0  10  56         30.23         48.57        15.23 o                         
   2   0  57          5.25         14.70        10.98 o                         
   4   0  57        341.09        386.84        15.80 o                         
  -5   1  57        122.13        115.92        15.73 o                         
  -3   1  57         66.76         91.61        12.36 o                         
  -1   1  57         69.16         61.81        17.73 o                         
   1   1  57         69.15         79.82        14.74 o                         
   3   1  57         66.72         85.27        12.96 o                         
  -4   2  57        198.07        222.10         9.78 o                         
  -2   2  57        376.44        375.89        15.27 o                         
   0   2  57         31.53         25.73        13.95 o                         
   2   2  57        376.62        379.51        14.80 o                         
   4   2  57        197.96        228.29        11.45 o                         
  -3   3  57          3.40         10.00         8.82 o                         
  -1   3  57         99.19         93.74        13.69 o                         
   1   3  57         99.23         90.01        12.41 o                         
   3   3  57          3.40          7.62         8.07 o                         
  -4   4  57         76.11         92.39         7.80 o                         
  -2   4  57        112.89        129.68        11.01 o                         
   0   4  57         17.80          5.48         8.84 o                         
   2   4  57        112.85        136.17        14.74 o                         
   4   4  57         76.10         93.92         7.67 o                         
  -3   5  57        120.51        109.47         9.53 o                         
  -1   5  57        114.39        131.23        11.75 o                         
   1   5  57        114.41        120.21        10.83 o                         
   3   5  57        120.49        113.79        11.85 o                         
  -4   6  57         39.02         28.68         7.29 o                         
  -2   6  57         25.25         17.71         8.38 o                         
   0   6  57          0.81          1.04        14.15 o                         
   2   6  57         25.25         26.22         9.30 o                         
   4   6  57         38.98         28.63         7.48 o                         
  -3   7  57        192.41        208.81        20.12 o                         
  -1   7  57         52.90         50.35         9.74 o                         
   1   7  57         52.88         50.15         9.14 o                         
   3   7  57        192.37        175.89        20.91 o                         
  -2   8  57        280.00        374.25        15.12 o                         
   0   8  57         46.07         40.56        10.60 o                         
   2   8  57        280.07        304.03        11.40 o                         
  -1   9  57         67.27         97.27        11.28 o                         
   1   9  57         67.31         77.53        11.39 o                         
   0  10  57          1.72          5.14        14.54 o                         
   0   0  58       1487.45       1482.05        97.18 o                         
   2   0  58          7.83         14.27        10.76 o                         
   4   0  58          7.73         26.47         9.34 o                         
  -3   1  58          6.71         14.50        11.26 o                         
  -1   1  58         56.79         65.52        15.77 o                         
   1   1  58         56.80         66.87        13.66 o                         
   3   1  58          6.71         16.83        10.61 o                         
  -4   2  58         11.42         10.76         6.94 o                         
  -2   2  58        170.10        219.80        13.07 o                         
   0   2  58         74.60        126.86        13.26 o                         
   2   2  58        170.11        166.20        12.10 o                         
   4   2  58         11.42         11.63         8.18 o                         
  -3   3  58         49.35         54.73         8.15 o                         
  -1   3  58        294.80        344.53        19.35 o                         
   1   3  58        294.98        320.88        15.38 o                         
   3   3  58         49.33         71.55         8.55 o                         
  -4   4  58         48.47         50.66         6.53 o                         
  -2   4  58         68.29         80.32        11.04 o                         
   0   4  58         10.21         12.43         9.53 o                         
   2   4  58         68.29         77.35        13.45 o                         
   4   4  58         48.43         54.42         7.93 o                         
  -3   5  58         99.61        122.90        10.49 o                         
  -1   5  58         67.55         90.41        10.77 o                         
   1   5  58         67.55         87.07        10.07 o                         
   3   5  58         99.67        145.92        17.05 o
[truncated: 22,843 more chars]
