# Supplementary material for: Structural determination of oleanane-28,13β-olide and taraxerane-28,14β-olide fluoro­lactonization products from the reaction of oleanolic acid with SelectfluorTM
Source: Acta Crystallogr E Crystallogr Commun. 2024 Jul 15;80(Pt 8):857–62. doi: 10.1107/S2056989024006480 (PMC11299754; doi:10.1107/S2056989024006480)
Supplement: Supplementary file 5 [file e-80-00857-2sup5.mol]

s5637r
  --CCDC--010324    3D                              

 92 96  0  0  0  0  0  0  0  0999 V2000
    1.4266    5.7282    6.4464 F      0
    2.7534    1.8798    5.5209 O      0
    3.8490    1.7730    3.6189 O      0
   -1.0110    1.5968   13.8740 O      0
   -0.3689    1.2234   14.2235 H      0
   -1.8076    1.6578   14.0882 H      0
    1.4147    2.0088    6.1563 C      0
    1.7167    1.6925    7.7124 C      0
    1.1616    0.3038    8.1057 C      0
    0.2325    0.2376    7.8001 H      0
    1.6778   -0.3861    7.6392 H      0
    1.2072    0.0222    9.6073 C      0
    2.1394    0.0109    9.9095 H      0
    0.8184   -0.8588    9.7869 H      0
    0.4288    1.0946   10.3880 C      0
   -0.4496    1.1521    9.9354 H      0
    0.0998    0.7117   11.8557 C      0
   -0.7387    1.8507   12.4852 C      0
   -1.6092    1.8703   12.0142 H      0
   -0.1070    3.2213   12.3202 C      0
    0.7375    3.2509   12.8168 H      0
   -0.7035    3.9011   12.6971 H      0
    0.1599    3.5418   10.8472 C      0
    0.5751    4.4269   10.7813 H      0
   -0.6929    3.5729   10.3657 H      0
    1.0856    2.4958   10.1738 C      0
    1.0480    2.7510    8.6230 C      0
    0.0867    2.6889    8.3945 H      0
    1.4240    4.1924    8.2439 C      0
    0.6937    4.7892    8.5083 H      0
    2.2211    4.4539    8.7503 H      0
    1.7015    4.3839    6.7608 C      0
    2.6646    4.2192    6.6028 H      0
    0.9066    3.4655    5.8460 C      0
    0.5306    1.0100    5.4117 C      0
   -0.3658    1.0026    5.8078 H      0
    0.9082    0.1091    5.4935 H      0
    0.4368    1.3998    3.9232 C      0
   -0.4523    1.7663    3.7360 H      0
    0.5612    0.6026    3.3672 H      0
    1.5184    2.4541    3.5685 C      0
    2.8070    1.9880    4.1849 C      0
    1.2310    3.7846    4.3296 C      0
    2.0712    4.3083    4.3195 H      0
    0.1632    4.6350    3.6064 C      0
   -0.7071    4.1964    3.7102 H      0
    0.1087    5.5081    4.0476 H      0
    0.4236    4.8583    2.1102 C      0
    0.5689    3.4807    1.4434 C      0
   -0.2781    2.9938    1.5227 H      0
    0.7564    3.6034    0.4893 H      0
    1.6757    2.6539    2.0640 C      0
    2.5340    3.0945    1.8912 H      0
    1.6979    1.7767    1.6283 H      0
   -0.6211    3.6347    6.1124 C      0
   -1.1206    3.0822    5.4907 H      0
   -0.8692    4.5640    5.9909 H      0
   -0.8230    3.3617    7.0211 H      0
    1.6856    5.7171    1.8848 C      0
    1.5559    6.5919    2.2818 H      0
    1.8447    5.8134    0.9329 H      0
    2.4489    5.2837    2.2981 H      0
   -0.7857    5.5672    1.5122 C      0
   -1.5756    5.0180    1.6329 H      0
   -0.6372    5.7169    0.5653 H      0
   -0.9132    6.4198    1.9577 H      0
    2.4997    2.6456   10.7878 C      0
    2.4226    2.9403   11.7086 H      0
    3.0053    3.2986   10.2799 H      0
    2.9565    1.7898   10.7598 H      0
   -0.8220   -0.5272   11.8379 C      0
   -1.5274   -0.3953   11.1852 H      0
   -1.2131   -0.6512   12.7165 H      0
   -0.3039   -1.3117   11.6002 H      0
    1.3163    0.3635   12.7248 C      0
    1.9225   -0.2022   12.2210 H      0
    1.0211   -0.1079   13.5201 H      0
    1.7736    1.1783   12.9832 H      0
    3.2371    1.6384    7.9491 C      0
    3.6207    2.5151    7.7905 H      0
    3.6364    0.9959    7.3421 H      0
    3.4121    1.3699    8.8648 H      0
   -3.3038    2.6386   14.8315 O      0
   -2.5307    2.3657   14.8380 H      0
   -3.3038    4.0273   14.8315 C      0
   -3.0588    4.3470   15.7030 H      0
   -4.1810    4.3470   14.6078 H      0
   -2.6718    4.3470   14.1837 H      0
   -4.0770    2.3657   14.8250 H      0
   -3.5489    4.3470   13.9600 H      0
   -2.4267    4.3470   15.0552 H      0
   -3.9359    4.3470   15.4793 H      0
  1 32  1
  2  7  1
  2 42  1
  3 42  1
  4  5  1
  4  6  1
  4 18  1
  7  8  1
  7 34  1
  7 35  1
  8  9  1
  8 27  1
  8 79  1
  9 10  1
  9 11  1
  9 12  1
 12 13  1
 12 14  1
 12 15  1
 15 16  1
 15 17  1
 15 26  1
 17 18  1
 17 71  1
 17 75  1
 18 19  1
 18 20  1
 20 21  1
 20 22  1
 20 23  1
 23 24  1
 23 25  1
 23 26  1
 26 27  1
 26 67  1
 27 28  1
 27 29  1
 29 30  1
 29 31  1
 29 32  1
 32 33  1
 32 34  1
 34 43  1
 34 55  1
 35 36  1
 35 37  1
 35 38  1
 38 39  1
 38 40  1
 38 41  1
 41 42  1
 41 43  1
 41 52  1
 43 44  1
 43 45  1
 45 46  1
 45 47  1
 45 48  1
 48 49  1
 48 59  1
 48 63  1
 49 50  1
 49 51  1
 49 52  1
 52 53  1
 52 54  1
 55 56  1
 55 57  1
 55 58  1
 59 60  1
 59 61  1
 59 62  1
 63 64  1
 63 65  1
 63 66  1
 67 68  1
 67 69  1
 67 70  1
 71 72  1
 71 73  1
 71 74  1
 75 76  1
 75 77  1
 75 78  1
 79 80  1
 79 81  1
 79 82  1
 83 84  1
 83 85  1
 83 89  1
 85 86  1
 85 87  1
 85 88  1
 85 90  1
 85 91  1
 85 92  1
M  END
$$$$
